# Supplementary material for: CD26-negative and CD26-positive tissue-resident fibroblasts contribute to functionally distinct CAF subpopulations in breast cancer
Source: Nat Commun. 2023 Jan 12;14:183. doi: 10.1038/s41467-023-35793-w (PMC9837080; doi:10.1038/s41467-023-35793-w)
Supplement: Supplementary file 4 — Supplementary Data 1 [file 41467_2023_35793_MOESM4_ESM.xlsx]

## Sheet: iCAF signature
gene names	iCAF vs rest p-value (FDR)	iCAF vs rest Log2FC	iCAF vs rest rank score	iCAF vs myCAF p-value (FDR)	iCAF vs myCAF Log2FC	iCAF vs myCAF rank score	iCAF vs CD26- NFs p-value (FDR)	iCAF vs CD26+ NFs Log2FC	iCAF vs CD26+ NFs rank score	iCAF vs CD26+ NFs p-value(FDR)	iCAF vs CD26+ NFs Log2FC	iCAF vs CD26+ NFs rank score
Zzz3	0.558431	-0.164974	-1.41513	0.215902	-0.213146	-1.98671	0.538687	-0.20682	-1.30798	1	-0.0433221	-0.288629
Zzef1	0.51169	0.0678102	1.47306	0.923073	0.153693	1.03273	0.0806893	0.121534	2.30442	1	-0.0871609	-0.629784
Zyx	3.23417e-26	-0.551459	-10.9322	0.175531	0.171656	2.08413	0.001286	0.205575	3.68033	0	-1.9599	-38.6966
Zyg11b	1	-0.0911628	-0.179157	0.69705	0.213055	1.27462	0.714932	0.01067	1.0933	0.00594373	-0.432677	-3.32065
Zxdc	0.20118	0.156905	2.00913	0.196696	0.359319	2.03062	0.00919714	0.269644	3.09987	0.731137	-0.157435	-1.21988
Zxdb	1	-0.340404	-0.741225	0.707433	-0.52614	-1.26373	1	-0.304247	-0.340371	1	-0.297762	-0.600384
Zwint	1	-0.0896665	-0.639	1	-0.0848478	-0.876684	1	-0.107667	-0.37619	1	-0.0541573	-0.521517
Zwilch	1	0.454484	0.175649	1	-0.0946626	-0.0229441	1	0.674942	0.22443	1	0.421164	0.115974
Zw10	1	-0.147383	-0.00339356	1	-0.405702	-0.873705	1	-0.218592	0.00242238	1	0.212379	0.599671
Zup1	0.727785	-0.240805	-1.21786	1	0.126557	0.483128	1	-0.184383	-0.349844	0.0102323	-0.529074	-3.15163
Zswim9	1	0.104676	0.356444	1	0.196536	0.261947	1	0.126707	0.462869	1	0.00875447	0.00566241
Zswim8	1	-0.0530618	-0.233439	0.0192888	-0.284944	-2.96006	0.0497879	0.114302	2.50035	0.017797	-0.238375	-2.97292
Zswim7	0.053718	0.435402	2.58632	0.560443	0.473081	1.43567	0.0220583	0.486144	2.80309	0.62081	0.312943	1.34378
Zswim6	1	0.0228691	0.870156	1.22516e-14	-0.941429	-8.0735	0.00546939	0.264755	3.26155	0.087039	0.312364	2.3854
Zswim5	1	-0.700681	-0.0180921	1	19.9059	0.0575033	1	-0.104544	0.0284314	1	-1.90831	-0.141259
Zswim4	0.644275	0.206705	1.3124	0.909304	-0.291914	-1.04661	0.390345	0.208789	1.51929	0.323682	0.595954	1.75799
Zswim3	1	-0.13327	-0.0759573	1	1.39309	0.567999	1	-0.420951	-0.296329	1	-0.0248741	-0.0917764
Zswim2	1	1.96112	0.0504455	1	19.6767	0.0431274	1	2.0347	0.0477863	1	1.19592	0.027694
Zswim1	1	0.189409	0.316621	1	-0.114608	-0.0629196	1	0.619402	0.65332	1	-0.302484	-0.213022
Zscan29	1	-0.135023	-0.146081	1	0.102493	0.114066	1	-0.0832126	0.295055	0.936509	-0.356836	-1.00975
Zscan26	1	-0.119213	-0.569345	1	-0.0653489	-0.647258	1	-0.173134	-0.506745	1	-0.0334317	-0.257138
Zscan25	1	-0.0153599	0.0610016	1	0.0912212	0.0185885	1	-0.0989129	0.0499923	1	0.109883	0.0707537
Zscan22	1	-0.14839	0.0141373	1	-0.370809	-0.107664	1	-0.167792	0.0285696	1	0.0483443	0.0651705
Zscan21	1	-0.416827	-0.869248	1	-0.0413731	-0.115661	1	-0.338184	-0.484066	0.49036	-0.739581	-1.51423
Zscan20	1	0.0805742	0.0672106	1	0.236008	0.0447072	1	-0.06919	0.0352296	1	0.348203	0.095833
Zscan2	1	-0.412216	-0.0473109	1	-0.951442	-0.190527	1	-0.581412	-0.0772876	1	0.677305	0.136473
Zscan18	1	-0.931884	-0.441603	1	-0.89797	-0.348638	1	-1.31794	-0.681643	1	0.491945	0.200059
Zscan12	1	0.0442391	0.0762989	1	-0.323802	-0.218767	1	0.136586	0.171162	1	0.105809	0.0675052
Zrsr2	0.0530571	-0.195368	-2.59143	0.219315	-0.174631	-1.97863	0.00130873	-0.30429	-3.67552	1	0.0394718	0.556411
Zrsr1	0.078384	-0.503628	-2.434	0.0127707	-0.690934	-3.09662	0.0599887	-0.615067	-2.42574	1	-0.0976306	-0.412072
Zranb3	1	0.443678	0.260024	1	0.280171	0.138861	1	0.721495	0.327472	1	0.067301	0.0587105
Zranb2	1	-0.0012577	0.445383	1	-0.0594774	-0.551765	0.158939	0.0892961	1.99772	0.263519	-0.148035	-1.87023
Zranb1	4.97045e-10	-0.423983	-6.65078	1	-0.0368355	-0.335729	6.92679e-11	-0.499817	-6.87782	2.01903e-09	-0.473341	-6.39272
Zpr1	0.0202754	0.236586	2.94446	0.0639568	-0.332083	-2.52323	2.61605e-05	0.43755	4.62083	0.231813	0.233681	1.9367
Zpbp2	1	-19.8534	-0.0660243	1	-19.1933	-0.0330772	1	-20.1142	-0.0660744	1	-19.5339	-0.0464507
Zpbp	1	1.20977	0.298585	1	1.24375	0.198124	1	1.18832	0.269329	1	1.23555	0.227801
Zp3	1	-17.2902	-0.0165061	1	0	0	1	-17.0035	-0.0132149	1	-18.2716	-0.0232254
Znrf3	1	-0.167482	-0.162005	1	-0.220093	-0.331742	1	-0.32051	-0.333537	1	0.258147	0.363223
Znrf2	1	-0.0154772	0.493077	0.877481	0.222331	1.07969	0.106094	0.192051	2.18428	0.00851649	-0.4887	-3.20942
Znrf1	0.000270007	0.33318	4.1723	0.0576985	-0.319534	-2.56443	4.91157e-05	0.367559	4.48163	1.58969e-07	0.780259	5.66561
Znrd2	0.0577829	0.313278	2.55741	0.218597	-0.322925	-1.9804	0.00129056	0.504861	3.67936	0.159191	0.394257	2.12097
Znrd1as	1	0.43082	0.540838	1	-0.0749905	-0.207453	0.923178	0.795002	0.869651	1	0.14077	0.139241
Znrd1	0.0719494	0.12517	2.46828	0.206362	-0.180003	-2.00826	0.00186621	0.199241	3.57804	0.177925	0.167296	2.06779
Znhit6	0.778074	0.119142	1.16334	1	0.122066	0.342229	0.130061	0.259403	2.09301	1	-0.143318	-0.644981
Znhit3	1	0.0237574	0.526198	1	-0.178523	-0.729164	1	0.0209877	0.772209	1	0.163778	0.635621
Znhit2	1	0.0769281	0.633992	0.0761379	-0.779186	-2.45268	0.192639	0.491105	1.90477	1	-0.00847925	0.158648
Znhit1	4.55716e-08	0.390358	5.92035	0.128504	-0.208166	-2.2303	1.57193e-13	0.575859	7.72046	2.87496e-05	0.433391	4.65798
Znfx1	0.250959	0.258976	1.89538	0.485406	0.439237	1.53141	0.0428279	0.395654	2.55903	1	-0.0800348	-0.238936
Zmynd8	0.7275	0.0552537	1.21829	0.375559	0.268419	1.68806	0.795436	0.00399497	1.00496	1	0.0450785	0.476926
Zmynd19	1	-0.0173487	0.154959	1	-0.224646	-0.865069	0.561083	0.21041	1.27787	0.746809	-0.304856	-1.20238
Zmynd15	0.15961	0.947154	2.12093	0.253183	1.72057	1.90358	0.21006	0.831671	1.86182	0.607545	0.845316	1.35983
Zmynd12	1	1.36794	0.162902	1	2.64272	0.12514	1	0.986387	0.131091	1	1.85852	0.140171
Zmynd11	0.614065	0.0689915	1.34718	0.0114449	0.211249	3.13178	0.612859	0.0775975	1.21352	1	-0.0295568	-0.540601
Zmynd10	1	0.443095	0.0894959	1	22.0603	0.201261	1	0.332155	0.073056	1	-0.0706177	-0.0178588
Zmym6	1	-0.0796167	0.0448296	1	-0.285589	-0.315162	1	-0.119337	0.0940759	1	0.154001	0.182111
Zmym5	5.84385e-06	-0.365762	-5.01999	1	0.0702457	0.646453	7.17078e-14	-0.5918	-7.82199	1	-0.0848321	-0.833668
Zmym4	0.115086	-0.291868	-2.26739	0.35075	-0.235372	-1.7288	0.211518	-0.325461	-1.85831	0.248877	-0.253173	-1.90089
Zmym3	0.513095	0.37745	1.47039	1	0.304506	0.685112	0.234556	0.515716	1.80539	1	0.159723	0.483856
Zmym2	0.362544	-0.271732	-1.69035	1	0.16	0.816473	0.336328	-0.323468	-1.60737	0.0645162	-0.385467	-2.50523
Zmym1	1	0.0830395	0.710886	0.664611	0.665141	1.31313	1	-0.0872167	0.309457	1	0.176473	0.534643
Zmpste24	0.000717724	0.25298	3.92923	0.575831	-0.145696	-1.4164	7.82523e-10	0.500809	6.51208	1	0.039096	0.606897
Zmiz2	1	-0.0840531	0.0304295	1	0.0497975	0.163084	0.427489	0.198632	1.46312	0.0506456	-0.610801	-2.60034
Zmiz1os1	1	0.194424	0.0463987	1	2.05409	0.0819745	1	0.216962	0.0568267	1	-0.35552	-0.0268595
Zmiz1	1	-0.0268023	-0.686684	1	-0.0262204	-0.161489	0.430663	0.0847254	1.45824	0.000100105	-0.248371	-4.38193
Zmat5	3.95153e-06	0.511053	5.09803	0.160864	0.354698	2.12567	1.11007e-09	0.735051	6.45796	0.497543	0.196768	1.50412
Zmat4	0.770502	-3.87821	-1.17155	1	-1.55375	-0.0792814	0.20978	-4.6334	-1.86249	1	0.393062	0.0320993
Zmat3	0.997469	0.0829596	0.936271	4.08387e-21	-1.38967	-9.75206	4.28982e-07	0.982051	5.44605	1	-0.0136702	-0.089241
Zmat2	0.000128644	0.264128	4.35155	0.48643	0.157135	1.53005	5.40049e-08	0.393378	5.81739	0.994555	0.075088	0.947444
Zmat1	1	-0.234948	-0.355962	1	0.300845	0.346344	1	-0.340895	-0.441939	1	-0.271782	-0.468205
Zkscan8	1	0.169395	0.464423	1	-0.187761	-0.336436	0.673074	0.576271	1.14155	1	-0.269979	-0.463097
Zkscan7	1	-0.103015	0.00115058	1	0.489511	0.147023	1	-0.133986	0.037637	1	-0.311469	-0.166143
Zkscan6	1	0.13561	0.444532	1	0.207007	0.20011	1	0.16169	0.588953	1	0.0426419	0.0753808
Zkscan5	1	-0.544468	-0.674833	1	-0.220026	-0.228501	1	-0.549751	-0.524766	1	-0.698595	-0.816358
Zkscan4	1	0.792159	0.212665	1	2.08248	0.235632	1	0.935801	0.228563	1	0.157933	0.0313175
Zkscan3	1	-0.108758	-0.802846	0.292056	-0.194834	-1.82859	0.91205	-0.0104068	0.883043	0.0611151	-0.25306	-2.52734
Zkscan2	1	0.267194	0.0150026	1	20.3292	0.0575033	1	1.23096	0.0417124	1	-1.12399	-0.0714667
Zkscan17	0.968395	0.119929	0.965688	1	0.208616	0.516431	0.492179	0.170292	1.36934	1	-0.0286203	-0.0516483
Zkscan14	1	0.0570162	0.077166	1	-0.718011	-0.550185	1	0.185662	0.226922	1	0.454412	0.204655
Zkscan1	0.545357	0.126398	1.43076	0.760026	0.27302	1.2083	0.0391818	0.300244	2.59286	0.592805	-0.257533	-1.37902
Zim1	1	-0.0739443	0.211302	0.00077045	2.60642	3.90474	0.000309732	-0.862267	-4.04876	6.46416e-06	3.3288	4.96866
Zik1	1	-0.512105	-0.171891	1	-0.60058	-0.155794	1	-0.348879	-0.0540256	1	-0.760614	-0.279386
Zic5	1	-18.8236	-0.0247591	1	0	0	1	-19.2284	-0.0264297	1	-18.6918	-0.0232254
Zic4	1	0.176092	0.0613038	1	0.931993	0.0733535	1	-0.00541915	0.0454872	1	0.234296	0.0410683
Zic1	1	0.899632	0.394267	1	-0.386441	-0.213049	1	1.38334	0.494931	1	1.31666	0.389275
Zhx3	1	-0.0438053	-0.0839682	0.302739	0.316251	1.8091	1	-0.0949176	-0.210206	0.811831	-0.127084	-1.13713
Zhx2	1	0.0446771	0.575949	1	-0.0448698	-0.177038	0.0150312	0.698073	2.93459	0.004361	-0.77718	-3.41247
Zhx1	0.655889	0.0555671	1.29835	0.147269	0.342218	2.16825	0.0952654	0.124973	2.2328	0.304279	-0.223528	-1.79289
Zgrf1	1	-0.0961986	0.0269064	1	0.945958	0.350722	1	-0.294033	-0.0572654	1	-0.0934704	-0.069898
Zgpat	1	0.141435	0.69096	0.794323	-0.4077	-1.17036	0.354112	0.455577	1.57715	1	-0.0511073	-0.00562015
Zglp1	1	-0.542776	-0.199834	1	0.022307	0.0042804	1	-0.71891	-0.234015	1	-0.422206	-0.154084
Zfyve9	1	-0.148652	-0.876771	0.146937	0.383358	2.16942	1	-0.152268	-0.295235	0.00355693	-0.397863	-3.47177
Zfyve28	1	-0.233039	-0.296449	1	0.254012	0.114916	1	-0.548481	-0.664747	1	0.366032	0.253361
Zfyve27	1	-0.234913	-0.543085	1	-0.0229705	-0.0901441	0.793124	-0.395583	-1.00719	1	0.0221684	0.30512
Zfyve26	1	-0.272927	-0.696741	1	0.237602	0.410978	1	-0.177576	0.0109338	0.114439	-0.67267	-2.26853
Zfyve21	1	-0.0030731	0.48522	1	-0.0513204	-0.526692	0.00226856	0.245159	3.52257	7.22587e-05	-0.418287	-4.45567
Zfyve19	1	0.0378518	0.369921	1	-0.061702	-0.236851	0.416123	0.351217	1.47968	0.581303	-0.423248	-1.39324
Zfyve16	1	-0.129169	-0.303656	1	0.136738	0.755704	0.657478	0.00161942	1.16031	0.00418753	-0.499982	-3.42442
Zfyve1	1	-0.119659	-0.0400058	1	-0.0264324	-0.0814028	1	-0.0993171	0.404224	1	-0.213418	-0.765856
Zfx	1	-0.00684079	0.587192	1	0.059991	0.362908	1	-0.0531727	0.506364	1	0.0538728	0.507688
Zfr2	1	0.0958935	0.311129	1	0.213515	0.196778	1	0.0277963	0.265136	1	0.177484	0.271415
Zfr	0.0233024	-0.149657	-2.89483	1	-0.0669467	-0.835828	0.0697584	-0.143169	-2.36495	0.00450305	-0.210949	-3.40317
Zfpm2	2.74192e-14	0.741723	8.00375	4.36548e-16	1.5853	8.47825	7.52436e-31	1.4496	11.8316	0.000197281	-0.415673	-4.22349
Zfpm1	1	-0.00632189	0.43844	0.233747	-0.476152	-1.94594	1	-0.0911598	0.349153	0.20996	0.606769	1.98655
Zfpl1	0.426247	0.108054	1.59093	0.0130644	-0.371457	-3.08912	0.00356489	0.28052	3.39227	1	0.0868478	0.684206
Zfp995	1	0.177911	0.588945	0.824557	0.92329	1.13705	0.514436	0.53964	1.33978	0.502493	-0.607766	-1.4957
Zfp994	1	0.0822878	0.450638	1	0.156958	0.251603	0.68209	0.360886	1.13081	1	-0.408947	-0.895922
Zfp993	1	-0.041117	-0.0039529	1	-0.55977	-0.0603393	1	0.367548	0.0355662	1	-0.377269	-0.0312647
Zfp992	0.857687	0.280403	1.07809	1	-0.197768	-0.514069	0.0268865	1.02263	2.73118	0.571638	-0.431661	-1.40522
Zfp991	1	0.0596793	0.182903	1	-0.19089	-0.283401	1	0.602502	0.787945	1	-0.576682	-0.671117
Zfp984	1	0.190483	0.695388	1	0.00117664	0.0375682	0.368136	0.736083	1.55442	1	-0.47946	-0.801373
Zfp983	1	-0.0879398	0.0905038	1	0.143209	0.126027	1	-0.0856711	0.21359	1	-0.214502	-0.209187
Zfp982	1	-0.171319	-0.114782	1	0.274663	0.125508	1	-0.0861214	0.111366	1	-0.528158	-0.60687
Zfp981	1	-0.46217	-0.00489514	1	18.9527	0.0287516	1	-0.977476	-0.0254169	1	0.0708131	0.0107068
Zfp979	1	0.595153	0.51225	1	0.188822	0.174925	1	0.321782	0.341735	1	2.0291	0.718122
Zfp977	1	-0.219589	0.0100399	1	-0.902722	-0.0461139	1	-0.409523	-0.0102064	1	1.31957	0.0785712
Zfp976	0.861419	0.278049	1.07479	0.963806	0.581496	0.991013	0.550347	0.343512	1.29175	1	0.00536574	0.0584992
Zfp975	1	-0.0173708	0.0562003	1	0.0313257	-0.0145865	1	-0.0185615	0.143714	1	-0.0431276	-0.0841807
Zfp974	1	-0.312121	-0.33112	1	-0.293573	-0.215216	1	-0.180267	-0.0660112	1	-0.56585	-0.664694
Zfp973	1	3.19018	0.0587004	1	19.7702	0.0431274	1	19.7702	0.0610042	1	1.30225	0.027694
Zfp972	1	0.165921	0.00337292	1	0.362141	-0.00431049	1	0.134588	0.00103086	1	0.124115	0.0107068
Zfp971	1	0.402253	0.362957	1	0.948633	0.364721	1	0.317065	0.308327	1	0.318426	0.223438
Zfp970	1	-0.137667	-0.0106499	1	0.674568	0.180627	1	-0.202564	-0.0184293	1	-0.351617	-0.124409
Zfp97	1	-0.367307	-0.0205078	1	1.13497	0.0387793	1	-0.316533	-0.00410542	1	-0.911382	-0.077726
Zfp968	1	0.666535	0.0818735	1	20.8919	0.100631	1	0.257	0.0629457	1	0.812096	0.0491182
Zfp967	1	-18.0702	-0.0165061	1	-19.7614	-0.0330772	1	-17.8282	-0.0132149	1	0	0
Zfp966	1	-0.245241	-0.00155976	1	20.1466	0.0575033	1	-0.975474	-0.0508939	1	2.01527	0.0446812
Zfp965	1	-19.768	-0.0660243	1	-19.8425	-0.0330772	1	-19.5579	-0.0528595	1	-20.0946	-0.0696761
Zfp964	1	-0.2366	-0.0533585	1	-0.75733	-0.236189	1	-0.144375	0.031563	1	-0.0397737	-0.03979
Zfp963	1	-0.172156	-0.0332111	1	0.210567	0.130759	1	-0.0366503	0.202115	1	-0.582863	-0.540496
Zfp961	1	-0.14623	-0.0351181	1	0.137549	0.0590003	1	0.0303165	0.246866	1	-0.579907	-0.574127
Zfp960	1	1.11888	0.146344	1	21.6337	0.158134	1	2.20386	0.183962	1	-0.319934	-0.0225176
Zfp959	0.97855	-0.759168	-0.954901	1	-0.452663	-0.480826	0.798506	-0.91116	-1.0011	1	-0.576472	-0.590184
Zfp958	1	-0.0845097	0.00432642	1	-0.116263	-0.143525	1	0.0281647	0.29278	1	-0.280546	-0.401614
Zfp956	1	0.114646	0.170604	1	0.461127	0.181778	1	0.107947	0.195623	1	-0.0456155	0.00865735
Zfp955b	1	0.134719	0.408369	1	0.338567	0.359696	1	0.085	0.426356	1	0.127756	0.147323
Zfp955a	1	-0.156642	-0.113998	1	-0.0148086	-0.0563448	1	-0.249693	-0.111703	1	-0.0296081	-0.0849255
Zfp954	0.952264	0.0762984	0.981701	1	0.135979	0.438857	1	-0.0434452	0.615127	0.596859	0.321011	1.37342
Zfp952	1	-0.352489	-0.20757	1	-0.306611	-0.215306	1	-0.277804	-0.0651878	1	-0.522475	-0.318389
Zfp951	1	0.329434	0.129898	1	0.489289	0.103219	1	0.330634	0.122658	1	0.23972	0.0775042
Zfp950	1	-0.0405026	0.432651	0.135178	0.414731	2.20753	1	-0.113394	0.200393	1	-0.120594	-0.684681
Zfp949	0.581356	-0.332243	-1.38737	1	-0.0124765	-0.0466255	0.0952654	-0.540785	-2.23287	1	-0.00939777	0.0527734
Zfp948	1	-0.192733	-0.708123	1	-0.187817	-0.943937	0.862804	-0.287416	-0.933561	1	0.0222709	0.310772
Zfp947	1	0.265848	0.269918	1	0.510958	0.246397	1	0.726474	0.513874	1	-0.476122	-0.316561
Zfp946	1	0.234642	0.889151	1	0.219019	0.351903	0.27907	0.627613	1.71163	1	-0.354679	-0.753105
Zfp945	1	-0.0820404	-0.563851	0.000570263	0.519849	3.98126	0.131844	-0.234193	-2.08652	1	-0.0582025	-0.715137
Zfp944	1	0.0833387	0.567992	1	-0.101213	-0.249753	0.591795	0.280284	1.24043	1	-0.167779	-0.406299
Zfp943	1	-0.0792574	0.0666719	1	0.099362	0.158405	1	-0.0109689	0.358782	1	-0.302921	-0.554166
Zfp942	1	0.134923	0.580667	1	0.0768907	0.108951	0.813424	0.256272	0.984618	1	-0.0622082	-0.172894
Zfp941	1	0.831948	0.293224	1	2.17601	0.293136	1	0.268079	0.150782	1	2.32319	0.354349
Zfp940	1	0.436849	0.113808	1	-0.342963	-0.127772	1	0.729073	0.175848	1	0.494788	0.100936
Zfp94	1	0.213945	0.238751	1	0.800976	0.289224	1	-0.0418869	0.114302	1	0.551438	0.267913
Zfp938	0.630253	0.326088	1.32731	1	0.402913	0.705784	0.248975	0.463517	1.77325	1	0.0341227	0.123163
Zfp937	1	-0.313108	-0.213746	1	-0.0301414	-0.0246518	1	-0.0403316	0.113677	1	-0.871039	-0.783995
Zfp934	1	0.031099	0.188748	1	0.0636038	0.0845924	1	0.267031	0.563656	1	-0.383907	-0.518865
Zfp933	1	-0.444678	-0.511486	1	0.0173444	-0.0376961	1	-0.545589	-0.530765	1	-0.461015	-0.480105
Zfp932	1	0.106159	0.368611	1	0.499966	0.484557	1	0.272796	0.623975	1	-0.35329	-0.399553
Zfp931	1	0.0439044	0.447429	1	-0.403297	-0.951851	0.56265	0.311718	1.27573	1	-0.151946	-0.314628
Zfp930	1	0.0348899	0.263835	1	0.168894	0.187412	1	0.282881	0.744012	1	-0.439529	-0.696735
Zfp93	1	-0.367329	-0.15433	1	-0.401197	-0.154771	1	-0.158215	-0.000601086	1	-0.712819	-0.324579
Zfp91	0.00246018	-0.0932007	-3.59783	4.20493e-08	-0.335211	-5.91496	2.0317e-06	-0.141888	-5.14963	0.0128736	0.170733	3.07892
Zfp90	1	-0.2439	-0.317903	1	0.711849	0.846225	1	-0.0190419	0.363525	0.156871	-0.928279	-2.12771
Zfp9	0.878484	-0.168658	-1.05595	1	-0.0899614	-0.717203	0.0168515	-0.414632	-2.89542	0.0480389	0.431634	2.62073
Zfp882	1	-0.526948	-0.407969	1	-0.358414	-0.170494	1	-0.529915	-0.321906	1	-0.612859	-0.462622
Zfp879	1	-0.761598	-0.0617711	1	-1.17728	-0.0935143	1	-0.623182	-0.0305352	1	-0.753116	-0.0545059
Zfp874b	1	-0.050797	0.0813329	1	-0.430155	-0.245058	1	0.243954	0.359089	1	-0.328073	-0.230151
Zfp874a	0.687663	0.257948	1.26275	1	0.17381	0.414085	0.346975	0.35276	1.58955	1	0.121901	0.469182
Zfp873	1	-0.0173468	0.0575855	1	0.548002	0.245969	1	0.552508	0.510767	1	-0.935686	-0.908335
Zfp871	0.00883203	-0.265237	-3.21802	0.671236	-0.136919	-1.3047	0.00118751	-0.351661	-3.70212	0.403537	-0.150711	-1.63337
Zfp870	1	-0.275434	-0.112222	1	-0.0606071	-0.0058752	1	-0.238511	-0.0452347	1	-0.459085	-0.232185
Zfp87	1	-0.29481	-0.372094	1	0.127901	0.0194386	1	-0.389041	-0.39739	1	-0.308852	-0.362362
Zfp869	1	-0.273611	-0.838601	1	0.0430267	0.0166477	0.798898	-0.39469	-1.00033	1	-0.176745	-0.613542
Zfp868	1	-0.19748	-0.30753	1	-0.0386303	0.00715406	1	-0.336797	-0.525379	1	0.0370662	0.0529002
Zfp867	1	0.161577	0.398244	1	0.0350168	-0.00376886	1	0.452615	0.772287	1	-0.252668	-0.233939
Zfp866	1	0.174023	0.510279	1	0.492368	0.470347	1	0.0114112	0.344864	1	0.378901	0.499644
Zfp865	1	-0.0767703	-0.000906577	1	-0.0633678	-0.357853	1	-0.00486092	0.540487	1	-0.225527	-0.701198
Zfp85os	1	1.19905	0.118294	1	1.00207	0.0632431	1	1.02954	0.103663	1	1.81934	0.106302
Zfp853	1	-1.30483	-0.329887	1	-1.83551	-0.451375	1	-1.71392	-0.431237	1	3.01392	0.146488
Zfp850	1	0.0823203	0.0681753	1	1.18037	0.241056	1	-0.234662	-0.053124	1	0.402987	0.115963
Zfp85	1	0.414982	0.130205	1	0.388493	0.0703896	1	0.569708	0.162486	1	0.148003	0.0314232
Zfp846	1	-0.220053	-0.120055	1	0.128276	0.0893768	1	-0.30987	-0.145673	1	-0.209698	-0.144587
Zfp84	1	-0.240681	-0.345826	1	-0.373049	-0.867017	1	-0.230616	-0.0624859	1	-0.178359	-0.254608
Zfp839	1	0.0771064	0.155094	1	-0.168056	-0.219549	1	0.186075	0.332563	1	0.0157981	0.00613251
Zfp831	1	0	0	1	0	0	1	0	0	1	0	0
Zfp830	1	-0.136345	-0.240588	0.559154	-0.261956	-1.43718	1	-0.258369	-0.588589	0.601928	0.248282	1.36653
Zfp827	0.978005	-0.596286	-0.955495	1	-0.589424	-0.821896	1	-0.0335631	0.24933	0.0577941	-1.36106	-2.55002
Zfp825	1	0.263229	0.688965	1	0.247191	0.198305	0.821902	0.391971	0.975634	1	0.0318199	0.0849202
Zfp821	0.87392	-0.359002	-1.06113	0.327862	-0.555014	-1.7668	0.76101	-0.449922	-1.04187	1	-0.000291607	0.0854801
Zfp820	0.821364	0.315132	1.11678	0.645224	0.893972	1.33614	0.20672	0.679774	1.87003	0.865867	-0.435679	-1.08201
Zfp82	1	-0.0569735	0.0433543	1	0.533639	0.17664	1	-0.253879	-0.0382411	1	0.106653	0.0651863
Zfp819	1	-0.344748	-0.0279087	1	21.1279	0.115007	1	-1.06458	-0.141487	1	1.74261	0.089373
Zfp811	1	-0.133081	0.033365	0.882722	2.49196	1.07468	1	-0.338461	-0.161614	1	-0.376412	-0.376661
Zfp810	1	0.0443148	0.24755	1	-0.516143	-0.705829	1	0.191124	0.496629	1	0.158864	0.319414
Zfp81	1	-0.320471	-0.481117	1	0.0314632	0.00236964	1	-0.297411	-0.227661	0.987751	-0.538962	-0.955483
Zfp809	1	0.0818993	0.425393	1	-0.309013	-0.38091	1	0.206717	0.690467	1	0.0951991	0.251074
Zfp808	1	0.368442	0.2722	1	0.418055	0.144849	1	0.727006	0.402105	1	-0.202025	-0.0423994
Zfp804a	1	-0.546318	-0.901183	0.0248845	-1.52733	-2.8713	0.640245	-0.768371	-1.17984	0.461336	2.70915	1.55362
Zfp800	0.567461	-0.208832	-1.404	1	-0.0595898	-0.438316	0.37033	-0.280498	-1.55082	1	-0.139048	-0.917711
Zfp799	1	-0.129298	-0.0273362	1	0.102254	0.101142	1	-0.23531	-0.0787002	1	-0.0215419	-0.00962926
Zfp791	1	0.492996	0.0862168	1	1.78622	0.106521	1	0.198483	0.0588643	1	0.684685	0.0643782
Zfp790	1	-0.459058	-0.323226	1	-0.225423	-0.0893016	1	-0.573819	-0.360769	1	-0.330825	-0.212847
Zfp788	1	-0.25013	-0.554716	1	0.0230666	-0.195251	1	-0.260762	-0.310154	1	-0.371794	-0.878861
Zfp787	0.601133	-0.357439	-1.36275	0.0508377	-0.679265	-2.61174	0.934222	-0.346461	-0.858152	1	-0.157096	-0.49293
Zfp786	1	0.336572	0.0348291	1	-0.233839	-0.0129916	1	0.275394	0.0294622	1	1.02498	0.0553563
Zfp784	1	-0.378154	-0.0742962	1	0.359473	0.0561417	1	-0.535163	-0.0833255	1	-0.372993	-0.102055
Zfp781	1	-0.000514625	0.0283254	1	0.504768	0.0402463	1	-0.105694	0.0192017	1	-0.0242486	0.0177056
Zfp780b	1	-0.0016339	0.291013	1	0.269076	0.358071	0.782863	0.224282	1.01794	0.730159	-0.501032	-1.22152
Zfp78	1	0.259582	0.106101	1	0.151272	-0.018077	1	0.0958659	0.0776032	1	0.77221	0.17489
Zfp777	1	-0.196415	-0.298446	1	-0.312915	-0.727886	1	-0.177395	-0.00661796	1	-0.1639	-0.317153
Zfp775	1	-0.306354	-0.175758	1	-0.160598	-0.0963127	1	-0.17847	0.0375709	1	-0.612727	-0.493015
Zfp773	1	-0.111679	-0.0119826	1	1.00377	0.116368	1	-0.465079	-0.0654282	1	0.328928	-0.000438414
Zfp772	1	-0.495107	-0.322274	1	-0.237977	-0.172262	1	-0.440333	-0.12343	1	-0.729192	-0.569045
Zfp771	1	-0.0797003	-0.473701	0.00329255	-0.36123	-3.51042	0.735063	0.00772758	1.06959	1	-0.0801669	-0.748029
Zfp770	1	0.00757758	0.182297	1	0.636542	0.728134	1	-0.00127223	0.307485	1	-0.255668	-0.538663
Zfp768	1	-0.0123967	0.0264653	1	-0.373357	-0.950557	1	0.216772	0.757362	1	-0.205596	-0.58916
Zfp764	1	-0.0641106	0.091675	1	0.151794	0.137529	1	-0.261338	-0.0655725	1	0.302986	0.276666
Zfp763	1	-0.0710545	-0.0169378	1	0.219436	0.028714	1	-0.102438	0.0317854	1	-0.158364	-0.123691
Zfp760	1	-0.142295	-0.0687159	1	0.590153	0.337723	1	-0.123523	0.0567395	1	-0.482608	-0.530232
Zfp759	1	0.452729	0.20468	1	2.08604	0.278579	1	0.587384	0.222991	1	-0.21831	-0.011515
Zfp758	1	-0.0300765	0.177556	1	0.352489	0.467263	1	-0.000192201	0.376682	1	-0.272977	-0.490448
Zfp750	1	-0.87306	-0.0189461	1	-2.65842	-0.0848481	1	0.239072	0.00711686	1	-0.311324	-0.00624872
Zfp748	1	0.275241	0.410653	1	0.198946	0.0918668	1	0.343135	0.519876	1	0.184886	0.177447
Zfp747	1	-0.693924	-0.765842	1	-0.133016	-0.094086	0.599788	-1.06675	-1.23052	1	0.095671	0.0735215
Zfp746	1	-0.0679226	0.0373592	0.64488	-0.437746	-1.33665	1	0.0705216	0.769558	1	-0.0986835	-0.308839
Zfp740	1	-0.117597	-0.340332	0.824557	-0.193671	-1.13709	0.632477	0.0258659	1.19005	0.119364	-0.346098	-2.25087
Zfp74	1	-0.0849153	0.00510912	1	0.432855	0.600391	1	-0.0871902	0.257036	1	-0.32232	-0.858937
Zfp738	1	0.00847733	0.333313	1	0.258606	0.371191	1	0.0136343	0.438462	1	-0.132492	-0.0932448
Zfp729b	1	0.0531325	0.3634	1	0.138374	0.183756	1	0.166186	0.771277	1	-0.202877	-0.461893
Zfp729a	1	-0.0874499	-0.0385924	1	0.501107	0.762136	1	-0.0429176	0.258452	0.850281	-0.429706	-1.09798
Zfp72	1	-0.195236	-0.0785813	1	0.151023	-0.00185058	1	-0.0593484	0.041499	1	-0.592498	-0.292776
Zfp719	1	-0.335056	-0.922182	1	0.193996	0.459372	0.133314	-0.674593	-2.08128	1	0.312351	0.740164
Zfp715	1	-0.434452	-0.909759	0.653079	-0.658472	-1.32719	1	-0.421619	-0.579326	1	-0.313236	-0.610129
Zfp712	1	-0.305078	-0.0672406	1	-0.10336	-0.0417884	1	-0.166526	0.0452798	1	-0.650954	-0.239464
Zfp711	1	-0.33986	-0.0369651	1	-0.290468	-0.0273298	1	0.650122	0.0355903	1	-1.38761	-0.147386
Zfp710	1	-0.353985	-0.705493	1	0.115789	0.244013	1	-0.244518	-0.0993595	0.211538	-0.759783	-1.98208
Zfp709	1	0.035866	0.0460571	1	0.400103	0.165288	1	0.0845313	0.147993	1	-0.231019	-0.246547
Zfp707	1	-0.0329379	0.192615	1	-0.0698168	-0.0566231	1	-0.118991	0.15731	1	0.192101	0.305331
Zfp706	0.000343232	0.207106	4.11382	1.64228e-06	-0.33641	-5.25457	9.16584e-11	0.387461	6.8366	0.00745656	0.198993	3.25104
Zfp704	0.821248	-0.134412	-1.11717	0.227086	-0.227562	-1.9613	1	-0.0359437	0.531678	0.038692	-0.275023	-2.70118
Zfp703	0.00671857	0.183646	3.30177	0.0495534	0.256064	2.62218	9.57229e-05	0.258204	4.32951	1	-0.00470601	-0.158679
Zfp7	1	-0.677364	-0.362329	1	-1.14474	-0.63969	1	-0.688488	-0.262293	1	-0.276453	-0.109503
Zfp697	1	-0.0606578	0.0734083	1	-0.192934	-0.274999	1	0.0228899	0.280963	1	-0.146966	-0.0941216
Zfp692	1	0.153986	0.523423	1	0.438492	0.511022	1	0.0735512	0.462752	1	0.174023	0.300884
Zfp691	1	-0.426487	-0.279214	1	-0.0111088	-0.00358831	1	-0.743671	-0.526707	1	0.230601	0.142463
Zfp69	1	-0.608111	-0.339388	1	-0.122291	-0.105062	1	-0.599606	-0.248624	1	-0.850641	-0.444361
Zfp689	1	-0.0124178	0.00673082	1	-0.296451	-0.14855	1	-0.146395	-0.0310701	1	0.573099	0.177853
Zfp688	1	0.146198	0.345158	1	-0.281897	-0.515288	0.878966	0.462848	0.916391	1	-0.132551	-0.277431
Zfp687	0.999085	-0.36347	-0.934839	1	0.0730761	-0.019085	0.639662	-0.530112	-1.18104	1	-0.212346	-0.541684
Zfp68	0.721247	-0.279012	-1.2255	1	-0.198447	-0.909761	0.496957	-0.383275	-1.36312	1	-0.0888838	-0.414269
Zfp677	1	0.0446763	0.216771	1	0.412747	0.299064	1	0.12364	0.448134	1	-0.274462	-0.387563
Zfp672	1	0.193221	0.761059	1	-0.00165284	-0.103143	0.689883	0.299468	1.12125	1	0.103395	0.243542
Zfp668	1	-0.313199	-0.427638	1	-0.265	-0.290886	1	-0.139221	0.000868569	0.944531	-0.647224	-1.00072
Zfp667	1	-0.385188	-0.879226	1	0.0387445	0.0778822	1	-0.437832	-0.779452	0.789971	-0.489326	-1.15907
Zfp664	0.606234	0.0647164	1.35651	1	0.0846216	0.347961	0.0975588	0.127063	2.22187	1	-0.0707488	-0.331869
Zfp661	1	-0.102119	-0.0013533	1	-0.588913	-0.18435	1	-0.17833	0.0114687	1	0.523951	0.105478
Zfp658	1	-0.28141	-0.052649	1	0.250793	0.0815683	1	-0.451303	-0.111754	1	-0.162424	-0.0090271
Zfp655	0.904238	-0.118099	-1.02964	1	-0.0787687	-0.568322	0.539053	0.0206827	1.30742	1.49931e-05	-0.404301	-4.79633
Zfp654	1	-0.238436	-0.614228	1	0.154931	0.46709	0.98738	-0.351728	-0.805064	1	-0.198324	-0.64159
Zfp653	1	-0.343261	-0.700533	1	0.0378459	0.0955905	1	-0.420452	-0.697551	1	-0.376862	-0.812571
Zfp652os	1	0.198832	0.173243	1	1.14501	0.278286	1	-0.0896837	0.0445885	1	0.482923	0.213766
Zfp652	0.00224129	-0.282514	-3.62425	0.0655964	-0.250919	-2.51327	0.297491	-0.199896	-1.6769	4.28383e-07	-0.464072	-5.48733
Zfp651	0.937617	-0.114199	-0.996572	0.00293544	-0.354143	-3.54217	0.989551	-0.0180051	0.802783	0.341675	-0.160382	-1.72826
Zfp65	1	-0.273139	-0.381641	1	-0.299871	-0.498407	1	-0.180851	-0.0518166	1	-0.436396	-0.632969
Zfp647	1	-0.56682	-0.404275	1	-0.664256	-0.383317	1	-0.399363	-0.193039	1	-0.817523	-0.529276
Zfp646	1	-0.232728	-0.727949	1	-0.137044	-0.572377	1	-0.282338	-0.56219	1	-0.181147	-0.658609
Zfp644	5.45979e-11	-0.371303	-6.98109	1	0.0153765	0.318765	1.33836e-16	-0.493139	-8.59659	1.77374e-05	-0.321499	-4.76107
Zfp641	1	-0.367623	-0.13974	1	3.03182	0.408353	1	-0.895272	-0.454577	1	0.333317	0.118947
Zfp64	1	0.0691154	0.713912	1	-0.0390776	-0.176188	0.520503	0.210403	1.33218	1	-0.134701	-0.208564
Zfp639	1	-0.106065	-0.120273	1	-0.127946	-0.592658	1	-0.247727	-0.71076	0.635254	0.254388	1.32685
Zfp638	0.0120625	-0.178181	-3.11836	1.16893e-06	0.466393	5.3196	0.0327127	-0.180783	-2.66038	7.17606e-14	-0.489093	-7.83509
Zfp637	0.457412	0.109516	1.54665	0.939455	-0.109561	-1.01658	0.00663815	0.274373	3.20159	1	-0.0740012	-0.560541
Zfp629	1	0.0645594	0.286154	1	0.0431016	-0.00640179	1	0.129377	0.51321	1	-0.0515818	-0.092199
Zfp628	1	-0.225058	-0.202351	0.865345	-0.776161	-1.09346	1	0.202667	0.596758	1	-0.57006	-0.850481
Zfp626	1	0.0108627	0.311427	1	0.749933	0.879046	1	-0.0810331	0.223676	1	-0.129905	-0.133938
Zfp623	1	0.0613418	0.204154	1	-0.610488	-0.735183	1	0.35909	0.60539	1	-0.000741145	0.0267538
Zfp622	1	-0.00602591	0.480279	1	-0.0728816	-0.663928	0.266889	0.0931975	1.7358	0.720361	-0.161958	-1.23293
Zfp62	1	0.00282565	0.661554	0.93186	0.254076	1.02368	0.71134	0.0319666	1.09796	1	-0.185761	-0.786752
Zfp619	1	-0.27584	-0.0969756	1	0.219697	0.20324	1	-0.495023	-0.279637	1	-0.00493076	0.0758562
Zfp618	0.430026	-0.488709	-1.58541	0.875833	-0.388282	-1.08165	0.0843083	-0.729674	-2.28616	1	0.0974794	0.315843
Zfp617	1	0.143259	0.819442	1	0.238692	0.552359	0.851906	0.170673	0.944796	1	0.0349651	0.257703
Zfp612	1	0.673518	0.0489552	1	21.249	0.100631	1	4.21232	0.129149	1	-1.1446	-0.159873
Zfp61	1	-0.165445	-0.191917	1	0.337356	0.212688	1	-0.372989	-0.394652	1	0.066698	0.00418342
Zfp609	0.317364	-0.329578	-1.76726	0.285455	-0.354291	-1.84057	0.497566	-0.358932	-1.36221	0.670891	-0.250667	-1.28686
Zfp608	1	0.0198749	0.926235	0.39361	0.268857	1.66	1	-0.0672035	0.36287	1	0.0699553	0.803238
Zfp607b	1	-0.275967	-0.326375	1	-0.080273	-0.164965	1	-0.319862	-0.27231	1	-0.291213	-0.324051
Zfp607a	1	-0.208589	-0.0460046	1	-0.00467571	0.116526	1	-0.216435	0.0158326	1	-0.302301	-0.23911
Zfp606	1	0.164984	0.562337	1	0.405681	0.542768	1	0.132252	0.563247	1	0.103532	0.211479
Zfp605	0.799283	0.481795	1.1402	1	0.944926	0.925341	0.677493	0.428211	1.13644	1	0.36479	0.561661
Zfp60	1	-0.159449	-0.0829696	1	1.02042	0.790625	1	-0.194272	-0.0317133	1	-0.522195	-0.732896
Zfp599	1	-1.1572	-0.0379073	1	-1.03523	-0.0374027	1	-1.74051	-0.0650675	1	19.2732	0.0339427
Zfp598	1	-0.0556508	0.136949	0.179883	-0.319315	-2.07301	0.552582	0.0401147	1.28875	1	-0.0826964	-0.424015
Zfp597	1	-0.234159	-0.44054	1	-0.220328	-0.46202	1	-0.27559	-0.351852	1	-0.151787	-0.296954
Zfp595	1	0.00915601	0.105013	1	0.449882	0.236761	1	0.0818017	0.220442	1	-0.325539	-0.258152
Zfp593	0.000427439	0.440532	4.0603	0.80701	-0.146417	-1.15736	7.14301e-07	0.65298	5.35018	0.0266119	0.436435	2.83594
Zfp592	0.354317	-0.25127	-1.70415	1	0.0302014	0.114608	0.0743183	-0.37856	-2.33914	1	-0.124333	-0.765138
Zfp59	1	0.0728538	0.00163109	1	1.37638	0.233428	1	-0.104971	-0.0506174	1	-0.036533	-0.0703522
Zfp583	1	0.274639	0.489201	1	-0.0602451	-0.0463396	1	0.097362	0.304892	1	1.07949	0.873373
Zfp580	1	-0.159538	-0.658516	0.646487	-0.274806	-1.33459	1	-0.0926316	0.0888525	0.874686	-0.22529	-1.07224
Zfp58	1	0.213899	0.228418	1	0.218953	0.17084	1	0.188019	0.238478	1	0.266824	0.103719
Zfp579	1	0.0683967	0.627295	1	0.228562	0.470099	1	-0.079797	0.307786	1	0.325286	0.894285
Zfp575	1	-0.0720046	-0.0306828	1	-0.148242	-0.15681	1	0.254124	0.382549	1	-0.554312	-0.648578
Zfp574	1	-0.342564	-0.743641	0.960458	-0.426147	-0.994564	1	-0.440139	-0.753233	1	-0.0539499	-0.0705635
Zfp57	1	-0.895689	-0.3028	1	-2.19046	-0.884914	1	-0.862734	-0.261803	1	1.4806	0.229343
Zfp568	1	-0.00832627	0.0760699	1	0.00424869	-0.0788902	1	-0.0863773	0.0919872	1	0.162201	0.107797
Zfp566	1	0.13116	0.270832	1	0.649155	0.487898	1	0.147247	0.343049	1	-0.136717	-0.183331
Zfp563	1	-0.0997941	-0.0201925	1	0.21234	0.0872855	1	0.104213	0.189643	1	-0.580793	-0.451413
Zfp560	0.010627	0.199967	3.15885	1	0.0466122	0.253311	0.00104011	0.242367	3.73801	0.152076	0.206541	2.14202
Zfp558	1	-1.59177	-0.070927	1	-1.70093	-0.0704648	1	-1.87109	-0.0782884	1	-0.602369	-0.0125291
Zfp553	1	-0.218524	-0.283852	1	-0.600288	-0.951971	1	-0.142099	0.0268505	1	-0.113328	-0.177563
Zfp551	1	0.167922	0.131564	1	0.268896	0.0691258	1	0.140649	0.156	1	0.167873	0.0475336
Zfp54	1	0.551921	0.272784	1	0.289659	0.0697577	1	0.86796	0.381503	1	0.177353	0.048178
Zfp536	0.963124	-2.33552	-0.970848	0.751608	-3.0361	-1.2169	0.775813	-2.56252	-1.02566	1	-0.482518	-0.075048
Zfp532	0.195833	-0.499892	-2.02256	0.00222308	-0.887632	-3.62131	0.103059	-0.641423	-2.19761	1	0.205214	0.713257
Zfp53	1	0.0754445	0.55917	1	0.0217657	-0.074497	1	-0.0789967	0.329921	0.900175	0.505926	1.04606
Zfp526	1	-0.214284	-0.0441726	1	-0.724757	-0.171238	1	-0.264352	-0.0439243	1	0.35522	0.0731253
Zfp524	0.583647	0.29542	1.38457	0.570696	-0.394563	-1.42283	0.0134953	0.854565	2.97048	1	-0.116819	-0.325203
Zfp523	1	-0.218116	-0.433562	0.716502	-0.461923	-1.25387	1	-0.148196	0.064788	1	-0.205226	-0.453563
Zfp521	1.68807e-05	0.40807	4.80129	0.00144311	0.587748	3.73814	2.94797e-10	0.657804	6.66178	1	-0.103972	-0.821366
Zfp52	1	-0.253247	-0.416042	1	-0.325646	-0.65967	1	-0.188295	-0.0974991	1	-0.34048	-0.536259
Zfp518b	1	-0.013458	0.110156	1	0.110953	0.089106	1	0.17135	0.758011	0.863484	-0.399179	-1.08479
Zfp518a	1	-0.181314	-0.250448	1	0.162731	0.224401	1	-0.087414	0.144011	0.834969	-0.516741	-1.11547
Zfp516	1	-0.0385604	0.236926	1	0.10019	0.888201	0.599048	-0.183429	-1.23169	0.131838	0.213367	2.2078
Zfp513	1	-0.277804	-0.596261	0.498073	-0.566957	-1.51555	1	-0.131785	0.154136	1	-0.379208	-0.884714
Zfp512b	1	0.0251999	0.60018	0.661832	0.452502	1.31665	0.66363	0.0942918	1.1528	0.693864	-0.304443	-1.26155
Zfp512	1	-0.191051	-0.534111	0.58087	-0.411306	-1.41047	1	-0.188791	-0.197346	1	-0.0492703	-0.165863
Zfp511	1	0.0115143	0.628451	0.199018	-0.332691	-2.02496	0.365893	0.0930641	1.55795	1	0.0711433	0.452269
Zfp51	1	0.128179	0.139669	1	-0.208139	-0.201931	1	0.240497	0.278465	1	0.125154	0.0454313
Zfp507	1	-0.0043308	0.482027	1	0.0371218	-0.00759037	0.528785	0.124904	1.32151	0.983423	-0.267577	-0.960744
Zfp503	5.98465e-05	-0.342663	-4.52668	0.00694182	-0.326136	-3.29085	0.000367125	-0.365879	-4.0065	0.00476315	-0.302963	-3.38662
Zfp493	1	0.603833	0.191155	1	-0.134519	-0.0659362	1	1.00696	0.26904	1	0.444517	0.111394
Zfp473	1	0.00947765	0.0308236	1	0.705939	0.136258	1	-0.461598	-0.12847	1	1.27115	0.216856
Zfp472	1	0.0368582	0.0319498	1	0.0338945	-0.0397498	1	0.0616272	0.0823127	1	-0.0122585	-0.0268436
Zfp469	0.217789	0.275325	1.96892	4.5095e-09	-1.23072	-6.28405	0.00998748	0.555036	3.07302	4.6686e-05	1.67237	4.55236
Zfp467	0.653716	0.330802	1.30108	0.515351	0.922119	1.49278	0.379671	0.407901	1.53608	1	-0.0633168	-0.0864098
Zfp462	0.965841	-0.262517	-0.968403	1	-0.026795	-0.155005	2.41713e-06	1.62556	5.11516	9.69574e-30	-1.78999	-11.6064
Zfp46	1	-0.00629544	0.355258	1	-0.164371	-0.511729	1	0.0138137	0.572083	1	0.0515937	0.35362
Zfp459	1	-0.122121	-0.0560689	1	-0.53212	-0.197854	1	1.03875	0.243001	1	-1.10395	-0.445941
Zfp458	1	-0.172039	-0.258354	1	-0.341307	-0.537434	1	-0.202767	-0.196868	1	0.0103962	-0.0036869
Zfp457	1	0.820047	0.167157	1	2.00166	0.163979	1	0.785293	0.166489	1	0.462115	0.0626615
Zfp456	1	-0.197602	0.0174708	1	-0.599761	-0.156035	1	0.101274	0.144071	1	-0.46483	-0.0944808
Zfp455	1	0.0879926	0.0403361	1	0.106477	-0.0182274	1	0.414679	0.157169	1	-0.433318	-0.149916
Zfp454	1	0.142104	0.0870952	1	1.31762	0.194363	1	0.123315	0.0980792	1	-0.241685	-0.0637496
Zfp451	1	-0.00619029	0.197632	0.715301	-0.109954	-1.25557	0.893577	0.0261559	0.901974	1	-0.0107921	-0.14746
Zfp449	1	0.0721679	0.569428	1	0.114745	0.18511	1	0.0830817	0.758973	1	0.0250138	0.138576
Zfp446	1	0.0337179	0.341094	1	0.912654	0.871674	1	-0.209712	-0.0208998	1	0.205133	0.384573
Zfp445	0.443429	-0.186865	-1.56628	0.215114	0.285705	1.98855	0.23509	-0.261288	-1.80406	0.0464495	-0.27416	-2.63337
Zfp444	1	-0.20362	-0.223093	0.613096	-0.644801	-1.37262	1	-0.0892948	0.243464	1	-0.129851	-0.0919137
Zfp442	1	0.120408	0.457765	1	0.305804	0.414702	0.611635	0.489466	1.21487	0.81085	-0.518033	-1.13811
Zfp438	1	-0.292053	-0.308732	1	-0.129256	-0.183561	1	-0.349051	-0.253219	1	-0.26119	-0.294894
Zfp433	1	-0.343887	-0.0345081	1	-0.313489	-0.041653	1	-0.17595	-0.0111712	1	-0.658723	-0.0482308
Zfp429	1	-0.0969315	0.0153536	1	-0.486806	-0.367099	1	0.107802	0.260216	1	-0.228039	-0.156366
Zfp428	1	-0.0721114	-0.0430127	1	-0.558415	-0.911093	1	-0.0339486	0.131019	1	0.216462	0.288418
Zfp426	1	0.149951	0.599666	1	0.426956	0.615497	0.921118	0.243556	0.871719	1	-0.15833	-0.276681
Zfp423	1	-0.183038	-0.612677	0.977832	-0.268633	-0.977969	0.156943	0.60343	2.00391	4.52284e-05	-1.10685	-4.55939
Zfp422	1	-0.259017	-0.768515	0.254692	-0.559211	-1.9005	1	-0.0425072	0.508044	0.345844	-0.474415	-1.72117
Zfp420	1	-0.092574	-0.00537189	1	-0.131789	-0.111162	1	0.121237	0.276289	1	-0.443097	-0.422647
Zfp418	1	-0.624595	-0.112115	1	-0.884134	-0.125395	1	-0.837809	-0.139605	1	0.242759	0.0178957
Zfp414	0.604812	0.151747	1.35818	1	-0.109784	-0.736273	0.0408147	0.341718	2.5778	1	-0.0451656	-0.191434
Zfp410	0.956856	-0.257652	-0.977943	0.245328	-0.441562	-1.92036	1	-0.197315	-0.186872	0.872006	-0.266863	-1.07526
Zfp41	1	-0.07379	-0.005004	1	-0.184129	-0.145586	1	0.0294718	0.158819	1	-0.209271	-0.190985
Zfp408	1	0.295787	0.532818	1	-0.0207069	-0.121348	1	0.199618	0.447908	1	0.78808	0.797433
Zfp407	1	-0.254537	-0.732398	1	-0.149354	-0.373779	1	-0.308779	-0.59491	1	-0.198095	-0.753068
Zfp40	1	-0.127468	-0.0171292	1	0.697231	0.891729	1	-0.221704	-0.0832925	1	-0.291434	-0.527951
Zfp398	1	-0.206318	-0.225237	1	-0.102489	-0.124342	1	-0.229583	-0.0468606	1	-0.216653	-0.464185
Zfp397	1	-0.0983783	-0.0545786	1	0.0844553	0.486002	1	-0.137691	0.0560873	1	-0.11782	-0.593417
Zfp395	0.867921	-0.240778	-1.06796	0.00747651	0.978427	3.26818	0.0193799	-0.536142	-2.84814	1	-0.0676071	-0.294514
Zfp39	1	0.0832533	0.237677	1	0.566286	0.353242	1	-0.0564391	0.14967	1	0.148289	0.157781
Zfp386	0.978005	-0.251198	-0.955649	0.325291	0.527227	1.77187	1	-0.258719	-0.613649	0.0251759	-0.570835	-2.85498
Zfp385c	1	-0.317607	-0.0588956	1	0.452568	0.0907008	1	-0.8758	-0.311958	1	1.64531	0.318843
Zfp385b	0.815501	0.111029	1.12374	0.588241	0.538875	1.40136	0.572752	-0.432903	-1.26342	9.29479e-05	2.19641	4.39888
Zfp385a	1.22785e-16	-0.775867	-8.66016	2.81458e-10	1.41961	6.71068	0.0139212	0.239847	2.95989	2.46753e-255	-2.47718	-34.2851
Zfp384	0.861419	0.14537	1.0745	1	0.0347483	0.000436315	0.616013	0.134227	1.20955	1	0.239793	0.897702
Zfp383	1	0.0887165	0.302853	1	0.0594614	-0.00309182	1	0.219935	0.610487	1	-0.139917	-0.218494
Zfp382	1	-0.225052	-0.0554119	1	-0.380318	-0.215968	1	-0.409918	-0.154858	1	0.404732	0.267871
Zfp37	1	-0.295463	-0.406499	1	-0.0501891	-0.17354	1	-0.258714	-0.116743	1	-0.493044	-0.816923
Zfp36l2	6.07351e-06	-0.0574192	-5.01215	1	0.0234465	0.877978	9.30529e-50	-0.284654	-15.0841	1.14834e-30	0.404493	11.789
Zfp36l1	0.37254	0.111679	1.67366	4.24326e-94	0.554827	20.7817	0.00220284	0.174777	3.53097	1.2904e-56	-0.270595	-16.0878
Zfp369	1	-0.40145	-0.879485	1	-0.11087	-0.0942063	1	-0.279183	-0.248898	0.216122	-0.761554	-1.97142
Zfp367	1	0.182365	0.562202	1	0.672338	0.73428	1	0.19176	0.745425	1	-0.064712	-0.243552
Zfp366	1	-19.5211	-0.0577713	1	0	0	1	-20.1575	-0.0792892	1	-18.2963	-0.0232254
Zfp365	0.867099	1.0824	1.06874	1	0.553205	0.388734	0.726689	1.21213	1.07971	1	1.20524	0.837059
Zfp362	1	-0.0997112	-0.0384028	0.485054	-0.549511	-1.53188	0.854984	0.139985	0.941457	1	-0.250191	-0.687079
Zfp36	1	0.0878502	0.271444	2.77196e-164	1.05504	27.497	6.04168e-55	-0.193123	-15.8609	1.96658e-19	0.143807	9.33253
Zfp358	1	0.00299404	0.389682	0.688339	-0.33854	-1.28547	0.46599	0.184954	1.40679	1	-0.127297	-0.473239
Zfp354c	1	-0.118786	-0.250557	0.222964	-0.360191	-1.97055	1	-0.233346	-0.586876	0.353175	0.34343	1.70998
Zfp354b	1	0.212091	0.0425359	1	0.104991	-0.0113517	1	0.241638	0.0528415	1	0.216624	0.0348037
Zfp354a	1	-0.0165383	0.0944905	1	-0.107517	-0.0935744	1	-0.0833513	0.108265	1	0.198105	0.141338
Zfp35	1	0.103145	0.323856	1	0.162216	0.145932	1	0.293802	0.558469	1	-0.259678	-0.172603
Zfp346	1	-0.0347766	0.149505	1	-0.0114042	0.0109906	1	-0.1311	0.0767346	1	0.174864	0.27815
Zfp345	1	-1.02652	-0.0107025	1	17.8026	0.0143758	1	-0.875292	-0.00610102	1	-1.87821	-0.0294899
Zfp341	1	-0.511319	-0.185997	1	0.382084	0.052102	1	-0.458345	-0.121434	1	-0.946114	-0.346585
Zfp335os	1	-0.275205	-0.0621803	1	0.778441	0.0404569	1	-0.216127	-0.0334474	1	-0.75386	-0.144608
Zfp335	1	0.155808	0.720246	1	-0.0742618	-0.202563	0.609065	0.335936	1.21867	1	-0.0410027	0.027282
Zfp334	1	-0.136848	-0.117855	0.987689	-0.449614	-0.967121	1	-0.381245	-0.506571	0.716098	0.930884	1.23772
Zfp330	0.0267462	0.203169	2.84632	1	0.0978076	0.590236	0.0213133	0.18812	2.81477	0.0445713	0.302143	2.64854
Zfp329	1	-0.169553	-0.482372	1	-0.0977836	-0.443062	1	-0.116528	0.0915754	0.743073	-0.314506	-1.20732
Zfp326	0.0531419	-0.204173	-2.59069	1	0.106622	0.929222	6.92668e-05	-0.362666	-4.40389	1	-0.0230937	-0.20316
Zfp324	1	0.152049	0.255938	1	-0.263443	-0.208084	1	0.647815	0.624426	1	-0.351192	-0.231081
Zfp322a	1	0.119538	0.929611	1	-0.126651	-0.480841	0.336285	0.253398	1.60757	1	0.0114305	0.12836
Zfp319	1	-0.434713	-0.701935	1	-0.58779	-0.947201	1	-0.45454	-0.538717	1	-0.290214	-0.363466
Zfp318	0.236612	-0.27594	-1.92597	1	-0.0687493	-0.467188	0.100591	-0.375944	-2.20873	0.740343	-0.173118	-1.21006
Zfp317	1	-0.111293	-0.148604	1	0.0674473	0.0196718	1	-0.0318798	0.339974	0.91678	-0.354655	-1.02952
Zfp316	1	-0.014416	0.200367	1	0.125377	0.0475207	1	-0.0974703	0.164547	1	0.0895609	0.241302
Zfp300	1	-0.137688	-0.0155038	1	0.0384012	-0.000150453	1	-0.221603	0.00643162	1	-0.0520464	-0.0548281
Zfp30	1	0.0294348	0.417012	1	0.0996511	0.0560664	0.959366	0.065996	0.83303	1	-0.0834092	-0.329893
Zfp3	1	0.310385	0.129526	1	-0.0423518	-0.0273449	1	0.807021	0.265196	1	-0.225664	-0.0823795
Zfp296	1	0.907653	0.113452	1	0.246546	0.0258103	1	1.61692	0.144459	1	0.349182	0.0472589
Zfp292	0.166397	-0.156538	-2.10036	0.601374	0.124403	1.38634	1	-0.0711216	-0.213518	9.52986e-10	-0.468565	-6.5089
Zfp287	1	-0.20221	-0.214913	1	0.221334	0.0854199	1	-0.197905	-0.143383	1	-0.414406	-0.41278
Zfp286	1	-0.00300132	0.0969868	1	0.0246502	-0.0904751	1	-0.0793813	0.0920803	1	0.15381	0.174631
Zfp282	1	-0.28649	-0.548034	1	-0.0624589	-0.0636794	1	-0.207329	-0.063667	0.587502	-0.549546	-1.38565
Zfp281	1	-0.119855	-0.273161	0.1318	-0.350202	-2.21907	1	-0.11966	0.198139	1	0.0318537	0.441187
Zfp280d	0.284715	-0.289719	-1.8274	1	-0.164067	-0.777407	0.358793	-0.326718	-1.56953	0.280235	-0.283179	-1.83825
Zfp280c	1	-0.159527	-0.215769	1	0.274519	0.401327	1	-0.257541	-0.291941	1	-0.171126	-0.375911
Zfp280b	1	-0.00559871	0.213186	1	0.268875	0.196026	1	-0.195467	0.0355392	1	0.301304	0.399839
Zfp28	1	0.321031	0.355284	1	-0.000603214	0.0125704	1	0.0187947	0.140317	1	1.77571	0.74439
Zfp277	0.511846	0.107507	1.47213	0.65453	0.243718	1.32547	0.0343366	0.219422	2.64207	0.550641	-0.175316	-1.43138
Zfp276	1	-0.410321	-0.820987	0.981218	-0.491978	-0.974704	1	-0.496665	-0.779157	1	-0.152949	-0.256609
Zfp275	1	-0.0785702	0.0946106	1	-0.0594994	-0.365541	1	-0.149534	0.0987404	1	0.0693072	0.349379
Zfp273	1	0.404556	0.0779187	1	-0.0313812	0.00713901	1	0.508344	0.0853422	1	0.499262	0.0642725
Zfp27	1	0.136388	0.189131	1	0.25308	0.0736695	1	0.167623	0.261484	1	0.0101689	0.0209541
Zfp267	1	-0.197079	-0.443573	1	-0.163809	-0.541113	1	-0.149233	0.120319	0.867848	-0.311724	-1.0798
Zfp266	0.417573	-0.241216	-1.6035	0.514336	-0.226292	-1.49418	0.708265	-0.256838	-1.10193	0.481512	-0.216855	-1.5267
Zfp263	1	0.0463627	0.648758	1	-0.0539165	-0.239326	1	-0.0423049	0.506959	0.846679	0.322991	1.10276
Zfp260	0.760446	-0.126189	-1.18253	0.00860867	-0.328416	-3.22421	1	-0.105821	-0.422094	1	-0.0408085	-0.322092
Zfp26	1	-0.0314041	0.177445	1	-0.00900911	-0.11533	1	-0.0439107	0.349892	1	-0.0181315	-0.034603
Zfp251	1	-0.132518	-0.146212	1	-0.155627	-0.405464	1	0.0330517	0.486663	0.963036	-0.420625	-0.982084
Zfp248	1	0.422847	0.622546	1	0.502681	0.33345	1	0.480829	0.736544	1	0.265544	0.223322
Zfp24	0.979678	-0.219661	-0.953843	0.610607	-0.289088	-1.37572	1	-0.261025	-0.719638	1	-0.0839715	-0.453521
Zfp239	1	-0.274596	-0.230169	1	-0.201228	-0.205647	1	-0.0596761	0.0936191	1	-0.677998	-0.667873
Zfp236	1	-0.0133922	0.573918	0.661832	0.322886	1.31668	1	-0.0901229	0.371026	1	-0.0289135	0.0384906
Zfp235	1	-0.244979	-0.279246	1	-0.410367	-0.644429	1	-0.12722	0.0768428	1	-0.373825	-0.468406
Zfp229	1	-0.27326	-0.250448	1	0.0265713	-0.0690806	1	-0.140456	0.0699934	1	-0.65019	-0.77931
Zfp219	1	-0.123261	-0.128567	0.946006	-0.321465	-1.00983	0.566239	0.188648	1.27123	0.255435	-0.535887	-1.88696
Zfp217	1	0.029852	0.719574	1	0.00307941	0.100713	0.261711	0.219306	1.74685	0.834591	-0.295564	-1.11584
Zfp213	1	-0.149195	-0.0814343	1	-0.395743	-0.370837	1	0.0816541	0.213749	1	-0.414217	-0.344451
Zfp212	1	-0.0732622	-0.0207931	1	0.0274067	-0.0281874	1	-0.0256809	0.21762	1	-0.222329	-0.421194
Zfp207	1	-0.0178209	-0.332047	0.909304	0.0706306	1.04567	1	-0.0154987	-0.245051	0.715889	-0.073782	-1.23798
Zfp202	1	-0.407196	-0.289421	1	0.785694	0.246811	1	-0.37507	-0.1706	1	-0.876154	-0.687945
Zfp2	1	-0.285821	-0.230597	1	0.0589534	-0.017746	1	0.0803265	0.231166	0.903241	-0.967525	-1.04275
Zfp189	1	-0.0939652	0.00988413	1	0.113784	0.0734889	1	-0.244146	-0.0811586	1	0.141391	0.118852
Zfp185	1	-0.787871	-0.186815	0.833459	-3.09774	-1.12669	1	1.34317	0.116911	1	0.955132	0.0599148
Zfp184	1	-0.73149	-0.107164	1	0.0954813	0.0114345	1	-0.733515	-0.0745016	1	-1.06145	-0.178667
Zfp182	1	-0.198771	-0.309715	1	0.243779	0.35009	1	-0.247335	-0.207474	1	-0.318531	-0.752767
Zfp180	1	-0.122581	-0.121954	0.842138	-0.380818	-1.11809	1	-0.099951	0.191764	1	0.00174482	0.104844
Zfp174	1	-0.100107	0.00595751	1	-0.412591	-0.0951692	1	-0.125395	0.0166441	1	0.187695	0.0543369
Zfp169	1	0.173949	0.0569961	1	-0.437069	-0.183403	1	0.320364	0.14375	1	0.341677	0.036531
Zfp160	1	-0.111124	-0.101159	1	0.164973	0.289562	1	-0.110765	0.11255	1	-0.255436	-0.685806
Zfp157	1	-0.116994	0.029887	1	0.325752	0.409	1	-0.188932	0.00204069	1	-0.188138	-0.206662
Zfp148	1	-0.0307407	-0.586861	1	0.0496501	0.703437	1	0.034381	0.725541	0.00424119	-0.206764	-3.42059
Zfp146	1	-0.171768	-0.271834	1	-0.127135	-0.371198	1	-0.301212	-0.559163	1	0.10925	0.478394
Zfp143	1	-0.0682859	0.115696	1	0.437119	0.526323	1	-0.0481328	0.336296	1	-0.339858	-0.635019
Zfp142	0.682572	-0.276371	-1.26806	0.756863	-0.242798	-1.21173	0.0214619	-0.54054	-2.81226	0.12683	0.435451	2.22491
Zfp141	1	0.0874868	0.250326	1	0.885043	0.683893	1	-0.0216679	0.163718	1	-0.0357414	-0.0634802
Zfp14	1	0.00450419	0.0765804	1	-0.22421	-0.132527	1	0.472011	0.328139	1	-0.563916	-0.268146
Zfp131	0.0267462	-0.165204	-2.8464	1	0.0122088	0.186344	0.00198907	-0.230811	-3.56006	0.256615	-0.126743	-1.88419
Zfp13	1	0.114024	0.152613	1	-0.362752	-0.233993	1	0.207504	0.230348	1	0.266017	0.188935
Zfp128	1	0.251944	0.100223	1	0.512322	0.0663273	1	0.127676	0.0837132	1	0.389741	0.088343
Zfp120	1	0.0103436	0.300053	1	-0.289302	-0.719114	1	0.0887568	0.647057	1	0.0466786	0.212113
Zfp12	1	0.0406536	0.223405	1	-0.00293457	-0.0541256	1	0.102635	0.399007	1	-0.0575985	-0.0345607
Zfp119b	1	0.184443	0.183598	1	0.686177	0.197222	1	0.0204389	0.12939	1	0.302216	0.150788
Zfp119a	1	0.250955	0.43175	1	0.334253	0.277571	1	0.152902	0.335601	1	0.426245	0.43029
Zfp114	1	-0.44685	-0.114135	1	0.732661	0.0548026	1	-0.516326	-0.0926093	1	-0.74434	-0.196911
Zfp113	1	0.0120417	0.254127	1	0.35377	0.35264	1	-0.113053	0.129312	1	0.107961	0.240277
Zfp112	1	0.43026	0.498278	1	1.03438	0.48203	1	0.270256	0.372757	1	0.493322	0.408644
Zfp111	1	0.0685477	0.232808	1	0.603012	0.453098	1	0.145169	0.408206	1	-0.304462	-0.380416
Zfp110	1	0.17777	0.931032	1	0.172975	0.291518	0.664801	0.204857	1.15134	1	0.124995	0.391884
Zfp11	1	-0.306499	-0.105304	1	-0.483969	-0.155509	1	-0.335517	-0.0801668	1	-0.121228	-0.0462553
Zfp109	1	-0.861995	-0.0346207	1	-0.660173	-0.00871125	1	0.436827	0.0284494	1	-2.08213	-0.141312
Zfp108	1	0.469887	0.144332	1	0.328074	0.0518763	1	0.292813	0.103531	1	1.06075	0.187789
Zfp106	1	0.0293855	0.815013	1	0.0233557	0.38914	0.232943	0.0824875	1.80896	0.790012	-0.0752384	-1.15894
Zfp105	1	-0.434714	-0.204417	1	-0.32056	-0.189015	1	-0.415571	-0.0883867	1	-0.536471	-0.287203
Zfp101	1	-0.150478	-0.131523	1	-0.131422	-0.160812	1	0.00272664	0.3002	1	-0.439092	-0.784819
Zfp1	1	-0.17492	-0.196887	1	-0.253948	-0.523781	1	-0.263217	-0.292711	1	0.085001	0.32815
Zfhx4	0.0617532	0.115732	2.53092	2.69345e-23	0.606317	10.2557	0.0133402	0.179673	2.97457	1.14212e-06	-0.266365	-5.30657
Zfhx3	0.0287256	-0.136929	-2.8203	0.105986	0.171709	2.31481	0.101052	-0.118467	-2.20659	1.43229e-07	-0.340897	-5.684
Zfhx2	1	0.102311	0.131146	1	0.929486	0.425159	1	0.861769	0.651249	0.873156	-0.993185	-1.07405
Zfc3h1	0.111917	-0.25074	-2.27974	0.625298	-0.167197	-1.35931	0.000534547	-0.430735	-3.91136	0.565424	0.129891	1.41317
Zfat	1	-0.132895	-0.0890754	1	0.436016	0.289623	1	-0.15446	0.0234363	1	-0.35141	-0.495223
Zfas1	1	-0.056055	-0.264291	2.29268e-05	0.500521	4.72432	0.731671	-0.136839	-1.07319	0.14165	-0.170982	-2.17482
Zfand6	0.0601202	0.123844	2.54209	0.14197	0.178133	2.18568	1.3405e-05	0.271542	4.76485	0.0333939	-0.187291	-2.75516
Zfand5	1.13974e-18	-0.155779	-9.19227	1.10732e-14	0.312108	8.08605	3.75566e-89	-0.400136	-20.24	0.000443274	0.107749	4.02594
Zfand4	1	-0.172569	-0.0227789	1	0.462428	0.0318058	1	-0.450987	-0.0583805	1	0.21556	0.0161685
Zfand3	0.334767	0.0808607	1.73771	1	0.0179653	0.216247	1.80543e-08	0.37832	6.00464	6.75605e-08	-0.408839	-5.8149
Zfand2b	0.81558	0.105467	1.12359	1	-0.124015	-0.749807	0.086982	0.278884	2.27284	1	-0.0834163	-0.306124
Zfand2a	1	-0.0146456	0.160751	0.476136	-0.564483	-1.5439	1	-0.0395072	0.292332	0.92326	0.511408	1.02266
Zfand1	0.516284	0.438287	1.4665	1	-0.127696	-0.318893	0.05197	0.966258	2.48321	1	-0.0169424	-0.0134112
Zer1	1	-0.210258	-0.611239	1	-0.102911	-0.428484	1	-0.258393	-0.447154	1	-0.16861	-0.633381
Zeb2os	1	0.0436513	0.394307	1	0.391499	0.539503	1	0.105682	0.650345	1	-0.240723	-0.412167
Zeb2	3.92422e-12	-0.131566	-7.35212	7.45997e-11	0.249228	6.90655	2.29913e-35	-0.230348	-12.6875	0.00769067	-0.139719	-3.24097
Zeb1	2.25812e-14	-0.271825	-8.02843	0.0060245	0.189764	3.33396	1.2191e-09	-0.217238	-6.44276	1.06936e-40	-0.624257	-13.611
Zdhhc9	0.0207526	0.376711	2.93621	1	0.0556447	0.120528	0.00209292	0.493912	3.5456	0.226979	0.349711	1.94688
Zdhhc8	1	-0.0340449	0.138528	1	-0.0764293	-0.706296	0.0113381	0.229662	3.03094	7.69484e-05	-0.471965	-4.44116
Zdhhc7	0.118205	0.303786	2.25537	1	0.0647711	0.315764	0.00464603	0.52104	3.31128	1	0.0497145	0.305617
Zdhhc6	0.280775	0.18121	1.83515	0.583385	-0.258043	-1.40718	0.0140274	0.355185	2.95727	0.988045	0.132721	0.955008
Zdhhc5	1	-0.0361384	0.213956	0.000631455	-0.410282	-3.95531	0.737307	-0.00275545	1.06745	0.49807	0.146754	1.50329
Zdhhc4	1	0.0480177	0.780413	1	-0.0513311	-0.355942	0.352088	0.15288	1.58076	1	-0.0983883	-0.332085
Zdhhc3	0.150127	0.115883	2.14941	0.13946	0.232989	2.19346	2.96902e-11	0.512026	7.00176	9.60855e-14	-0.582777	-7.7971
Zdhhc24	1	0.116925	0.403181	0.966777	-0.648419	-0.988305	0.679602	0.61395	1.13366	1	-0.153978	-0.163866
Zdhhc23	1	1.71063	0.014066	1	18.1195	0.0143758	1	0.897216	0.00712287	1	18.1195	0.0169714
Zdhhc22	1	-0.294236	-0.0287214	1	0.448925	0.00575484	1	-0.564604	-0.043711	1	0.0175661	-0.00804463
Zdhhc21	0.553889	0.196478	1.42072	0.999094	-0.228408	-0.955943	0.0046122	0.646034	3.31346	0.79435	-0.266723	-1.1541
Zdhhc20	0.000251512	-0.208907	-4.18977	2.19134e-09	-0.455041	-6.39762	0.0373279	-0.154087	-2.61108	0.0378508	-0.169518	-2.70952
Zdhhc2	1	0.753724	0.227846	1	-0.658688	-0.235542	1	1.29137	0.323132	1	1.32909	0.238671
Zdhhc19	1	0.0361472	0.00523112	1	1.0801	0.0488973	1	-0.260618	-0.0223664	1	0.312345	0.0196969
Zdhhc18	1	-0.122752	-0.234013	0.00482994	-0.722815	-3.39894	0.689293	0.067915	1.12186	1	-0.0715909	-0.243647
Zdhhc17	1	-0.00492263	0.631214	0.514698	0.358874	1.49353	1	-0.0594868	0.603953	1	-0.0807393	-0.333813
Zdhhc16	1	-0.00591305	0.551486	1.84634e-05	-0.812658	-4.77001	0.236042	0.149273	1.80148	0.337439	0.325754	1.73513
Zdhhc15	1	-0.18018	-0.0974223	1	-0.712995	-0.710877	1	0.288159	0.483652	1	-0.584184	-0.625041
Zdhhc14	1	-0.103018	-0.0908942	1	-0.824411	-0.843953	1	0.503193	0.468817	1	-0.529004	-0.487157
Zdhhc13	1	0.283813	0.689111	1	-0.143718	-0.273313	0.729538	0.522434	1.07604	1	0.122771	0.240018
Zdhhc12	0.811874	0.530804	1.1278	0.81683	-0.608023	-1.1456	0.0849878	1.68769	2.28268	1	-0.0274921	-0.0336417
Zdhhc11	1	0.624867	0.0653974	1	1.01913	0.0675159	1	0.134324	0.0233582	1	2.41052	0.0955795
Zdhhc1	1	-0.0908835	-0.227782	1	0.0920699	0.486724	1	-0.10939	0.0104529	0.944198	-0.15396	-1.00114
Zdbf2	1	-2.22064	-0.282204	1	20.3687	0.0575033	1	-2.38232	-0.275583	1	-2.65082	-0.350203
Zcwpw2	1	-0.12601	0.00175684	1	0.966646	0.175308	1	-0.184699	-0.00076939	1	-0.423949	-0.116798
Zcwpw1	1	-0.0926109	0.034784	1	0.343042	0.130029	1	-0.281661	-0.0421361	1	0.123715	0.0806417
Zcrb1	0.729735	0.0617917	1.21601	0.0379957	-0.19081	-2.72108	0.0138448	0.166004	2.96179	1	0.00540845	0.127267
Zcchc9	0.400977	0.146101	1.62954	1	-0.0959391	-0.739267	0.358323	0.107343	1.57049	0.0956852	0.401415	2.34471
Zcchc8	1	-0.111791	-0.0303168	1	-0.0233261	-0.0665305	1	-0.176291	-0.0413968	1	-0.0218754	0.034154
Zcchc7	2.02644e-09	-0.390793	-6.43237	0.986671	0.0829625	0.968212	1.16482e-10	-0.465267	-6.80113	1.13548e-10	-0.484949	-6.82843
Zcchc4	1	-0.525808	-0.756198	1	-0.182931	-0.189473	1	-0.469123	-0.522921	0.871278	-0.798954	-1.07598
Zcchc3	1	-0.158065	-0.0694667	1	0.38504	0.392615	1	-0.445217	-0.461351	1	0.301071	0.339665
Zcchc24	0.959268	0.0847334	0.975892	0.0028536	0.17079	3.55019	0.0563324	0.190527	2.45071	0.000396313	-0.175028	-4.05365
Zcchc2	0.916338	-0.327371	-1.0183	1	-0.214198	-0.591447	0.980274	-0.363244	-0.812004	0.922993	-0.315923	-1.02325
Zcchc18	1	0.953732	0.0737012	1	-0.4494	-0.0646573	1	1.9553	0.115883	1	0.846656	0.0491393
Zcchc17	0.000184571	0.249422	4.26497	1	0.0285999	0.265821	6.57653e-08	0.376931	5.78243	0.39024	0.131182	1.65293
Zcchc14	0.747239	0.0351156	1.19711	0.00167248	-0.321245	-3.69895	1	-0.0468532	0.0963961	7.50752e-08	0.483843	5.79668
Zcchc13	1	-0.139715	0.00580735	1	18.2585	0.0143758	1	0.0561532	0.00711686	1	-1.03684	-0.00625928
Zcchc12	1	0.773871	0.0736598	1	0.588207	0.0344914	1	2.13437	0.115889	1	-0.36711	-0.0206055
Zcchc10	1	0.0993723	0.800932	1	-0.147203	-0.515566	0.466331	0.213855	1.40617	1	0.0274338	0.144592
Zc4h2	1	0.326269	0.599955	1	0.435154	0.337377	0.948365	0.464487	0.843931	1	0.0197499	-0.0317454
Zc3hc1	0.640533	0.192112	1.31658	1	-0.0717063	-0.260863	0.128708	0.362612	2.09826	1	0.0309445	0.200487
Zc3hav1l	0.303482	0.339613	1.79138	0.901546	0.426075	1.05578	0.155242	0.386368	2.00921	1	0.19905	0.768698
Zc3hav1	0.0756843	0.117276	2.44806	1.92051e-05	0.394492	4.76177	0.00017697	0.227503	4.18418	0.00104592	-0.238134	-3.80805
Zc3h8	0.841736	0.384884	1.09618	1	0.200629	0.323475	0.830845	0.302221	0.967249	0.790936	0.714189	1.15775
Zc3h7b	1	-0.0519182	0.149345	1	-0.135577	-0.894039	0.166486	0.13219	1.97433	0.0793095	-0.343792	-2.42188
Zc3h7a	0.577814	-0.116635	-1.39124	1.71704e-05	-0.426934	-4.78551	0.959366	-0.108273	-0.833006	1	0.0708908	0.909033
Zc3h6	1	-0.166169	-0.486496	1	0.131815	0.46718	1	-0.0630741	0.501492	0.0536362	-0.502828	-2.57849
Zc3h4	1	-0.0738653	0.143104	0.284505	0.582791	1.84231	1	-0.171108	-0.0540376	1	-0.180584	-0.795901
Zc3h3	1	0.122502	0.555216	1	0.416361	0.558897	1	0.0493685	0.482648	1	0.12163	0.321769
Zc3h18	1	-0.14489	-0.916352	0.832039	-0.160163	-1.12871	1	-0.14787	-0.452374	0.953605	-0.129429	-0.991174
Zc3h15	6.49366e-08	-0.236704	-5.85954	0.0130768	-0.218522	-3.08874	1.07148e-08	-0.260673	-6.09166	0.00214394	-0.19653	-3.6147
Zc3h14	0.00777576	-0.274969	-3.25725	5.51075e-05	-0.455107	-4.5335	0.369754	-0.211495	-1.55176	0.00734016	-0.294748	-3.25596
Zc3h13	0.184528	-0.176769	-2.05165	0.196917	0.217277	2.03005	0.0341179	-0.257821	-2.64458	0.0576456	-0.21633	-2.55119
Zc3h12d	1	1.59315	0.0644984	1	20.0432	0.0575033	1	1.17481	0.0548851	1	1.7669	0.0446707
Zc3h12c	1	0.0615752	0.499851	1	-0.195799	-0.618852	0.862807	0.150753	0.933477	1	0.0454529	0.200588
Zc3h12b	1	-0.122504	-0.0497548	1	-0.200208	-0.30296	1	0.230582	0.739858	0.724837	-0.639283	-1.22761
Zc3h12a	3.88264e-06	0.434809	5.10179	1	-0.0170515	0.0958162	1.55161e-14	0.844366	8.01705	1	0.0203526	0.199853
Zc3h11a	1	-0.31413	-0.563446	1	0.498058	0.845721	0.920337	-0.49117	-0.872563	1	-0.294528	-0.64591
Zc3h10	1	-0.127376	-0.0517425	1	0.216066	0.214238	1	-0.193191	-0.0141135	1	-0.167744	-0.271236
Zc2hc1c	1	-0.573217	-0.196174	1	-0.503599	-0.145541	1	-0.302582	0.00632943	1	-1.04778	-0.460995
Zc2hc1a	0.0250172	0.315524	2.86961	0.155448	0.451379	2.14207	0.00737079	0.353432	3.1691	0.943899	0.165844	1.00173
Zbtb9	1	-0.117769	0.0133753	1	-0.257805	-0.105671	1	0.0254882	0.130856	1	-0.305172	-0.118145
Zbtb8os	7.39958e-06	0.493508	4.97263	0.687409	-0.158776	-1.28643	5.86757e-14	0.976482	7.84753	0.845694	0.122331	1.10488
Zbtb8b	1	-19.2515	-0.0412652	1	-20.1957	-0.0661543	1	-19.5314	-0.0396446	1	0	0
Zbtb8a	1	-0.0989422	-0.0468154	1	-0.180039	-0.324927	1	0.0687599	0.318936	1	-0.359604	-0.464132
Zbtb7c	1	-0.371615	-0.566552	0.146937	-0.981535	-2.16933	0.475559	-0.7543	-1.39336	0.0885674	3.23632	2.3777
Zbtb7b	0.883604	0.15527	1.05062	1	-0.0184255	-0.122808	0.139877	0.394025	2.05897	1	-0.166912	-0.575838
Zbtb7a	6.9885e-09	-0.242091	-6.23464	1	0.0413364	0.920812	2.33698e-16	-0.348586	-8.53025	0.00878003	-0.17395	-3.19975
Zbtb6	0.915741	0.331736	1.01881	1	0.0339513	0.00634161	0.572872	0.442158	1.26316	1	0.303507	0.64263
Zbtb5	1	-0.103428	-0.0804789	1	0.0357412	-0.0541557	1	0.0387673	0.450592	0.964401	-0.430768	-0.980378
Zbtb49	1	-0.05259	0.00708369	1	-0.135067	-0.179243	1	-0.0664122	0.0663539	1	0.0293338	0.029173
Zbtb48	1	-0.441466	-0.447014	1	-0.598005	-0.549666	1	-0.586871	-0.476081	1	0.0527801	-0.035295
Zbtb46	0.049434	-0.951308	-2.61829	0.80387	-0.611902	-1.16103	0.00077573	-1.32831	-3.81525	1	0.00311052	0.152309
Zbtb45	1	-0.0120662	0.13242	1	-0.262863	-0.47204	0.862905	0.359626	0.933318	1	-0.467562	-0.936225
Zbtb44	0.161047	-0.261031	-2.11657	1	-0.0442855	-0.448908	1	-0.115179	0.0217533	1.46821e-07	-0.639057	-5.6794
Zbtb43	1	-0.110689	-0.0238751	1	-0.0255371	-0.175391	0.657717	0.103748	1.15993	0.211403	-0.524617	-1.98263
Zbtb42	1	0.159208	0.123208	1	-1.11392	-0.755562	1	1.23389	0.537163	1	-0.190076	-0.0668238
Zbtb41	1	-0.0423422	0.244066	1	0.039388	0.110531	0.881015	0.0237837	0.914035	0.948221	-0.216827	-0.997201
Zbtb40	1	0.221101	0.438036	1	-0.00547427	0.0108025	1	0.230706	0.479384	1	0.352176	0.382593
Zbtb4	0.34274	0.0833945	1.72437	0.325789	-0.157632	-1.77087	1.89405e-05	0.295684	4.69099	0.149833	-0.173911	-2.14842
Zbtb39	0.814378	-0.702091	-1.12496	1	-0.327019	-0.43226	1	-0.636808	-0.75738	0.477717	-1.00231	-1.53121
Zbtb38	0.00223771	0.185463	3.62486	5.48753e-27	-0.777949	-11.0557	6.20353e-09	0.368941	6.18283	1.7411e-11	0.537755	7.09736
Zbtb37	0.94576	-0.310779	-0.988034	1	-0.280628	-0.813035	1	-0.319581	-0.644668	0.871103	-0.309957	-1.07659
Zbtb34	1	-0.168093	-0.162715	1	-0.332729	-0.554624	1	-0.142642	0.0535628	1	-0.117032	-0.162609
Zbtb33	1	-0.231046	-0.437079	1	0.0380792	0.109884	1	-0.107669	0.246448	0.33429	-0.584895	-1.7403
Zbtb32	1	-0.434101	-0.0213749	1	-0.913354	-0.0373877	1	0.0226182	0.00103086	1	-0.853369	-0.0357122
Zbtb3	1	-0.569751	-0.0559732	1	-1.47824	-0.145315	1	0.11807	0.0162473	1	-0.923476	-0.0840381
Zbtb26	1	-0.146421	0.0430596	1	-0.860039	-0.494029	1	-0.120329	0.102801	1	0.452083	0.287388
Zbtb25	1	0.167014	0.599276	1	-0.386989	-0.868544	0.583594	0.453563	1.25025	1	0.0218348	0.0989706
Zbtb24	1	-0.099079	-0.0030482	1	-0.254733	-0.56426	1	-0.0905046	0.166867	1	-0.0175142	0.0943488
Zbtb22	1	-0.0767807	0.0849761	0.67092	-0.425107	-1.30514	0.558396	0.227376	1.28123	0.85173	-0.392879	-1.09624
Zbtb21	1	-0.117987	-0.266688	1	-0.172117	-0.861879	1	-0.140291	-0.0125687	1	-0.0360808	-0.123237
Zbtb20	1.76333e-67	-0.128002	-17.6246	1.2306e-182	0.631444	28.9984	1.23693e-175	-0.274372	-28.4459	6.53498e-87	-0.254134	-19.9657
Zbtb2	0.0178186	-0.563835	-2.98743	1	-0.184988	-0.858547	0.134748	-0.53064	-2.07589	0.000261905	-0.81562	-4.15584
Zbtb18	1	-0.325955	-0.25533	1	-0.731217	-0.732384	1	-0.374975	-0.172265	1	0.116344	0.0984688
Zbtb17	1	0.10762	0.745758	1	0.0882809	0.170057	0.883404	0.12447	0.911598	1	0.0840912	0.377126
Zbtb16	0.0653653	-0.359625	-2.50756	1.17299e-11	5.72887	7.171	0.155845	0.265298	2.00744	2.10055e-53	-1.74734	-15.62
Zbtb14	1	-0.178022	-0.350057	1	-0.0704614	-0.259502	1	-0.154427	0.0247948	1	-0.285374	-0.846482
Zbtb12	1	-0.210361	-0.219478	1	-0.0833426	-0.220121	1	0.0492738	0.304748	0.946356	-0.696577	-0.998686
Zbtb11os1	1	-0.213626	-0.332404	0.206594	-0.959244	-2.0076	1	0.150608	0.620104	1	-0.320495	-0.615633
Zbtb11	0.0260802	-0.31394	-2.85501	1	0.0892818	0.7709	2.5767e-07	-0.588741	-5.53967	0.788937	0.13678	1.16033
Zbtb10	0.0370995	-0.390213	-2.72641	1	0.132615	0.676039	0.00166796	-0.561245	-3.60902	0.29801	-0.279601	-1.80433
Zbtb1	0.0030719	-0.32926	-3.53501	1	-0.0629698	-0.679688	1.41749e-05	-0.488835	-4.75336	0.833537	-0.117906	-1.11672
Zbp1	1.83877e-22	0.915167	10.1034	1	-0.11247	-0.667291	2.37099e-63	2.58569	17.0407	0.89797	-0.115404	-1.0483
Zbed5	1	-0.367211	-0.386968	0.211143	-1.43359	-1.99719	1	-0.265466	-0.0820182	1	0.613405	0.457498
Zbed4	1	0.322484	0.765647	1	-0.245519	-0.446876	0.685925	0.51987	1.12581	1	0.343926	0.489803
Zbed3	0.778074	0.0954244	1.16331	1	-0.09559	-0.597984	0.362981	0.128618	1.56242	0.994555	0.147313	0.947618
Zar1	1	0.522643	0.0140623	1	18.0419	0.0143758	1	-0.29083	0.00711686	1	18.0419	0.0169714
Zap70	1	0.331124	0.0256732	1	-1.72515	-0.0561417	1	19.3318	0.0610042	1	0.0336514	0.00445281
Zan	1	-19.6099	-0.0495182	1	0	0	1	-20.2257	-0.0660744	1	-18.5332	-0.0232254
Zadh2	1	0.0144121	0.627145	0.000227009	0.82572	4.20695	0.248164	0.116623	1.77512	0.000137973	-0.501887	-4.30886
Yy1	0.000253963	-0.133902	-4.18707	0.867931	-0.0723786	-1.09089	2.99496e-07	-0.183394	-5.51276	0.634322	-0.0643066	-1.32833
Ywhaz	6.45208e-08	-0.0846201	-5.86083	0.0111163	-0.157636	-3.14092	2.51344e-10	-0.0578492	-6.68572	0.0595524	-0.0970243	-2.53762
Ywhaq	1	0.0774694	-0.436535	0.810631	-0.0654611	-1.15314	0.00200706	0.040572	-3.55738	6.08555e-08	0.245711	5.83337
Ywhah	0.000267447	0.204709	4.1747	1.85378e-11	-0.422165	-7.10671	2.0896e-06	0.288704	5.144	2.05801e-13	0.458917	7.69763
Ywhag	0.174538	0.116223	2.07759	1.96817e-05	0.28039	4.75673	0.000361475	0.238021	4.01037	4.90739e-05	-0.211079	-4.54158
Ywhae	1	0.135046	0.919992	0.0121304	0.0914675	3.11355	0.865248	0.225029	0.931064	0.719969	-0.0240662	-1.23356
Ywhab	0.00175902	0.203358	3.69267	1	-0.038679	-0.787322	2.23068e-12	0.411163	7.36671	0.203554	-0.0680584	-2.00252
Ythdf3	0.799751	-0.122438	-1.13956	1	-0.0171332	-0.00317456	0.612949	-0.161751	-1.21336	0.874686	-0.0998606	-1.07218
Ythdf2	0.708467	0.0453981	1.24036	0.984787	0.110016	0.969905	0.0574917	0.124005	2.4426	0.512297	-0.145255	-1.48338
Ythdf1	1	-0.0635311	-0.347818	1	0.00837064	-0.0116376	1	-0.104244	-0.453856	1	-0.0184843	-0.172983
Ythdc2	0.844945	-0.260481	-1.09268	1	0.0245036	0.102383	1	-0.21651	-0.412189	0.079232	-0.490992	-2.42242
Ythdc1	1.87785e-08	-0.261139	-6.07088	0.000283021	0.304066	4.15389	1.92551e-28	-0.514688	-11.3508	1	0.00361934	-0.051886
Yrdc	0.68584	0.0525739	1.26466	0.000793376	-0.489677	-3.89708	0.0970185	0.12894	2.22445	0.0869671	0.283534	2.3858
Ypel5	1	-0.0579704	-0.0748311	0.00736447	-0.385021	-3.27274	0.017951	0.196078	2.87435	0.0182798	-0.326314	-2.96433
Ypel4	1	-0.156303	-0.149189	1	0.0160192	0.114608	1	-0.383666	-0.785817	1	0.330195	0.880773
Ypel3	1.26309e-05	-0.0667447	-4.86166	5.1914e-34	-0.506097	-12.4353	0.0116269	0.0324045	-3.0223	1	0.00218421	0.361818
Ypel2	0.959519	-0.303673	-0.975528	1	-0.233907	-0.728345	1	-0.348813	-0.749695	1	-0.246918	-0.916274
Ypel1	1	-0.294938	-0.505782	1	0.769369	0.941665	1	-0.360597	-0.490396	0.729323	-0.580187	-1.22267
Yod1	1	0.0424783	0.843203	0.159523	-0.404159	-2.12986	0.0348776	0.299607	2.63622	1	-0.146313	-0.7648
Yme1l1	0.284553	0.0805921	1.82784	0.0497051	0.215061	2.62077	0.766813	0.0341803	1.03545	0.512	0.101762	1.48381
Ylpm1	0.516808	-0.17037	-1.46569	0.860129	0.140137	1.09955	1	-0.130514	-0.336656	0.000140167	-0.409691	-4.30505
Ykt6	0.00914366	0.218346	3.20719	0.00123255	-0.386603	-3.78126	5.53675e-06	0.380636	4.9489	0.017257	0.314987	2.98281
Yju2	1	0.21006	0.652313	1	-0.293191	-0.584075	1	0.215794	0.733842	0.98729	0.599495	0.956086
Yjefn3	1	-0.668672	-0.588389	1	-0.655831	-0.433998	1	-0.671371	-0.479682	1	-0.670585	-0.508037
Yipf7	1	-2.26358	-0.0849667	1	-1.12636	-0.0186938	1	-2.35095	-0.0853782	1	-2.51823	-0.0759301
Yipf6	0.76108	0.084711	1.18152	0.124816	-0.342182	-2.2437	0.439143	0.0821182	1.44574	0.0923375	0.407301	2.35952
Yipf5	0.203936	0.120297	2.00248	3.16382e-12	-0.41316	-7.3515	0.44035	0.129213	1.44421	2.36626e-15	0.469366	8.25897
Yipf4	1	0.0508787	0.838467	6.68682e-09	-0.407926	-6.2199	0.00297593	0.201064	3.44418	1	0.0406988	0.673715
Yipf3	0.000169252	0.21068	4.28589	0.00120177	-0.216017	-3.78823	5.18124e-12	0.397008	7.25028	0.212992	0.105339	1.97861
Yipf2	0.939747	0.319868	0.993943	1	0.106879	0.190873	0.935331	0.22275	0.856932	0.79153	0.715241	1.15702
Yipf1	1.1061e-08	0.356265	6.15973	1	-0.0253264	-0.387974	2.8583e-12	0.46917	7.33265	2.15386e-05	0.373107	4.71963
Yif1b	0.0332807	0.14059	2.76685	1.53045e-06	-0.356044	-5.26804	0.000174879	0.238468	4.18695	0.000295735	0.267572	4.12671
Yif1a	3.39703e-09	0.326954	6.35027	2.14123e-11	-0.459259	-7.08604	5.36844e-15	0.476609	8.14999	2.63978e-16	0.584602	8.52241
Yes1	0.0120625	-0.431389	-3.11837	0.436797	-0.264036	-1.599	0.000198818	-0.616635	-4.1562	1	-0.0855076	-0.348233
Yeats4	0.184528	0.212065	2.0517	0.327829	-0.247447	-1.76694	9.19803e-05	0.554858	4.33863	1	-0.0979638	-0.610737
Yeats2	1	-0.0826819	-0.0181466	1	0.049863	0.288299	1	-0.0984367	0.253138	1	-0.124726	-0.698393
Ydjc	1	0.453619	0.499214	0.346647	-1.29934	-1.73594	0.841688	1.17958	0.955949	0.998109	1.59356	0.943673
Ybx3	5.5497e-91	-0.343372	-20.4761	3.32494e-72	-0.547295	-18.1886	2.08481e-94	-0.340178	-20.8315	2.76669e-15	-0.225692	-8.24001
Ybx2	1	-2.14613	-0.0684719	1	18.285	0.0143758	1	-2.96028	-0.125038	1	18.285	0.0169714
Ybx1	1.48853e-08	0.163039	6.10959	0.238659	0.0527822	1.93502	1.57387e-07	0.228678	5.62792	3.17839e-08	0.0916669	5.94349
Ybey	1	0.185629	0.207897	1	0.194024	0.0779198	1	0.180722	0.236858	1	0.191011	0.114062
Yars2	0.649666	0.218663	1.30599	1	0.319887	0.877782	0.235627	0.315911	1.80287	1	-0.0193969	-0.109651
Yars	0.0223566	0.268822	2.90932	0.17368	-0.33303	-2.08876	7.5284e-05	0.476286	4.38473	0.226653	0.285064	1.94769
Yap1	1	-0.0652745	0.010222	0.0370649	-0.270682	-2.72984	0.0521455	-0.278119	-2.48159	3.44567e-09	0.645748	6.30697
Yaf2	0.203131	0.104109	2.00455	1.07411e-10	-0.654129	-6.85347	0.000243565	0.272281	4.1079	0.00787599	0.322159	3.23364
Yae1d1	0.256489	0.133228	1.88347	1	-0.0964144	-0.679033	0.00028626	0.399534	4.0682	0.59706	-0.206326	-1.37276
Xylt2	1	-0.143768	-0.331796	0.0339218	-0.625173	-2.76185	1	-0.0298567	0.576754	1	-0.0398492	-0.00812914
Xylt1	0.912894	0.0636327	1.02093	1	0.0304413	0.17518	0.572991	0.0659679	1.26292	1	0.0787278	0.530454
Xylb	1	0.367137	0.342311	1	1.27152	0.527181	1	0.0153546	0.0820272	1	0.885214	0.448989
Xxylt1	0.0473373	0.251634	2.63407	8.42645e-06	-0.676194	-4.93232	0.000137267	0.482514	4.24581	0.00433993	0.544763	3.41388
Xrra1	1	0.400336	0.0198677	1	19.1064	0.0287516	1	0.039701	0.0142277	1	0.404814	0.0107174
Xrn2	1	-0.0348449	-0.235922	0.175413	-0.182789	-2.0845	0.407734	0.0556335	1.49259	0.287882	-0.128678	-1.82353
Xrn1	7.36529e-05	-0.329562	-4.47979	1	0.00196268	0.0475357	0.00584676	-0.3069	-3.24045	5.08586e-11	-0.549119	-6.94507
Xrcc6	0.854758	0.196281	1.0809	1	0.396229	0.851792	0.621784	0.202488	1.20278	1	0.0763897	0.32983
Xrcc5	1	0.0316162	0.548567	0.319972	0.550474	1.78034	0.0796222	0.358115	2.31016	0.00122564	-0.679314	-3.76646
Xrcc4	1	0.0539363	0.456209	0.742435	-0.440396	-1.22726	0.748879	0.206894	1.05512	1	0.0937436	0.291175
Xrcc3	1	-0.618392	-0.14735	1	-0.725643	-0.176519	1	-0.965025	-0.211666	1	0.763205	0.0812862
Xrcc2	1	-0.191179	-0.0552393	1	0.0306714	-0.000579245	1	-0.362533	-0.108117	1	0.0956235	0.0349727
Xrcc1	1	0.00110203	0.358573	1	-0.0535132	-0.341597	1	0.00847225	0.666328	1	0.0187563	0.0778528
Xpr1	1	-0.15329	-0.674304	0.021521	-0.393713	-2.92168	0.811008	-0.242126	-0.987025	0.254594	0.22679	1.8886
Xpot	0.190572	0.211049	2.03568	1	0.0642015	0.171855	0.000926403	0.474803	3.76938	0.928219	-0.166607	-1.01669
Xpo7	1	0.00999497	0.874447	0.130234	0.369715	2.22429	0.727036	-0.00520723	1.07901	0.948146	-0.14489	-0.997349
Xpo6	0.237581	0.106591	1.92382	1	-0.0144817	-0.0463171	0.00244982	0.244912	3.50027	1	-0.0893693	-0.705318
Xpo5	1	0.112783	0.853282	1	0.032066	0.00478442	0.347895	0.272711	1.58778	1	-0.137333	-0.392634
Xpo4	1	-0.12984	-0.339345	1	0.0767238	0.29051	1	-0.0865317	0.416474	0.253361	-0.324246	-1.89092
Xpo1	0.0177256	0.229863	2.98941	1	-0.0376881	-0.315884	0.000181536	0.35504	4.17811	0.666037	0.148679	1.29136
Xpnpep3	1	0.0899607	0.652236	1	0.254861	0.511338	0.799268	0.141685	0.999948	1	-0.0984154	-0.28097
Xpnpep2	0.00134082	0.697016	3.76545	8.1741e-06	2.38563	4.93835	0.000734768	0.773261	3.82959	1	0.0724052	0.398492
Xpnpep1	2.96776e-05	0.333951	4.68059	1.83152e-07	-0.572821	-5.65811	2.65765e-17	0.80669	8.78563	0.356877	0.150535	1.70392
Xpc	1	-0.0582579	0.185591	1	0.151285	0.320293	1	-0.0639558	0.451283	1	-0.159558	-0.495751
Xpa	1	0.00461943	0.544988	0.370766	-0.199139	-1.6958	0.0108126	0.230117	3.04668	0.0468469	-0.289749	-2.6302
Xndc1	1	-0.251529	-0.399821	1	-0.323356	-0.577951	1	-0.190938	-0.0633244	1	-0.33077	-0.608054
Xlr4c	1	-1.81425	-0.0626965	1	-1.83867	-0.0374328	1	-2.37073	-0.104748	1	18.9517	0.0339427
Xlr4b	1	0.126016	0.0698252	1	-0.217685	-0.0473552	1	0.182415	0.0901118	1	0.244912	0.0713769
Xlr4a	1	0.134979	0.0174145	1	-0.708997	-0.0230419	1	-0.187643	0.00812067	1	19.6404	0.0509141
Xlr3b	1	-0.324486	-0.0822789	1	-0.430563	-0.0764378	1	-0.589183	-0.162164	1	0.586749	0.107131
Xlr3a	1	-0.417782	-0.0525514	1	0.317452	0.0158051	1	-0.472836	-0.0488022	1	-0.626637	-0.0732151
Xlr	1	-0.209498	-0.141678	1	-0.487802	-0.438925	1	-0.139673	0.0238932	1	-0.170515	-0.132501
Xkrx	1	0.315381	0.0324115	1	-1.28054	-0.163911	1	1.29463	0.0894596	1	0.572549	0.0490759
Xkr8	0.966963	0.357519	0.967057	1	0.210474	0.339114	0.610653	0.492148	1.21677	1	0.188194	0.344852
Xkr6	1	-0.890293	-0.758019	1	-1.19362	-0.824612	1	-0.818886	-0.529755	1	-0.835958	-0.623123
Xkr5	1	0.59877	0.0198715	1	-1.57031	-0.0374328	1	1.6348	0.0274606	1	18.7166	0.0339427
Xkr4	1	0.330638	0.248986	1	0.444982	0.126291	1	0.617051	0.407458	1	-0.18129	-0.104105
Xk	1	-0.584891	-0.0477314	1	-0.505384	-0.0460237	1	-0.801778	-0.0499112	1	-0.0505899	-0.0142881
Xist	8.13695e-13	0.0345377	-7.56558	1.00506e-18	0.0280508	9.16911	3.15478e-49	0.0181585	-15.0024	0.605639	0.0729883	-1.36194
Xirp2	1	-18.6	-0.0165061	1	-19.9909	-0.0330772	1	0	0	1	-19.6988	-0.0232254
Xirp1	1	1.35058	0.0281283	1	19.1295	0.0287516	1	1.52929	0.0274546	1	0.470682	0.0107174
Xiap	0.900134	0.0408936	1.03391	4.92796e-06	0.517372	5.0408	1	-0.0367044	0.0237489	1	-0.0451361	-0.671592
Xdh	5.8091e-13	0.379236	7.61047	2.11473e-63	1.68776	17.0365	4.29429e-25	0.609498	10.6441	4.13586e-19	-0.50488	-9.25234
Xcr1	1	2.89219	0.0363851	1	19.4114	0.0287516	1	2.07877	0.0274606	1	19.4114	0.0339427
Xcl1	1	2.26018	0.014066	1	-0.377494	-0.0186938	1	18.7279	0.0203347	1	18.7279	0.0169714
Xbp1	0.000124445	0.217588	4.35931	0.0581739	0.105957	2.56118	0.0194395	0.0357649	-2.8471	2.03442e-52	0.712056	15.4733
Xaf1	1.04261e-07	0.579414	5.77697	1	-0.0358188	-0.169162	6.01927e-14	0.9443	7.84424	0.0521191	0.343457	2.58968
Xab2	1	0.0789839	0.742686	1	0.0974466	0.178438	0.364239	0.247985	1.56038	1	-0.235794	-0.777656
Wwtr1	0.0175252	-0.0555203	-2.99344	1.94838e-46	-0.714163	-14.5592	8.22391e-05	-0.0914815	-4.36442	5.47234e-20	0.497367	9.4694
Wwp2	1	-0.0994262	-0.17279	0.332362	-0.488023	-1.75915	1	0.0359392	0.625087	1	-0.110809	-0.349659
Wwp1	0.162927	0.132155	2.11067	0.151559	0.306131	2.15409	1.11334e-07	0.499399	5.68954	2.68336e-07	-0.539233	-5.57222
Wwox	1	-0.159664	-0.321172	1	0.0167861	0.136213	0.0955236	0.41045	2.2314	8.18974e-06	-1.00764	-4.9212
Wwc2	3.66459e-29	-0.493267	-11.5407	9.35916e-16	-0.553783	-8.38707	3.16715e-16	-0.403703	-8.49429	5.24137e-30	-0.639404	-11.6594
Wwc1	1	1.20857	0.0984246	1	-0.509181	-0.0316629	1	1.47889	0.102653	1	20.8961	0.1188
Wtip	0.000264424	-0.337385	-4.17759	4.56725e-17	-0.844473	-8.74197	1	-0.12478	-0.572077	3.54967e-05	-0.421061	-4.61273
Wtap	0.387059	0.102723	1.64959	1	-0.0712581	-0.731918	0.00317668	0.263246	3.42532	1	-0.10131	-0.863934
Wt1	1.26405e-09	2.76118	6.50708	0.753317	0.512006	1.21508	7.61672e-11	5.10633	6.86372	7.08695e-07	3.64779	5.39566
Wscd2	1	0.366802	0.16943	1	-0.368712	-0.200073	1	0.121153	0.0950617	1	2.57064	0.450214
Wsb2	1	-0.0458034	-0.537093	5.02836e-09	-0.495413	-6.26679	0.0847558	0.114823	2.28393	0.824776	-0.0775342	-1.12524
Wsb1	6.94174e-66	-0.480049	-17.4141	2.57303e-35	0.706934	12.6753	4.39584e-135	-0.725904	-24.9364	1.65517e-43	-0.560231	-14.0801
Wrnip1	0.34859	0.189654	1.71389	1	-0.0334859	-0.306631	0.0727012	0.267529	2.3482	1	0.17164	0.911478
Wrn	0.61925	0.144573	1.34056	0.857719	0.346657	1.10276	0.634513	0.0777981	1.18766	1	0.175361	0.910913
Wrb	0.816649	0.257005	1.12236	1	0.323049	0.674603	0.0211908	0.904258	2.81676	0.115182	-0.606484	-2.26568
Wrap73	1	0.0095237	0.357822	1	-0.17597	-0.494608	0.880341	0.140121	0.914654	1	-0.130573	-0.253261
Wrap53	1	-0.045007	0.0365315	1	-0.476005	-0.378006	1	0.256144	0.359789	1	-0.297737	-0.26411
Wnt9b	1	-21.6703	-0.239338	1	-19.5809	-0.0330772	1	-22.3947	-0.356802	1	-18.1117	-0.0232254
Wnt9a	0.0080526	-0.804908	-3.24615	1.16812e-72	-3.01379	-18.246	0.0905654	0.670071	2.25453	1	-0.118848	-0.28601
Wnt8b	1	-19.6602	-0.0495182	1	0	0	1	-20.2265	-0.0660744	1	-18.8819	-0.0232254
Wnt7b	1	-19.8027	-0.0742774	1	-22.3153	-0.264617	1	0	0	1	-18.1305	-0.0232254
Wnt6	1	-1.63884	-0.887856	1	1.73112	0.288577	0.24388	-2.43122	-1.78437	1	3.57416	0.434859
Wnt5b	0.881148	-1.56702	-1.05315	1	-1.0611	-0.424451	1	0.110972	0.132013	0.0221727	-2.98147	-2.89771
Wnt5a	0.205771	0.199175	1.99814	0.224107	-0.206669	-1.9678	1.27388e-06	0.574314	5.23992	0.132709	-0.200343	-2.20446
Wnt4	1	-0.163273	0.0384554	1	-0.194647	-0.411016	1	-0.584662	-0.567016	0.581303	1.62472	1.39336
Wnt3	1	1.11626	0.0140623	1	18.127	0.0143758	1	0.302814	0.00711686	1	18.127	0.0169714
Wnt2b	1	-2.86612	-0.227769	1	-4.58889	-0.566697	1	-2.21384	-0.104748	1	-1.56058	-0.0589693
Wnt2	7.48204e-40	-1.07625	-13.5203	2.72894e-22	-1.12846	-10.0261	2.0859e-10	-0.69654	-6.71407	1.78684e-80	-1.69202	-19.2082
Wnt16	1	-0.292915	-0.351979	0.492542	0.922867	1.52281	1	-0.458146	-0.525454	0.812835	-0.421078	-1.13628
Wnt11	6.56725e-05	-0.750669	-4.50555	5.78166e-31	-1.96219	-11.8563	0.012305	0.669521	3.00331	1.15398e-20	-1.53533	-9.63273
Wnt10b	3.80373e-08	-4.42135	-5.95114	1	0.261757	0.0173548	1	0.515735	0.106699	9.25806e-63	-6.4505	-16.9472
Wnt10a	1	0.781441	0.299017	1	2.31314	0.275006	1	0.177418	0.157581	1	2.53246	0.371432
Wnt1	1	-3.03719	-0.345948	1	-1.15581	-0.0560664	1	19.3713	0.0610042	0.904366	-4.87065	-1.0414
Wnk4	1	-0.647422	-0.0945956	1	1.90284	0.19249	1	-0.897744	-0.137643	1	-0.779715	-0.159456
Wnk3	1	-0.0170207	0.018674	1	-0.548958	-0.513618	1	-0.22415	-0.0678355	1	1.25501	0.532414
Wnk2	1	0	0	1	0	0	1	0	0	1	0	0
Wnk1	2.07466e-14	-0.149823	-8.03909	1.36107e-12	0.323274	7.46615	3.88833e-13	-0.102182	-7.60154	3.83735e-46	-0.50253	-14.5059
Wls	1.20136e-05	-0.0711433	-4.87209	1.52838e-135	-1.00741	-24.9655	0.00893356	0.233297	3.10903	0.39551	-0.0691288	-1.6453
Wiz	0.836036	0.111719	1.10165	1	0.0595663	0.103264	0.155287	0.248683	2.00902	1	-0.116628	-0.503178
Wipi2	1	0.017618	0.899914	0.667816	-0.140461	-1.30936	0.610653	0.00750802	1.21683	0.647665	0.140923	1.31328
Wipi1	0.350102	0.100646	1.71139	2.34445e-15	-0.477211	-8.27687	0.00850093	0.198223	3.12477	2.77945e-06	0.283589	5.13594
Wipf3	1	-3.31874	-0.802033	0.0262122	-5.69067	-2.85312	1	-1.36145	-0.130105	1	-0.604276	-0.0250477
Wipf2	1	-0.218376	-0.814292	1	-0.168512	-0.778288	1	-0.264753	-0.722217	1	-0.147135	-0.475758
Wipf1	0.40858	-0.090287	-1.61709	0.0271067	0.232338	2.84074	1	-0.0379032	-0.417881	6.91281e-08	-0.36373	-5.81097
Wincr1	1	1.22787	0.0140623	1	-1.40982	-0.0187089	1	17.7536	0.0203347	1	17.7536	0.0169714
Wif1	1	0.74244	0.109799	1	-1.54587	-0.497038	1	2.55652	0.246253	1	2.93532	0.225197
Whrn	1	-0.546646	-0.621244	0.00121048	-2.11753	-3.78605	1	-0.230548	0.0224746	1	1.22676	0.870621
Whamm	1	-0.209362	-0.647439	1	-0.11848	-0.523081	1	-0.258624	-0.500972	1	-0.155758	-0.574243
Wfs1	0.411563	0.29016	1.61287	1	0.0628262	0.020755	0.128849	0.404451	2.09762	1	0.205861	0.837693
Wfikkn2	1	-0.161162	0.0116992	1	-1.61208	-0.323858	1	0.334912	0.0984008	1	0.611369	0.0873817
Wfikkn1	1	-0.357249	-0.0558737	1	0.449377	0.0647175	1	-0.320938	-0.0187298	1	-0.744285	-0.169761
Wfdc8	1	-2.00223	-0.0272123	1	17.708	0.0143758	1	-2.81607	-0.0589725	1	17.708	0.0169714
Wfdc5	1	0.33673	0.0116185	1	-1.82445	-0.0704799	1	1.35154	0.0274486	1	19.0456	0.0339427
Wfdc3	1	-0.138651	0.00262776	1	0.482916	0.0301584	1	-0.1776	0.011048	1	-0.341152	-0.033198
Wfdc21	1	2.48696	0.0586929	1	19.6545	0.0431274	1	19.6545	0.0610042	1	0.598926	0.0276729
Wfdc2	1	0.166689	0.0290067	1	-2.14315	-0.192889	1	2.48113	0.0884438	1	1.74505	0.0616262
Wfdc18	1	-0.500211	-0.202627	1	-1.29595	-0.6877	1	-0.432105	-0.0968109	1	0.0935136	0.0827968
Wfdc17	1	0.688451	0.120212	1	0.472561	0.01743	1	0.969625	0.159588	1	0.335527	0.0455792
Wfdc12	1	0.0665025	0.00580735	1	-2.57162	-0.0517936	1	17.716	0.0203347	1	17.716	0.0169714
Wfdc1	0.0562403	1.92751	2.56842	0.428473	1.85869	1.6109	0.0149313	3.40537	2.93673	1	0.701914	0.935485
Wee1	1	-0.284039	-0.558069	0.0267945	-1.03324	-2.84481	1	-0.325204	-0.410463	0.800064	0.574956	1.14841
Wdyhv1	1	-0.0738157	0.108083	0.959882	-0.373097	-0.995347	1	-0.0767525	0.360459	1	0.143323	0.369541
Wdtc1	1	0.00908214	0.602211	1	-0.058305	-0.246209	0.0462998	0.261096	2.52887	0.0538217	-0.392611	-2.57694
Wdsub1	0.0520195	0.301793	2.59897	0.0637548	0.591762	2.52482	0.0311987	0.30041	2.67775	1	0.153329	0.834893
Wdr95	1	1.32942	0.0480336	1	1.29007	0.0244562	1	0.776315	0.0285155	1	20.3203	0.0678855
Wdr93	1	-0.0885484	0.0158379	1	-0.326756	-0.0316178	1	-0.403387	-0.00316171	1	1.30663	0.0723277
Wdr92	1	0.187807	0.593513	1	-0.207107	-0.57416	0.610705	0.453557	1.21654	1	-0.0391585	-0.0647004
Wdr91	0.404645	-0.426267	-1.62276	1	0.0269569	-0.0201307	0.00246995	-0.831771	-3.49788	0.43115	0.548211	1.59501
Wdr90	1	-0.189422	0.00739151	1	0.440288	0.262263	1	-0.225415	0.0239743	1	-0.401254	-0.205484
Wdr89	1	-0.00277195	0.265865	1	0.198753	0.21812	0.738229	0.297384	1.06635	0.67811	-0.569529	-1.2791
Wdr86	1	-0.0695667	0.156528	0.0757352	1.91572	2.45497	0.0237292	-0.81487	-2.77717	0.00228062	3.27598	3.59764
Wdr83os	7.08737e-08	0.293311	5.84431	1	0.0396218	0.678146	2.21714e-14	0.458344	7.97186	0.221045	0.122897	1.95995
Wdr83	1	0.16608	0.894741	1	-0.138306	-0.544393	0.517723	0.24425	1.33555	1	0.205951	0.55294
Wdr82	1	-0.00617006	0.673459	0.55702	0.199211	1.4395	1	-0.0485269	0.63722	1	-0.0315073	-0.23546
Wdr81	1	0.0689347	0.442143	1	-0.179472	-0.25966	0.524797	0.485689	1.32686	1	-0.441536	-0.905393
Wdr78	1	0.179329	0.355718	1	0.604612	0.329989	1	-0.128225	0.121203	1	0.79153	0.556326
Wdr77	1	-0.0446534	0.268623	1	-0.170496	-0.895453	0.540938	0.0803125	1.30477	1	-0.211589	-0.908467
Wdr76	1	-0.0219667	0.123148	1	0.932133	0.37581	1	0.0300014	0.208294	1	-0.470342	-0.2834
Wdr75	0.181052	0.226177	2.06025	1	0.0731766	0.264535	0.0117416	0.376881	3.01912	1	0.0300309	0.305955
Wdr74	0.0815606	0.266916	2.41651	1	0.00694244	-0.0531777	0.000952429	0.503754	3.76176	1	-0.00612872	0.226406
Wdr73	1	0.307691	0.43063	1	-0.0395408	-0.220941	1	0.533399	0.749124	1	0.11288	0.0503965
Wdr72	1	-1.19725	-0.0626402	1	-0.09026	-0.00431049	1	-1.89937	-0.117891	1	19.3197	0.0339427
Wdr70	1	0.0634047	0.62124	1	-0.20194	-0.835189	0.708063	0.140638	1.10235	1	0.0764426	0.397298
Wdr7	1	-0.0136481	0.348567	1	0.167855	0.336677	0.584235	0.173747	1.24923	0.534763	-0.428505	-1.45102
Wdr66	1	0.13163	0.714649	0.152357	1.70858	2.1519	1	-0.36438	-0.781267	0.262106	0.976573	1.87326
Wdr63	1	-1.50535	-0.779418	0.554238	-2.48388	-1.44306	1	-1.61173	-0.731215	1	0.375583	0.104971
Wdr62	1	-0.776514	-0.269402	1	-0.484391	-0.0905503	1	0.714999	0.187689	0.921976	-2.08712	-1.02443
Wdr61	0.0329389	0.162669	2.77087	0.000747498	-0.377161	-3.91236	2.99728e-05	0.31348	4.59065	0.0692285	0.225544	2.47662
Wdr60	0.0579803	-0.391717	-2.55613	1	0.043587	0.0494164	0.926331	-0.265434	-0.86584	1.25933e-07	-0.821774	-5.70633
Wdr6	0.742256	0.24181	1.20286	1	-0.0361278	-0.124718	0.00105959	1.30059	3.73314	0.0125104	-0.776513	-3.08844
Wdr5b	1	0.154272	0.130806	1	-0.379654	-0.321481	1	0.147718	0.175601	1	0.617491	0.285217
Wdr59	1	0.219976	0.647788	1	-0.309954	-0.445921	1	0.260189	0.755835	1	0.547936	0.80769
Wdr55	0.279691	0.414976	1.83726	1	-0.199503	-0.707943	0.0424758	0.671957	2.56217	0.785055	0.365583	1.16436
Wdr54	1	-0.626313	-0.524037	1	-0.492777	-0.347848	1	-0.380726	-0.136606	0.95432	-1.09583	-0.990393
Wdr53	1	0.154831	0.607921	1	-0.214708	-0.327153	0.978906	0.231117	0.813344	1	0.250287	0.511032
Wdr5	0.63116	0.16669	1.32641	1	0.149586	0.360757	0.31549	0.212726	1.64404	1	0.0835301	0.589994
Wdr49	1	2.02512	0.014066	1	-0.612503	-0.0186938	1	18.2412	0.0203347	1	18.2412	0.0169714
Wdr48	1	-0.120312	-0.226813	0.482527	-0.2988	-1.53559	0.998945	-0.0128042	0.793256	0.988779	-0.224342	-0.954221
Wdr47	1	-0.187522	-0.345522	0.871098	-0.409358	-1.08679	1	-0.0849237	0.220103	1	-0.253263	-0.59609
Wdr46	1	0.382579	0.596321	1	0.584503	0.482624	0.855685	0.764642	0.940738	1	-0.270443	-0.3141
Wdr45b	1	-0.0571109	-0.00306322	1	-0.0627929	-0.648627	1	-0.124664	-0.362335	0.863824	0.0968525	1.08363
Wdr45	1	0.00475041	0.557404	0.0521993	-0.490593	-2.60193	0.391166	0.111743	1.51791	1	0.13271	0.727836
Wdr44	0.602827	-0.230093	-1.36036	0.907957	0.244454	1.04874	0.338238	-0.328305	-1.60405	0.331143	-0.264301	-1.74549
Wdr43	0.602515	0.0859677	1.36083	1	0.093611	0.443363	0.0538839	0.208833	2.46862	1	-0.151411	-0.820362
Wdr41	0.145963	0.463673	2.16303	0.822436	0.442991	1.13972	0.0272596	0.68698	2.72622	1	0.0878677	0.495455
Wdr4	0.848951	0.270942	1.08841	1	0.235105	0.462321	0.375658	0.45457	1.54223	1	-0.0381014	0.0278419
Wdr38	1	-0.280577	-0.0122116	1	-0.711212	-0.02739	1	-0.270235	-0.0172391	1	0.0265228	0.0151649
Wdr37	0.628797	0.14439	1.32944	0.699819	0.357666	1.27138	0.0931122	0.299904	2.24257	0.855109	-0.238499	-1.09281
Wdr36	0.130795	0.268287	2.21078	0.184213	0.538995	2.06101	0.00302285	0.505852	3.43981	0.685403	-0.253492	-1.27118
Wdr35	1	-0.0442712	0.186522	0.365052	-0.414908	-1.70643	0.145949	0.325758	2.03829	0.269177	-0.439628	-1.85925
Wdr34	0.889345	0.28669	1.04572	1	0.425009	0.756472	0.235272	0.613539	1.80363	1	-0.288279	-0.758261
Wdr33	0.530535	-0.108094	-1.44892	0.812037	-0.101289	-1.15141	0.137073	-0.172575	-2.06809	1	0.0296791	0.365674
Wdr31	1	0.350037	0.119826	1	0.0352154	0.0170087	1	0.231522	0.106404	1	0.917226	0.138259
Wdr3	1	0.079244	0.775379	1	0.177883	0.445793	0.682803	0.139178	1.12998	1	-0.0917394	-0.116946
Wdr27	1	-0.348756	-0.230351	1	-0.299777	-0.199012	1	-0.503035	-0.318554	1	0.00411433	0.0513578
Wdr26	1	0.0356254	-0.134954	0.150196	0.102021	2.15863	1	0.0917704	0.417707	0.0469158	-0.116955	-2.62961
Wdr25	1	0.500394	0.284339	1	0.720614	0.200238	1	0.397335	0.247545	1	0.607557	0.22451
Wdr24	1	0.307564	0.763893	1	-0.20712	-0.256764	0.484278	0.759068	1.38126	1	-0.089791	-0.0975814
Wdr20	0.0497596	-0.419631	-2.61577	0.448666	-0.304235	-1.5829	0.0111098	-0.558008	-3.0377	1	-0.165296	-0.910934
Wdr19	1	0.0203218	0.20258	0.924032	-0.567271	-1.03127	0.941304	0.33312	0.850918	1	-0.137914	-0.201295
Wdr18	0.200573	0.152577	2.01068	0.427784	-0.219249	-1.61178	0.00396908	0.295022	3.35947	1	0.110805	0.88576
Wdr13	1	-0.0587174	0.120562	0.17638	0.42054	2.08192	1	-0.149967	-0.203227	1	-0.109928	-0.765381
Wdr12	1	0.0560637	0.791772	0.37841	0.577316	1.68398	0.551585	0.125027	1.29008	0.730159	-0.306708	-1.22159
Wdr11	0.737936	0.156636	1.20773	1	0.0943576	0.195319	0.107371	0.355749	2.1792	1	-0.165266	-0.568396
Wdr1	0.296174	0.0854896	1.80546	0.243212	-0.163054	-1.92555	0.000575515	0.222675	3.89238	1	-0.0352666	-0.408037
Wdpcp	0.608389	0.431449	1.3539	1	0.543674	0.84891	0.467666	0.44234	1.40424	1	0.346705	0.746038
Wdhd1	1	-0.162236	-0.018002	1	1.30113	0.21253	1	0.16756	0.117158	1	-1.02085	-0.405797
Wdfy4	1	3.27624	0.103327	1	20.352	0.0718791	1	2.4628	0.0884498	1	20.352	0.0848568
Wdfy3	0.477196	-0.163085	-1.51832	1	0.0341023	0.326762	1	-0.0195522	0.737737	7.41667e-08	-0.531312	-5.79882
Wdfy2	1	0.036367	0.887004	1.57055e-05	0.999303	4.80418	0.129392	0.153191	2.09567	4.50906e-05	-0.539726	-4.5603
Wdfy1	0.632854	-0.122754	-1.32454	1.89862e-13	-0.681138	-7.72577	0.00115506	0.219375	3.70949	1.32181e-05	-0.392329	-4.82225
Wdcp	1	0.0394007	0.679088	1	0.0688572	0.0343034	1	-0.179019	0.0158296	0.269177	0.606491	1.85915
Wbscr25	1	1.74964	0.266108	1	22.2656	0.230013	1	1.07302	0.192955	1	3.32312	0.248243
Wbp4	1	-0.0428461	-0.230194	3.41243e-05	-0.398341	-4.63884	0.0593983	0.113341	2.42968	0.385001	-0.129492	-1.66081
Wbp2	1	0.0105487	0.894315	1	-0.0667975	-0.573144	0.0108426	0.175652	3.04578	0.0770494	-0.256462	-2.43384
Wbp1l	0.171433	0.105072	2.08636	0.591204	-0.141237	-1.39769	2.79281e-06	0.334625	5.0866	0.171011	-0.177028	-2.08705
Wbp11	0.997469	0.0119653	0.936537	1	-0.0244254	-0.109342	0.256735	0.0572635	1.75694	1	-0.0590515	-0.37552
Wbp1	0.0560738	0.238996	2.56971	1	-0.0813702	-0.655315	2.33733e-05	0.527776	4.6454	1	-0.079582	-0.472679
Wasl	0.0771536	-0.0694641	-2.44038	0.769293	-0.0862067	-1.19784	0.432681	0.114559	1.45548	1.55587e-16	-0.414874	-8.58456
Washc5	0.226743	0.208415	1.94807	1	0.05909	0.228125	0.0306417	0.31332	2.68433	1	0.0916589	0.604235
Washc4	0.992259	0.0238467	0.941721	0.935022	0.117699	1.02072	0.106147	0.109636	2.18401	0.247187	-0.194915	-1.90499
Washc3	1.5355e-20	0.494639	9.65282	1	0.0438335	0.6836	5.29398e-28	0.659466	11.2598	7.18429e-11	0.455644	6.8953
Washc2	0.302276	0.0875223	1.79422	0.0791892	0.278394	2.43728	0.00480919	0.188964	3.30058	0.0717237	-0.207139	-2.46294
Washc1	0.0230667	0.260607	2.89849	1	0.0292698	0.237468	5.65738e-06	0.548002	4.94441	1	-0.107379	-0.699825
Wasf3	1	-0.456711	-0.614164	1	-0.22319	-0.182018	1	0.355754	0.608311	0.0420219	-1.47303	-2.66967
Wasf2	6.65163e-05	-0.0772032	-4.50263	0.513832	-0.0876496	-1.49488	1	0.0907181	-0.547466	3.56494e-25	-0.402633	-10.6593
Wasf1	1	0.015498	0.203295	0.776269	1.05616	1.19033	1	0.0124719	0.311885	1	-0.37127	-0.811837
Was	1	1.57875	0.120755	1	2.06149	0.0819745	1	1.55567	0.109794	1	1.39578	0.0892991
Wars2	1	-0.160621	-0.115058	1	0.122352	0.323663	1	-0.335098	-0.53615	1	0.0929739	0.391239
Wars	0.494831	0.23757	1.49491	1	0.22919	0.570045	0.0271095	0.51728	2.72839	0.956154	-0.224474	-0.988539
Wapl	0.177559	-0.129553	-2.06929	1	0.00280602	0.0271343	0.0849403	-0.16386	-2.28303	0.284501	-0.13336	-1.82988
Wap	1	-16.3211	-0.00825304	1	0	0	1	-17.1345	-0.0132149	1	0	0
Wac	2.32366e-07	-0.2323	-5.63283	1	-0.0613199	-0.896085	2.06946e-09	-0.284468	-6.35973	0.000410503	-0.220126	-4.04514
Vwf	1	0.30468	0.0787277	1	-0.23417	-0.0161211	1	0.077753	0.0273494	1	1.72733	0.184805
Vwce	1	-0.313126	-0.0467103	1	21.4405	0.129382	1	-0.868088	-0.147326	1	0.402356	0.0366313
Vwc2	1	1.68804	0.0926342	1	0.610342	0.0201156	1	2.46709	0.0955847	1	1.40306	0.0785712
Vwa8	1	0.087391	0.8322	0.69697	-0.382771	-1.27517	0.381004	0.243483	1.53392	1	0.100271	0.541415
Vwa7	1	0.386716	0.0256732	1	19.7608	0.0431274	1	-0.427028	-0.0050912	1	19.7608	0.0509141
Vwa5b2	1	-0.732153	-0.0667413	1	2.03943	0.0675912	1	-1.39323	-0.16186	1	1.0718	0.0491921
Vwa5a	8.58976e-22	0.511694	9.94927	2.06912e-09	0.487892	6.40669	1.25847e-40	0.825535	13.6133	1	-0.0244182	-0.425277
Vwa3b	1	0.266351	0.0844806	1	0.795944	0.064898	1	0.0135637	0.0474407	1	0.625141	0.108795
Vwa3a	1	-0.61379	-0.146717	1	0.743371	0.0976442	1	-1.07733	-0.309439	1	0.204051	0.0623974
Vwa2	1	0	0	1	0	0	1	0	0	1	0	0
Vwa1	1.00019e-05	-0.685751	-4.90953	0.0005095	1.52935	4.00911	2.96245e-33	-1.45158	-12.2948	6.1996e-06	1.57818	4.97703
Vtn	0.33997	0.172642	1.72873	8.44605e-16	5.13853	8.39946	5.26128e-05	-0.58293	-4.46624	1.22753e-10	1.85261	6.81668
Vti1b	8.46466e-10	0.357084	6.56902	0.0093093	-0.237863	-3.19842	6.79752e-29	0.738568	11.4436	1	0.0472712	0.619701
Vti1a	0.120372	0.258457	2.24699	1	0.0695791	0.250753	0.0131404	0.3761	2.98023	1	0.142568	0.909508
Vtcn1	1	1.83078	0.0422018	1	1.08057	0.0100728	1	2.81777	0.0477983	1	1.11895	0.0276835
Vta1	0.680233	0.0776297	1.27087	0.0205015	-0.360552	-2.93847	0.0147209	0.235187	2.94134	1	0.0545253	0.470238
Vstm5	1	2.1358	0.341357	1	0.336188	0.0746474	1	3.44026	0.359822	1	2.49422	0.275826
Vstm4	0.00828266	0.327472	3.23755	1	-0.0780998	-0.427363	1	-0.0249306	0.645674	2.05988e-15	2.16374	8.27627
Vstm2b	1	0.403346	0.821753	0.696867	1.49089	1.2758	0.183484	1.37841	1.92842	0.215748	-0.855187	-1.9725
Vstm2a	1	20.2873	0.0892687	1	20.2873	0.0575033	1	20.2873	0.0813389	1	20.2873	0.0678855
Vsnl1	1	0.520445	0.0314787	1	20.132	0.0575033	1	1.38054	0.0548972	1	-0.825418	-0.0482731
Vsir	0.000481187	0.434117	4.03056	1	0.110806	0.560702	3.89108e-07	0.674997	5.46454	0.620042	0.191271	1.3449
Vsig8	1	-0.272481	-0.216456	0.996411	4.82078	0.958621	0.516779	4.29788	1.3368	0.00201963	-2.16274	-3.63169
Vsig2	1	-18.4899	-0.0247591	1	0	0	1	-18.8018	-0.0264297	1	-18.6097	-0.0232254
Vsig10l	1	0.0382121	0.126628	1	0.650429	0.297521	1	-0.249268	-0.0661134	1	0.465962	0.26364
Vsig10	0.193436	-0.519279	-2.02871	1	0.35936	0.748994	0.406016	-0.511489	-1.49508	0.0022007	-0.891229	-3.60738
Vrk3	0.536398	0.10177	1.44134	1	-0.175368	-0.934007	0.133967	0.167748	2.07878	0.887986	0.145099	1.05849
Vrk2	1	0.159017	0.854647	1	0.302059	0.702873	0.156969	0.526668	2.0037	0.420212	-0.467418	-1.60996
Vrk1	1	0.0217778	0.456468	0.538291	0.682915	1.4641	1	-0.112551	0.134571	1	-0.00278791	0.020035
Vps9d1	0.787723	-0.372781	-1.15283	0.638391	-0.437069	-1.34342	1	-0.354555	-0.712867	0.898132	-0.371931	-1.04809
Vps8	0.434669	0.302069	1.57867	1	-0.159705	-0.632724	0.184738	0.377951	1.92496	0.497717	0.474726	1.50375
Vps72	1	-0.0819012	-0.0859015	0.133884	-0.379352	-2.21224	0.235801	0.127735	1.80217	0.270945	-0.291288	-1.85574
Vps54	1	-0.0888718	0.114949	0.482881	0.365792	1.53493	1	-0.126532	0.175198	0.88458	-0.238478	-1.06219
Vps53	0.268919	0.162759	1.85824	0.554125	-0.266061	-1.44332	0.0038554	0.384295	3.36867	1	0.0220342	0.32234
Vps52	0.374731	0.207483	1.66964	1	0.203986	0.720288	0.0678504	0.3284	2.37661	1	-0.0194082	0.0159572
Vps51	0.938276	0.406532	0.995921	1	0.197504	0.137432	0.623012	0.528533	1.20146	1	0.297283	0.59459
Vps50	1	-0.0465928	0.207261	0.502985	-0.385141	-1.50839	0.718515	0.0880692	1.08945	1	-0.094054	-0.272334
Vps4b	1	0.0250205	0.791089	0.00221906	-0.342446	-3.62187	0.00112304	0.235628	3.71743	0.320127	-0.149971	-1.76407
Vps4a	0.258552	0.133666	1.87957	0.570526	-0.17933	-1.42309	0.00690165	0.264457	3.18947	1	0.0722321	0.683086
Vps45	0.571983	0.320539	1.39841	1	0.15359	0.21475	0.130061	0.549587	2.093	1	0.0105847	0.106059
Vps41	0.0151024	0.186145	3.04445	1	0.0409022	0.381377	2.01699e-07	0.415209	5.58379	0.490476	-0.148734	-1.51385
Vps39	1	0.0977339	0.593631	1	0.0743688	0.113427	0.665462	0.244294	1.15029	1	-0.160051	-0.430734
Vps37d	1	-0.213917	-0.334007	0.500049	-0.72507	-1.51304	1	-0.217344	-0.0726112	1	0.207893	0.25006
Vps37c	0.0840844	0.223877	2.40353	1	0.0558045	0.282687	0.0952744	0.171823	2.23255	0.045425	0.455717	2.64167
Vps37b	0.450673	-0.550553	-1.556	0.00674295	-1.06403	-3.30017	0.335875	-0.685729	-1.60826	1	0.302504	0.764958
Vps37a	1	-0.086917	-0.198154	0.227832	-0.241278	-1.95971	1	-0.0833982	0.354571	1	0.00331468	0.195221
Vps36	2.91908e-09	0.332658	6.37463	1	0.0242775	0.357981	6.48052e-16	0.499029	8.40863	0.0214653	0.19487	2.90953
Vps35l	0.0204014	0.230679	2.94217	1	0.0344238	0.11354	1.52133e-05	0.430539	4.73814	1	-0.0251526	-0.127367
Vps35	0.000436547	0.20304	4.05507	0.230311	0.145169	1.95402	2.33362e-09	0.362275	6.34009	0.846459	-0.069958	-1.10323
Vps33b	1	-0.202227	-0.11036	1	-0.424192	-0.398054	1	0.0864003	0.351569	1	-0.564371	-0.648963
Vps33a	1	-0.119954	-0.0618124	0.505127	-0.578651	-1.50534	0.732268	0.205695	1.07248	0.94384	-0.394924	-1.00187
Vps29	1.11303e-08	0.280354	6.15851	0.0481667	-0.151754	-2.63326	1.01709e-22	0.527066	10.1137	0.571863	0.0656549	1.40492
Vps28	6.04639e-09	0.289641	6.2581	0.152758	-0.149262	-2.15056	8.25042e-28	0.60289	11.2196	1	-0.0296036	-0.597368
Vps26c	0.38305	0.206575	1.65666	1	0.137583	0.53101	0.0242822	0.41113	2.76822	1	-0.121054	-0.575938
Vps26b	0.345983	0.133847	1.71817	0.0961868	-0.377387	-2.35661	0.0971314	0.181944	2.22393	0.053226	0.40856	2.58133
Vps26a	0.0407831	0.214195	2.69041	1	0.0591265	0.3677	0.000524452	0.358698	3.91624	1	0.0286013	0.4302
Vps25	1	0.631214	0.282248	1	0.643442	0.144277	1	0.483947	0.234333	1	0.991643	0.281139
Vps18	0.697713	0.241603	1.25185	0.8498	-0.356719	-1.11055	0.190725	0.442171	1.90957	0.994975	0.279146	0.946594
Vps16	0.295957	0.201788	1.80635	0.134099	-0.380366	-2.21148	0.009199	0.402373	3.09975	0.760797	0.217871	1.18831
Vps13d	0.327946	-0.281621	-1.74862	0.300118	-0.317472	-1.81362	1	-0.0970084	0.486886	5.83659e-05	-0.600137	-4.50316
Vps13c	0.861243	0.0216903	1.07501	1	-0.0224025	-0.109041	0.602883	0.00149443	1.22631	0.994975	0.09231	0.946557
Vps13b	1	-0.154343	-0.351007	1	0.13736	0.773721	0.32193	0.0922787	1.63228	9.25872e-05	-0.702145	-4.39982
Vps13a	1	-0.00148178	0.67174	0.73447	0.190429	1.23505	0.00873334	0.234979	3.1162	7.28667e-05	-0.504131	-4.4536
Vps11	1	0.00230313	0.326323	0.823336	-0.259063	-1.13831	0.294829	0.242118	1.68187	0.715707	-0.273527	-1.23832
Vpreb3	1	-0.587846	-0.0337367	1	-0.698526	-0.0647476	1	-1.12722	-0.095747	1	20.8813	0.1188
Vpreb1	1	0.495623	0.223296	1	0.604946	0.101556	1	0.890597	0.331634	1	-0.135731	-0.0257713
Vopp1	0.199525	0.263123	2.01325	1	0.172373	0.503131	0.00244127	0.597654	3.50141	1	-0.233418	-0.841464
Vnn3	1	0.903807	0.019879	1	19.1571	0.0287516	1	0.791652	0.0142457	1	0.393195	0.0107174
Vnn1	1	0.946421	0.31923	1	0.571784	0.10531	1	0.600486	0.238261	1	2.91936	0.40567
Vmp1	3.25508e-33	-0.22217	-12.3293	1.16689e-132	-0.90223	-24.6978	2.45141e-60	-0.335308	-16.6276	4.5349e-31	0.496411	11.8685
Vmo1	1	0.103173	0.0796061	1	-0.341799	-0.126185	1	0.165095	0.119129	1	0.297558	0.103254
Vmn2r97	1	-0.343048	-0.0238225	1	19.9447	0.0431274	1	-0.79998	-0.0447148	1	-0.0402707	-0.0187356
Vmn2r92	1	-18.3261	-0.0247591	1	0	0	1	-17.643	-0.0132149	1	-19.5828	-0.0464507
Vmn2r89	1	0.434615	0.0952826	1	2.63002	0.182507	1	0.142977	0.0405312	1	0.44335	0.068757
Vmn2r86	1	2.67785	0.0363851	1	19.0485	0.0287516	1	1.86443	0.0274606	1	19.0485	0.0339427
Vmn2r79	1	0.685854	0.0349192	1	1.41578	0.0531627	1	0.8133	0.0427552	1	0.185667	-0.0142036
Vmn2r76	1	-0.123666	0.000912208	1	0.852945	0.0100728	1	0.00558454	0.00812668	1	-0.682584	-0.0187884
Vmn2r73	1	0.549372	0.00581486	1	-2.0886	-0.0517635	1	17.9119	0.0203347	1	17.9119	0.0169714
Vmn2r69	1	-18.8723	-0.0330122	1	0	0	1	-19.6859	-0.0528595	1	0	0
Vmn2r67	1	-18.7834	-0.0330122	1	0	0	1	-19.597	-0.0528595	1	0	0
Vmn2r66	1	2.88404	0.0586966	1	19.5715	0.0431274	1	19.5715	0.0610042	1	0.996084	0.0276835
Vmn2r65	1	-0.196236	0.0116072	1	-0.226724	-0.00434058	1	0.497942	0.0274486	1	-1.03768	-0.0125291
Vmn2r63	0.0136292	0.782759	3.07815	0.00839244	1.8194	3.23235	0.0451705	0.629866	2.53836	0.2341	0.678778	1.93157
Vmn2r60	1	-18.4308	-0.0247591	1	-20.3534	-0.0661543	1	-17.8892	-0.0132149	1	0	0
Vmn2r6	1	-0.726904	-0.0189424	1	18.4086	0.0143758	1	-1.54059	-0.0457306	1	18.4086	0.0169714
Vmn2r59	1	-0.228655	0.00754167	1	1.44034	0.0675159	1	-0.0290675	0.0233161	1	-0.977669	-0.0671618
Vmn2r57	1	0.476165	0.0653561	1	1.73357	0.0675761	1	0.418221	0.0629698	1	0.142889	0.025803
Vmn2r56	1	-1.98948	-0.0602132	1	-1.09391	-0.0186938	1	18.2164	0.0203347	1	-3.74892	-0.192062
Vmn2r53	1	-0.649785	-0.0156202	1	-0.122169	0.0100277	1	-1.03381	-0.031563	1	0.238552	0.00447393
Vmn2r52	1	-18.8614	-0.0330122	1	0	0	1	0	0	1	-20.7501	-0.0929015
Vmn2r46	1	1.92577	0.0504417	1	19.7514	0.0431274	1	1.11227	0.0345684	1	19.7514	0.0509141
Vmn2r45	1	-18.6486	-0.0330122	1	0	0	1	-18.4691	-0.0264297	1	-19.5294	-0.0464507
Vmn2r44	1	-0.497618	-0.0155976	1	-0.921746	-0.0560514	1	-0.040945	0.00812067	1	-0.950035	-0.0188095
Vmn2r4	1	0.745961	0.0256882	1	20.0255	0.0431274	1	1.00293	0.0345684	1	-0.20923	-0.0187462
Vmn2r31	1	-0.772161	-0.0213975	1	-0.120159	-0.00431049	1	-1.01959	-0.0254229	1	-0.490039	-0.012508
Vmn2r30	1	-1.39892	-0.035456	1	-1.4795	-0.0187089	1	-1.25519	-0.0325248	1	-1.61991	-0.0294794
Vmn2r3	1	-0.970685	-0.0378961	1	0.314071	-0.00431049	1	-1.14948	-0.0386258	1	-1.07229	-0.0357334
Vmn2r29	1	0.446789	0.0885292	1	0.410872	0.0587595	1	0.375292	0.0781652	1	0.634428	0.0705001
Vmn2r28	1	-18.7646	-0.0330122	1	-19.1158	-0.0330772	1	-17.9946	-0.0132149	1	-19.5362	-0.0464507
Vmn2r26	1	0.977855	0.0198752	1	0.149789	-0.00432553	1	19.3517	0.0406695	1	-0.42572	-0.012508
Vmn2r24	1	2.17638	0.0504492	1	19.9766	0.0431274	1	1.36288	0.0345805	1	19.9766	0.0509141
Vmn2r23	1	-0.331859	0.00336166	1	19.0284	0.0287516	1	-0.914575	-0.012202	1	0.537953	0.0107174
Vmn2r20	1	-1.89209	-0.0354597	1	17.8328	0.0143758	1	-1.75179	-0.0193189	1	-2.73242	-0.0759301
Vmn2r17	1	-1.35636	-0.0436921	1	-2.00618	-0.0517635	1	-1.49782	-0.0457246	1	-0.187871	-0.00624872
Vmn2r13	1	20.29	0.0892687	1	20.29	0.0575033	1	20.29	0.0813389	1	20.29	0.0678855
Vmn2r124	1	-19.241	-0.0495182	1	-20.2684	-0.0661543	1	0	0	1	-20.557	-0.0929015
Vmn2r120	1	0.290572	0.0251364	1	1.58659	0.077664	1	0.370537	0.0447569	1	-0.26198	-0.0624555
Vmn2r118	1	0.132063	0.0463837	1	21.0634	0.115007	1	-0.375288	0.00389504	1	0.62953	0.0429329
Vmn2r117	1	0.286588	0.0058111	1	18.3943	0.0143758	1	-0.526938	-0.00609501	1	18.3943	0.0169714
Vmn2r116	1	-17.7701	-0.0165061	1	0	0	1	-17.1743	-0.0132149	1	-18.9764	-0.0232254
Vmn2r115	1	-18.8531	-0.0412652	1	-18.9372	-0.0330772	1	-17.1419	-0.0132149	1	-20.1327	-0.0696761
Vmn2r114	1	-19.0128	-0.0412652	1	-19.3006	-0.0330772	1	-19.089	-0.0396446	1	-18.6067	-0.0232254
Vmn2r113	1	0.200681	0.0125382	1	1.17985	0.0387944	1	0.990878	0.0488202	1	-0.925298	-0.0777577
Vmn2r108	1	-18.6342	-0.0247591	1	-20.1701	-0.0330772	1	-18.5429	-0.0264297	1	0	0
Vmn2r102	1	-17.486	-0.0165061	1	-18.7887	-0.0330772	1	0	0	1	-18.6455	-0.0232254
Vmn2r100	1	-0.729695	-0.029643	1	-1.17397	-0.0374027	1	-0.712893	-0.0254049	1	-0.425603	-0.012508
Vmn2r1	1	-19.0704	-0.0495182	1	-20.0755	-0.0661543	1	-18.8526	-0.0396446	1	-18.5484	-0.0232254
Vmn1r90	1	0.224452	0.161025	1	1.08194	0.206836	1	0.108622	0.1285	1	0.0986725	0.0820785
Vmn1r88	1	0.39747	0.00919716	1	-0.107382	-0.0229817	1	-0.0427144	-0.00506114	1	19.8926	0.0509141
Vmn1r86	1	0.494561	0.0547306	1	21.2423	0.115007	1	0.479552	0.0569108	1	-0.159472	-0.0267538
Vmn1r81	1	-0.200206	0.0109277	1	2.09921	0.0963428	1	-0.347574	-0.0021038	1	-0.519962	-0.033198
Vmn1r78	1	2.24105	0.0363776	1	19.0547	0.0287516	1	19.0547	0.0406695	1	0.353075	0.0107068
Vmn1r73	1	-0.360109	-0.00244382	1	-1.27637	-0.0187089	1	-0.0740274	0.00711686	1	-0.127637	-0.00624872
Vmn1r60	1	-19.1567	-0.0330122	1	0	0	1	-19.9704	-0.0528595	1	0	0
Vmn1r6	1	-18.582	-0.0330122	1	0	0	1	-18.432	-0.0264297	1	-19.4323	-0.0464507
Vmn1r58	1	1.71904	0.0281358	1	19.5728	0.0287516	1	1.77089	0.0274606	1	0.979843	0.0107279
Vmn1r55	1	-0.420851	-0.0279124	1	1.01241	0.0489425	1	-0.971149	-0.101842	1	0.907373	0.0660737
Vmn1r53	1	0.370352	0.0546855	1	-0.389042	-0.0173623	1	1.07969	0.0965554	1	-0.121738	-0.00361295
Vmn1r49	1	2.66785	0.0363813	1	0.0301426	-0.00432553	1	19.2428	0.0406695	1	19.2428	0.0339427
Vmn1r46	1	-18.2208	-0.0247591	1	0	0	1	-19.0343	-0.0396446	1	0	0
Vmn1r43	1	0.111613	0.520064	1	0.88137	0.875623	1	-0.139245	0.194713	1	0.346927	0.506505
Vmn1r4	1	-1.88053	-0.0354672	1	-1.66253	-0.0187089	1	-2.20736	-0.0457547	1	-1.01316	-0.00625928
Vmn1r39	1	0.484624	0.025677	1	-0.708158	-0.0230269	1	0.762331	0.0345564	1	1.21141	0.027694
Vmn1r38	1	-0.716398	-0.00736899	1	19.5261	0.0431274	1	19.5261	0.0610042	1	-2.60657	-0.158236
Vmn1r28	1	1.28232	0.0198865	1	19.5401	0.0287516	1	2.13076	0.0274606	1	-0.0577118	-0.0124869
Vmn1r26	1	-16.4509	-0.00825304	1	0	0	1	-17.2644	-0.0132149	1	0	0
Vmn1r233	1	2.1085	0.0363776	1	-0.529337	-0.00434058	1	19.1134	0.0406695	1	19.1134	0.0339427
Vmn1r229	1	-19.4758	-0.0412652	1	0	0	1	-20.114	-0.0528595	1	-18.2375	-0.0232254
Vmn1r218	1	0.63175	0.0910781	1	1.792	0.110636	1	0.267651	0.0578816	1	1.09666	0.0768967
Vmn1r217	1	-18.4029	-0.0247591	1	0	0	1	-18.7782	-0.0264297	1	-18.3581	-0.0232254
Vmn1r214	1	-0.393706	-0.00244757	1	-1.3915	-0.0187089	1	-0.648846	-0.00610102	1	18.2218	0.0169714
Vmn1r210	1	18.1663	0.0223172	1	18.1663	0.0143758	1	18.1663	0.0203347	1	18.1663	0.0169714
Vmn1r209	1	-19.4049	-0.0412652	1	0	0	1	-19.3857	-0.0396446	1	-20.1035	-0.0464507
Vmn1r203	1	-3.3712	-0.118013	1	-1.164	-0.0186938	1	-3.27046	-0.0986262	1	-4.0572	-0.145643
Vmn1r202	1	1.18747	0.0281245	1	19.465	0.0287516	1	0.373925	0.0142337	1	19.465	0.0339427
Vmn1r201	1	-2.26042	-0.0437222	1	17.7636	0.0143758	1	-2.5159	-0.0457547	1	-2.50795	-0.0527206
Vmn1r200	1	-0.492437	-0.00244757	1	18.454	0.0143758	1	-1.30608	-0.0193189	1	18.454	0.0169714
Vmn1r20	1	-16.9143	-0.00825304	1	0	0	1	-17.7278	-0.0132149	1	0	0
Vmn1r197	1	0.474904	0.0793921	1	-0.117301	0.0487318	1	1.29052	0.109764	1	-0.210524	-0.00370803
Vmn1r196	1	-18.6537	-0.0247591	1	0	0	1	-19.4673	-0.0396446	1	0	0
Vmn1r193	1	-18.1268	-0.0165061	1	0	0	1	-17.7772	-0.0132149	1	-19.1611	-0.0232254
Vmn1r188	1	1.30938	0.0140623	1	17.9272	0.0143758	1	17.9272	0.0203347	1	-0.578564	-0.00625928
Vmn1r183	1	-0.711502	-0.010695	1	18.1883	0.0143758	1	-1.18759	-0.0193129	1	-0.337616	-0.00624872
Vmn1r180	1	-0.386371	-0.0345119	1	-0.304829	-0.041668	1	-0.73517	-0.0508218	1	0.742877	0.0214559
Vmn1r18	1	1.06695	0.0620564	1	0.251716	0.00575484	1	1.20794	0.062014	1	1.49276	0.0616051
Vmn1r168	1	1.58675	0.106706	1	1.86064	0.0676062	1	1.63648	0.102677	1	1.35506	0.0723594
Vmn1r16	1	-19.4772	-0.0577713	1	0	0	1	-19.903	-0.0660744	1	-19.28	-0.0464507
Vmn1r15	1	-18.983	-0.0330122	1	0	0	1	-18.7379	-0.0264297	1	-19.9272	-0.0464507
Vmn1r13	1	-0.593817	-0.0156202	1	19.468	0.0431274	1	-0.409959	-0.00510322	1	-1.47937	-0.0652708
Vmn1r12	1	-3.05148	-0.118009	1	-3.5688	-0.117948	1	-2.99164	-0.0986202	1	-2.78126	-0.0759512
Vmn1r1	1	19.2873	0.0446344	1	19.2873	0.0287516	1	19.2873	0.0406695	1	19.2873	0.0339427
Vmac	0.353111	0.351879	1.70623	0.202934	-0.570317	-2.01595	0.0101442	0.850418	3.06754	1	0.208881	0.825866
Vma21	0.000199708	0.245697	4.24551	1	-0.0275219	-0.392563	7.25152e-09	0.397823	6.15693	0.57396	0.11473	1.40227
Vldlr	1.50829e-06	-0.468747	-5.28756	4.14856e-19	1.95639	9.26513	2.65394e-06	-0.515842	-5.09691	5.07283e-34	-1.08187	-12.4277
Vkorc1l1	0.161889	0.129265	2.11409	0.00138047	-0.43686	-3.75034	0.0010969	0.280231	3.72393	0.189416	0.218315	2.03784
Vkorc1	1.61765e-29	0.363109	11.6117	0.0196618	0.061822	2.95339	7.82987e-11	0.384814	6.85954	4.4692e-75	0.503778	18.5478
Vit	3.22751e-15	2.53769	8.26998	1.1125e-09	5.9099	6.50296	1.39322e-13	2.68145	7.73617	3.16434e-06	1.72742	5.1105
Virma	0.778913	0.0520444	1.16247	1	0.0887658	0.479946	0.142743	0.121164	2.04915	1	-0.105101	-0.667055
Vipr2	1	0.451407	0.598367	1	-0.283837	-0.122025	1	0.194844	0.381858	0.850082	2.75433	1.09846
Vipr1	1	-20.5067	-0.0990365	1	-21.7757	-0.165386	1	-20.6143	-0.0925041	1	0	0
Vipas39	1	0.152834	0.929242	1	-0.215107	-0.58014	0.204563	0.422367	1.87496	1	-0.100102	-0.272894
Vim	1.32938e-80	0.145464	19.2696	4.49433e-05	-0.0338975	-4.57822	6.55511e-72	0.183573	18.1647	1.20236e-141	0.172557	25.5176
Vill	1	0.505367	0.560227	1	0.642499	0.387004	1	-0.045701	0.0898323	0.801371	4.07262	1.14695
Vil1	1	0.0245113	0.0276478	1	2.80283	0.23995	1	-0.652578	-0.182327	1	2.01255	0.229766
Vhl	1	-0.223613	-0.497318	0.161635	-0.657213	-2.12337	1	0.0170287	0.753401	0.720518	-0.388865	-1.23271
Vgll4	0.756646	-0.113335	-1.18682	1.49965e-06	-0.484612	-5.27207	1	-0.0184758	0.685977	1	-0.0675582	-0.843688
Vgll3	0.0310561	-0.112339	-2.79158	3.81596e-14	0.617095	7.93161	2.90745e-13	0.43055	7.64007	8.30789e-157	-1.29731	-26.8527
Vgf	1	-0.300692	0.00670079	1	-0.189279	0.024396	1	-0.630458	-0.0112133	1	0.688824	0.0214347
Vezt	1	0.0737009	0.520891	0.902148	-0.385447	-1.05497	0.480559	0.330895	1.3863	1	-0.0977542	-0.229819
Vezf1	0.0611212	-0.116714	-2.53519	0.00356494	0.253592	3.48702	2.5577e-07	-0.268883	-5.54112	1	0.0103304	0.155758
Veph1	1	-0.247913	-0.0580998	1	2.91281	0.211319	1	1.31776	0.226579	1	-1.80252	-0.710098
Vegfd	8.88148e-40	0.731886	13.507	1.26608e-114	3.14226	22.9477	3.31494e-47	0.904314	14.6878	0.000684995	-0.224236	-3.91613
Vegfc	0.00471169	0.262096	3.40889	6.89455e-06	-0.593848	-4.97294	0.999145	-0.0290287	0.79288	3.60445e-30	2.85289	11.6915
Vegfb	0.637387	0.092775	1.32018	0.00946533	-0.432055	-3.19263	2.39317e-05	0.49318	4.64011	0.134669	-0.262833	-2.19815
Vegfa	1	-0.022005	-0.230697	0.647109	0.100536	1.33396	0.824797	0.0360313	0.973005	0.00644545	-0.207276	-3.29594
Vdr	1	-0.733256	-0.307009	0.503281	-2.43869	-1.50799	1	0.827712	0.262834	1	-0.831735	-0.267057
Vdac3	0.00794831	0.169886	3.25015	0.753724	0.0564006	1.21447	1.1167e-11	0.389103	7.14255	0.000169979	-0.184377	-4.25946
Vdac2	0.189026	-0.0146256	-2.04013	1.13565e-20	-0.464403	-9.64624	0.0995538	0.0137655	-2.21334	8.16398e-06	0.218504	4.9219
Vdac1	2.9434e-06	0.26876	5.15802	0.00244171	-0.24818	-3.59456	1.13013e-16	0.513412	8.61672	0.251482	0.127089	1.8954
Vcpkmt	0.961831	0.181588	0.972935	0.979679	-0.372709	-0.976134	0.194208	0.485576	1.90065	1	0.00720297	0.0829764
Vcpip1	0.695964	-0.169503	-1.25377	0.265646	0.297437	1.87809	0.84147	-0.20046	-0.956204	0.00974499	-0.341562	-3.16648
Vcp	0.112238	0.147025	2.27826	0.000881386	-0.155365	-3.86928	3.45096e-05	0.305679	4.55961	0.835708	0.00564696	1.11463
Vcl	5.28851e-05	-0.288334	-4.55443	3.37926e-13	-0.622809	-7.65071	4.38015e-08	-0.403692	-5.85349	0.0261106	0.227585	2.84274
Vcan	5.98671e-12	0.299028	7.29401	6.65143e-38	-0.625178	-13.1393	1.77905e-109	1.04294	22.438	7.1386e-21	-0.427933	-9.68275
Vcam1	2.45658e-89	1.00788	20.2884	0.123374	-0.141347	-2.24922	1.28201e-51	0.82998	15.3673	7.09452e-218	2.89576	31.6658
Vbp1	1	-0.11727	-0.645793	0.713338	-0.156755	-1.25826	1	-0.0814384	0.204078	0.664993	-0.167593	-1.29253
Vax2os	1	-0.082622	0.0191376	1	2.34741	0.0963428	1	-0.115194	0.011078	1	-0.605802	-0.0332613
Vax2	1	0.486509	0.0920054	1	1.13785	0.087782	1	0.235566	0.0527874	1	0.779398	0.104506
Vav3	1	-0.0345036	0.506031	0.95846	0.228814	0.996986	0.0123987	-0.556679	-3.00058	2.30708e-08	1.96455	5.99759
Vav2	1	0.0559288	0.48707	0.0248639	-0.898342	-2.87194	0.531049	0.292771	1.31842	0.876627	0.410839	1.0701
Vav1	1	1.96879	0.209949	1	21.8769	0.17251	1	1.93523	0.191055	1	1.34058	0.133917
Vat1	0.000312079	-0.054816	-4.13712	4.58169e-05	0.193176	4.5738	0.38575	0.0766829	-1.5264	1.18778e-32	-0.451081	-12.1714
Vasp	0.130176	0.140261	2.21291	0.00167168	-0.406913	-3.69917	0.0121472	0.203242	3.00785	0.00282232	0.4041	3.53853
Vasn	1.07548e-12	-0.217038	-7.52883	0.0238857	0.132325	2.88615	0.530199	0.123809	1.31978	8.06187e-142	-1.0217	-25.5334
Vash2	1	0.113523	0.393376	1	0.548185	0.467774	1	-0.129684	0.0925071	1	0.489149	0.615987
Vash1	1	-0.415934	-0.113423	1	3.3482	0.197041	1	1.16282	0.18001	1	-1.98598	-0.773917
Vars2	1	0.108348	0.303559	1	0.365774	0.366241	1	0.30184	0.620122	1	-0.339766	-0.492772
Vars	0.532308	0.125115	1.44669	1	0.0404967	0.424858	0.0135801	0.373824	2.96828	0.54052	-0.261529	-1.44389
Vapb	3.71947e-05	0.237351	4.63273	0.000164055	0.327879	4.28299	5.37545e-18	0.526086	8.96804	1.0936e-07	-0.320548	-5.73158
Vapa	0.668745	0.00457417	-1.28388	3.92349e-12	-0.364205	-7.32184	1	0.115839	0.708299	1	0.00532334	0.283199
Vangl2	1	-0.0593686	0.156941	1	-0.258144	-0.615437	0.920762	0.121746	0.872073	1	-0.2771	-0.658894
Vangl1	0.0022749	-0.483286	-3.62001	1	-0.0929057	-0.500167	0.00126019	-0.578603	-3.68592	0.00524943	-0.486028	-3.35803
Vamp9	1	0.622288	0.00581486	1	18.7604	0.0143758	1	-0.191241	-0.006089	1	18.7604	0.0169714
Vamp8	1	-0.0516297	-0.735151	2.07511e-48	-1.0284	-14.8687	4.71952e-15	0.531378	8.16608	2.54827e-08	-0.39705	-5.98068
Vamp7	0.0420043	0.164992	2.67905	0.150431	-0.206121	-2.15791	2.17874e-06	0.368945	5.13586	1	0.00580681	0.0280955
Vamp5	1	0.0116443	0.675533	5.81313e-44	-1.79127	-14.1623	0.000470133	0.566665	3.94405	8.49531e-06	1.16166	4.91349
Vamp4	0.565318	0.0718831	1.40669	1	0.0288604	0.0324302	0.0285952	0.164693	2.70949	1	-0.0862939	-0.826109
Vamp3	0.00999738	0.217327	3.17853	0.685348	-0.153323	-1.28872	6.08631e-08	0.493315	5.79611	1	-0.0576177	-0.337003
Vamp2	0.00219319	-0.341987	-3.63035	1	-0.0706085	-0.656548	0.000127243	-0.459297	-4.26347	0.116131	-0.235936	-2.26226
Vamp1	1	0.626942	0.463038	1	1.25923	0.456784	1	0.890121	0.589082	1	-0.0190435	-0.0529953
Vac14	1	-0.0279193	0.119165	1	-0.306779	-0.714691	0.912102	0.189654	0.882893	1	-0.255895	-0.714525
V1ra8	1	-1.70211	-0.147624	1	-1.98806	-0.15526	1	-1.72378	-0.124028	1	-1.44684	-0.0884381
Uxt	0.802898	0.0988238	1.13688	0.0267714	-0.484923	-2.84518	0.0107435	0.380833	3.04882	1	-0.0276016	-0.161236
Uxs1	0.715451	0.0634062	1.23267	1.34656e-16	-0.928106	-8.61722	5.15317e-08	0.574488	5.8256	1	-0.0964572	-0.719025
Uvssa	1	-0.149437	-0.783346	0.832883	0.229056	1.1275	0.923178	-0.215282	-0.869717	0.5238	-0.209858	-1.4676
Uvrag	0.151617	-0.321968	-2.14439	0.582246	-0.237501	-1.40862	0.452934	-0.320532	-1.42581	0.059276	-0.373324	-2.53971
Uty	1	-18.0213	-0.0165061	1	0	0	1	-18.8348	-0.0264297	1	0	0
Uts2b	1	-0.0250206	0.00580735	1	18.1786	0.0143758	1	-0.838557	-0.00610102	1	18.1786	0.0169714
Uts2	1	-18.8882	-0.0330122	1	0	0	1	0	0	1	-20.7769	-0.0929015
Utrn	7.33137e-05	-0.25388	-4.48088	0.0966163	0.204912	2.35467	1	-0.0115955	0.372102	9.30599e-49	-0.902746	-14.9172
Utp6	0.917759	0.0995703	1.01634	1	0.260271	0.795951	0.452743	0.157795	1.42617	1	-0.0989876	-0.205246
Utp4	0.183818	0.22203	2.05343	0.482881	0.38892	1.535	0.14993	0.188154	2.02587	0.808429	0.19985	1.14037
Utp3	1	-0.0978027	-0.548413	0.0463527	-0.284748	-2.6476	1	-0.152529	-0.565447	0.650513	0.151128	1.30949
Utp25	1	-0.173446	-0.108324	1	-0.216443	-0.342665	1	-0.146474	0.168448	1	-0.203515	-0.360286
Utp23	0.56082	0.299405	1.4122	1	0.176537	0.45898	0.241729	0.372094	1.78916	1	0.227627	0.507393
Utp20	0.48958	0.19538	1.50209	0.9002	0.350165	1.05712	0.146559	0.282963	2.03642	1	-0.0518823	-0.094185
Utp18	1	0.0293819	0.812409	0.423855	-0.290719	-1.61699	0.103387	0.206664	2.19581	1	-0.109658	-0.437553
Utp15	1	0.0668517	0.662559	1	0.222976	0.606854	0.83212	0.10931	0.965482	1	-0.100629	-0.258411
Utp14b	0.0154969	-0.501829	-3.03544	0.0515496	0.826799	2.6066	0.000151294	-0.738931	-4.22234	0.0189547	-0.515026	-2.9516
Utp14a	0.0577766	0.186601	2.55754	0.54746	0.230213	1.45184	0.00148453	0.28938	3.6412	1	-0.035087	-0.221568
Utp11	0.277412	0.0979168	1.84167	0.0601458	-0.257935	-2.54806	0.000424513	0.261736	3.97003	1	0.00125987	-0.00550394
Utf1	1	-17.4272	-0.00825304	1	0	0	1	-18.2407	-0.0132149	1	0	0
Ust	0.0108681	0.285235	3.15166	0.000118911	0.863791	4.35799	3.60262e-08	0.672724	5.88701	5.0049e-05	-0.525684	-4.53725
Uspl1	1	-0.154556	-0.183174	1	-0.113588	-0.327921	1	-0.259375	-0.262482	1	0.0640178	0.176089
Usp9x	0.000232851	-0.133042	-4.20843	0.00116445	-0.231682	-3.79664	7.52219e-09	-0.205773	-6.15021	0.404421	0.0893433	1.63174
Usp8	0.0611212	0.132348	2.53527	0.840911	0.110098	1.11947	0.00567272	0.180378	3.24994	1	0.0474834	0.636778
Usp7	0.101936	-0.142983	-2.32156	0.261036	0.138502	1.88799	0.0170872	-0.19362	-2.89085	0.0313366	-0.192735	-2.77818
Usp6nl	1	-0.114502	-0.00853647	0.83127	-0.354541	-1.12963	0.826597	0.0973354	0.971228	1	-0.358011	-0.937799
Usp54	1	-0.213446	-0.161633	1	0.206234	0.127223	1	-0.365571	-0.27072	1	-0.0885699	-0.0683978
Usp53	8.77453e-19	0.671229	9.22066	2.37823e-10	0.840989	6.73553	1.47664e-05	0.304989	4.7446	1.65707e-36	1.64734	12.8803
Usp51	1	-0.428642	-0.00983533	1	0.255589	0.024396	1	-0.95733	-0.0508939	1	1.34088	0.044639
Usp50	1	0.269283	0.319881	1	0.245546	0.0639427	1	0.150266	0.265488	1	0.574292	0.388699
Usp5	0.0184174	0.25496	2.97626	1	-0.136434	-0.917863	6.48695e-07	0.583933	5.36875	1	-0.0809916	-0.415511
Usp49	1	0.201543	0.420111	1	0.399951	0.284545	1	0.12457	0.354076	1	0.258545	0.36017
Usp48	1	0.0145409	0.909789	0.769135	0.17049	1.19814	1	-0.0390695	0.664398	1	0.0401916	0.551313
Usp47	1	-0.0778675	-0.522832	0.0406578	-0.271509	-2.69596	1	-0.0577577	0.186469	1	0.00198276	0.0939315
Usp46	1	0.0471156	0.620241	1	-0.0537927	-0.395549	0.790469	0.0666835	1.00997	1	0.0681807	0.248158
Usp45	1	0.00243511	0.663669	1	-0.0443199	-0.361923	0.764847	0.00237009	1.03783	1	0.031016	0.297789
Usp43	1	-19.5875	-0.0577713	1	-18.8172	-0.0330772	1	-18.5832	-0.0264297	1	-20.7911	-0.0929015
Usp42	1	-0.222511	-0.771221	0.0460875	-0.605269	-2.64973	1	-0.116736	0.163435	1	-0.181751	-0.597051
Usp40	1	-0.0303931	0.278899	1	0.0879758	0.110395	0.968309	0.0350976	0.82402	1	-0.221536	-0.740877
Usp4	1	-0.135404	-0.640522	0.88323	-0.160823	-1.07412	0.110302	0.11135	2.1667	1.12272e-05	-0.555355	-4.85634
Usp39	0.383271	0.244722	1.65595	1	-0.136559	-0.673692	0.0123801	0.559876	3.00118	1	-0.0683513	-0.14147
Usp38	1	-0.190082	-0.555647	1	-0.104244	-0.294159	1	-0.27318	-0.70697	1	-0.0549685	-0.114621
Usp37	1	-0.180961	-0.931053	0.482527	0.259099	1.53568	0.268358	-0.31661	-1.73242	1	-0.11621	-0.653664
Usp36	1	-0.0881766	-0.0169941	1	0.0912924	0.550877	0.924065	-0.221925	-0.868395	0.856379	0.112994	1.09159
Usp35	1	-0.112316	-0.0125945	1	0.132734	0.215727	0.993771	-0.457049	-0.798494	0.734474	0.790396	1.21645
Usp34	0.000119841	-0.168504	-4.36809	1	0.0544972	0.876759	2.75126e-08	-0.24428	-5.93313	0.0685786	-0.134217	-2.48053
Usp33	1	-0.14976	-0.823928	1	0.0506071	0.0246142	0.697552	-0.246272	-1.11363	1	-0.05112	-0.378721
Usp32	0.601133	0.0880498	1.36257	1	0.0546318	0.438143	0.382978	0.080964	1.53069	1	0.123442	0.836626
Usp31	0.476999	-0.38061	-1.51862	1	-0.110506	-0.461959	0.058975	-0.61846	-2.43257	1	0.0652399	0.326
Usp30	1	-0.22328	-0.208013	1	-0.144004	-0.166935	1	-0.243847	-0.0883837	1	-0.225602	-0.312832
Usp3	0.0322892	0.177802	2.77804	0.050356	0.375343	2.61556	0.16709	0.0818229	1.97235	0.0630583	0.276384	2.51486
Usp29	1	-0.778589	-0.059301	1	0.879341	0.0244261	1	-1.51755	-0.143338	1	20.2883	0.0678855
Usp28	1	-0.152751	-0.136422	1	0.230788	0.251851	1	-0.328293	-0.38547	1	0.0506566	0.116718
Usp27x	1	-0.236185	-0.235241	1	0.581307	0.307564	1	-0.661495	-0.754495	1	0.64327	0.448075
Usp25	4.149e-13	0.416828	7.65519	2.69107e-07	0.48593	5.58936	2.11059e-16	0.518216	8.5423	0.0500334	0.180823	2.60508
Usp24	1	-0.0173827	0.437991	0.0858537	0.437104	2.40419	0.138519	0.145021	2.06334	0.000354354	-0.50974	-4.0819
Usp22	0.0396307	0.178104	2.70136	0.481195	-0.184345	-1.53738	0.00418798	0.223622	3.34254	0.0288791	0.326966	2.80697
Usp21	1	-0.360709	-0.516708	1	-0.361944	-0.558219	1	-0.272979	-0.0583955	0.984149	-0.529803	-0.959508
Usp20	1	0.00269799	0.077166	1	0.231247	0.0762723	1	-0.107229	0.059243	1	0.121583	0.0594817
Usp2	0.000709335	-0.465425	-3.93225	1	-0.0982908	-0.771502	5.4682e-05	-0.608245	-4.45728	0.0397983	-0.348156	-2.69051
Usp19	1	-0.0503882	-0.0342998	0.812113	-0.12613	-1.15087	1	-0.120685	-0.435775	0.516694	0.156843	1.47745
Usp18	1	0.0642888	0.605595	0.181008	0.874591	2.06965	2.14687e-05	1.98667	4.66361	2.99269e-14	-1.5262	-7.94536
Usp16	1	0.0140958	0.436007	0.571948	0.102481	1.42137	1	-0.0334435	-0.455728	0.916497	0.0640479	1.02992
Usp15	0.891162	-0.146232	-1.04413	0.11192	-0.273633	-2.29116	0.75029	-0.00989472	1.05344	0.00931233	-0.335739	-3.18102
Usp14	0.0457733	0.155878	2.64648	1	-0.0562503	-0.572843	0.0113342	0.17977	3.03118	0.061834	0.240892	2.5225
Usp13	1	0.213171	0.52357	1	-0.0022653	-0.0354543	1	0.0537112	0.333525	1	0.811021	0.912128
Usp12	1	-0.00447099	0.622276	0.000303707	-0.620781	-4.1369	0.131719	0.147854	2.08705	0.956666	0.130647	0.98791
Usp11	1	-0.0909539	0.00233495	1	-0.0945829	-0.264474	1	-0.0496815	0.307197	1	-0.17235	-0.347631
Usp10	1	-0.0059299	0.609665	1	0.106137	0.591327	0.46719	0.070446	1.40487	0.780786	-0.214706	-1.16859
Usp1	0.0597792	0.236449	2.54482	1	0.0291116	-0.0644542	0.00362343	0.331345	3.38732	0.700842	0.174129	1.25351
Uso1	0.189614	0.0981738	2.03852	1	-0.0403802	-0.50183	0.0419215	0.134304	2.56722	0.443948	0.107602	1.57715
Ushbp1	1	0.214495	0.0820387	1	22.3149	0.244389	1	-0.321525	-0.024933	1	0.836458	0.103091
Usf3	1	-0.222634	-0.84493	1	-0.14133	-0.607072	1	-0.270837	-0.691062	1	-0.165859	-0.736953
Usf2	1	-0.00889307	0.415573	0.0258011	-0.271737	-2.85861	0.128034	0.0947573	2.10067	1	-0.0549154	-0.515289
Usf1	1	0.00586866	0.417962	0.0517009	-0.533004	-2.60551	0.462831	0.144809	1.41184	1	0.10746	0.524359
Use1	0.00419411	0.172398	3.44321	3.93327e-07	0.344461	5.52085	1.12486e-13	0.420216	7.76419	7.31746e-14	-0.371496	-7.83245
Usb1	1	-0.232268	-0.446314	1	-0.225963	-0.591951	1	-0.230411	-0.186601	1	-0.2399	-0.5124
Uros	1	0.0332238	0.278096	1	0.14028	0.139568	1	0.247831	0.73905	1	-0.38564	-0.614286
Urod	0.0022741	0.308552	3.6202	0.934975	-0.133379	-1.02104	8.13215e-06	0.462464	4.86947	0.0953228	0.296469	2.34658
Uroc1	1	1.70224	0.0926417	1	20.6825	0.0862549	1	1.20309	0.0691549	1	2.16711	0.0786029
Urm1	0.106248	0.191372	2.30307	0.0142984	-0.442674	-3.05896	0.0010321	0.364484	3.74024	0.182469	0.301551	2.05556
Uri1	1	0.0189576	0.764494	1	0.0782893	0.416432	0.798132	0.0102104	1.00153	1	0.00277486	0.0988016
Urgcp	0.670316	0.106305	1.2817	1	0.00350234	0.183395	0.163617	0.214183	1.98337	1	-0.0432953	-0.00767488
Urb2	1	-0.317785	-0.500661	1	0.0985803	0.120649	1	0.106955	0.442237	0.113816	-1.08442	-2.27089
Urb1	1	0.00650707	0.262768	1	0.170442	0.179017	1	-0.119997	0.111423	1	0.204318	0.417946
Urah	1	-20.0485	-0.0742774	1	-21.3299	-0.132309	1	-18.8802	-0.0264297	1	-20.4477	-0.0696761
Uqcrq	1.19342e-42	0.513567	13.9919	1	0.0143394	0.519402	5.80123e-86	0.877192	19.8727	0.000351646	0.128841	4.08405
Uqcrh	9.94241e-09	0.206626	6.1773	1.55726e-38	0.330566	13.2493	0.165327	0.220139	1.97773	3.68271e-05	0.105797	4.6049
Uqcrfs1	6.77801e-11	0.350828	6.94924	0.00198485	0.263973	3.65244	1.94248e-19	0.542125	9.33413	1	0.0380285	0.586756
Uqcrc2	0.00638228	0.164728	3.31771	0.00279024	-0.243464	-3.55648	1.18993e-08	0.341291	6.07402	0.79026	0.07067	1.15856
Uqcrc1	0.0079468	0.164761	3.2503	0.0114157	-0.205211	-3.13266	9.19655e-11	0.381138	6.83604	1	-0.0280355	-0.667979
Uqcrb	6.99939e-20	0.350751	9.49234	8.74927e-05	0.136399	4.42923	3.68399e-31	0.549469	11.8922	0.0385862	0.0798584	2.70219
Uqcr11	6.03313e-17	0.352724	8.74313	2.02084e-08	0.270557	6.03849	8.11955e-32	0.580547	12.0199	1	-0.0374985	-0.760637
Uqcr10	2.64358e-19	0.381587	9.3503	1.84854e-06	0.22832	5.23195	1.44944e-25	0.535494	10.7457	0.00128266	0.164738	3.75382
Uqcc3	4.34269e-10	0.411375	6.67136	0.378134	-0.142267	-1.68442	1.83237e-24	0.771166	10.5062	0.50531	0.117435	1.49224
Uqcc2	0.000273426	0.219471	4.16887	0.0740055	-0.135831	-2.46459	1.26127e-61	0.848127	16.805	1.63659e-56	-0.629355	-16.0727
Uqcc1	0.937592	0.187509	0.996685	1	-0.0821795	-0.273434	0.46895	0.277405	1.4024	1	0.178812	0.532076
Uprt	1	0.392352	0.507653	1	-0.00258666	-0.032686	1	0.640131	0.706805	1	0.195443	0.209345
Upp2	0.205763	0.340488	1.99825	0.214605	-0.417498	-1.98965	0.0267348	0.50642	2.73346	0.129402	0.605705	2.21635
Upp1	1	0.873273	0.169506	1	-0.347526	-0.0490252	1	1.11459	0.185874	1	1.77761	0.184762
Upk3bl	1	-18.0306	-0.0247591	1	0	0	1	0	0	1	-19.9189	-0.0696761
Upk3b	1	-2.37053	-0.136978	1	0.0735333	-0.00431049	1	-2.0532	-0.0915153	1	-3.29873	-0.22161
Upk3a	1	0	0	1	0	0	1	0	0	1	0	0
Upk2	1	18.1093	0.0223172	1	18.1093	0.0143758	1	18.1093	0.0203347	1	18.1093	0.0169714
Upk1a	1	-1.15096	-0.119544	1	0.457688	0.00576988	1	-1.49294	-0.149496	1	-0.894496	-0.077726
Upf3b	1	-0.0674046	0.285737	0.490672	-0.268573	-1.52485	1	-0.181707	-0.128987	0.166047	0.357403	2.10149
Upf3a	1	-0.0509032	0.0593855	0.50265	-0.177852	-1.50918	0.0127108	0.170846	2.99142	0.00043511	-0.384787	-4.03067
Upf2	0.129283	-0.333141	-2.21588	1	-0.154719	-0.807002	0.0195042	-0.475794	-2.8459	1	-0.107957	-0.667467
Upf1	0.870706	0.0258886	1.06489	1	-0.105939	-0.714488	0.0685719	0.138352	2.37209	1	-0.116645	-0.670551
Upb1	1	2.90437	0.0727739	1	20.313	0.0575033	1	2.0909	0.0549272	1	20.313	0.0678855
Uox	1	0.359179	0.0895334	1	-2.28981	-0.692123	1	21.9181	0.284686	1	21.9181	0.237599
Unkl	1	-0.235476	-0.618207	1	0.14737	0.0610916	1	-0.278414	-0.501973	1	-0.341649	-0.900402
Unk	1	-0.269745	-0.422292	1	0.205892	0.329523	1	-0.314186	-0.301718	1	-0.411261	-0.889499
Ung	1	0.156955	0.198114	1	-0.270745	-0.257538	1	-0.0223263	0.0898383	1	1.10269	0.580465
Unc93b1	3.13674e-06	0.422054	5.14544	0.311904	-0.214282	-1.79362	2.32366e-09	0.578388	6.34083	3.84319e-05	0.564138	4.59537
Unc93a2	1	-0.830689	-0.0725543	1	20.5857	0.0862549	1	1.85221	0.0955546	1	-2.5892	-0.432683
Unc93a	1	2.45206	0.55383	1	0.0192699	0.0338069	1	23.0357	0.610042	1	3.45193	0.462669
Unc80	1	-5.15739	-0.563745	1	-2.72833	-0.0517936	0.90349	-5.93142	-0.891639	1	17.934	0.0169714
Unc79	1	0.069629	0.0819636	1	0.452286	0.12362	1	-0.104418	0.0195473	1	0.272419	0.109503
Unc5d	1	-0.179781	-0.00244382	1	-1.34016	-0.0187089	1	0.45644	0.00711686	1	-0.203456	-0.00624872
Unc5cl	1	-16.6942	-0.00825304	1	0	0	1	0	0	1	-18.5821	-0.0232254
Unc5c	1	0.0798559	0.42989	1.59041e-37	-2.70575	-13.073	0.000386472	4.12268	3.99337	0.0050325	4.39064	3.37068
Unc5b	5.54401e-10	-1.89169	-6.63407	4.08864e-83	-3.90113	-19.5234	0.000773722	-1.49513	-3.81596	0.331022	2.04111	1.74576
Unc5a	0.0949633	-1.75379	-2.35169	0.465471	-1.64067	-1.55896	0.00193134	-2.32543	-3.56823	1	2.38909	0.747844
Unc50	0.0639541	0.131552	2.51646	2.19671e-05	-0.397107	-4.7334	8.61145e-07	0.334077	5.31487	0.882363	0.0809666	1.06434
Unc45bos	0.105803	1.38501	2.30513	0.300118	2.18734	1.81369	0.0609196	1.74663	2.41959	0.983145	0.596464	0.96103
Unc45b	0.0179735	0.415485	2.98449	2.59874e-05	1.62943	4.69779	2.68152e-05	0.805713	4.61535	0.0158534	-0.506885	-3.01131
Unc45a	1	0.00169018	0.584369	0.154103	-0.366957	-2.14621	1	-0.051911	0.706156	0.244505	0.406829	1.9104
Unc13d	1	-0.203985	-0.0293896	1	1.02341	0.0733686	1	-0.143999	0.00595075	1	-0.717271	-0.144682
Unc13c	1	0.532035	0.12221	1	0.714542	0.10358	1	0.906696	0.189168	1	-0.103333	-0.0612776
Unc13b	1	-0.345498	-0.0780069	1	1.58799	0.149408	1	-0.264075	-0.038758	1	-0.983794	-0.256314
Unc13a	1	0.389271	0.103446	1	-0.518263	-0.146286	1	0.323977	0.0776483	1	1.7713	0.25736
Unc119b	1	-0.0880621	-0.139339	0.962669	-0.164226	-0.992082	0.676848	0.0305965	1.13742	0.363078	-0.273058	-1.69455
Unc119	1	-0.469542	-0.732713	5.22109e-06	-2.04133	-5.02873	1	-0.216051	0.000871574	0.523821	1.62673	1.46746
Umps	0.378378	-0.348359	-1.6635	1	0.0411272	0.0385838	0.0120471	0.637132	3.0105	3.17942e-22	-1.56293	-9.99947
Umad1	0.930962	0.0958389	1.00314	0.444325	0.464998	1.58928	0.32193	0.191605	1.63227	0.787725	-0.255698	-1.16166
Ulk4	0.34395	-0.428047	-1.72178	1	-0.249938	-0.863248	0.314314	-0.506925	-1.64615	0.619103	-0.356718	-1.34609
Ulk3	1	-0.19118	-0.0730818	1	-0.298864	-0.120822	1	-0.212973	-0.043717	1	-0.0738865	-0.0439946
Ulk2	1	-0.122229	-0.758223	0.391811	-0.191234	-1.66322	1	-0.0458102	0.618073	0.18383	-0.234969	-2.05219
Ulk1	0.938787	-0.202899	-0.995468	1	0.0352697	0.0697201	0.304803	-0.360215	-1.66338	1	0.0258978	0.0730672
Ulbp1	1	0.857397	0.81524	0.709587	-1.15948	-1.26169	0.548677	2.33337	1.29402	1	1.656	0.905848
Uimc1	0.365774	0.0947365	1.68466	0.883657	0.165117	1.07343	0.0277798	0.176575	2.7197	1	-0.103825	-0.792737
Uhrf2	0.00179926	0.172582	3.68603	0.138528	0.129719	2.19638	0.000494645	-0.156542	-3.93157	3.18932e-54	1.06989	15.7407
Uhrf1bp1l	0.0564796	0.216442	2.56655	1	0.160975	0.901148	0.00289469	0.308151	3.45235	1	0.0681464	0.522373
Uhrf1bp1	1	0.0342429	0.284716	1	-0.0508565	-0.0793265	1	0.231078	0.680138	1	-0.269157	-0.338419
Uhrf1	1	1.12484	0.868146	1	1.224	0.551502	0.942325	1.17975	0.84998	1	0.963617	0.562004
Uhmk1	0.562231	0.156793	1.41057	1	0.0293354	-0.0460462	0.0688504	0.316734	2.37029	1	-0.0689206	-0.16394
Ugt8a	1	0	0	1	0	0	1	0	0	1	0	0
Ugt3a2	1	2.19357	0.187746	1	21.7247	0.158134	1	1.53768	0.144405	1	3.57689	0.163518
Ugt2b36	1	2.50939	0.0586929	1	19.7446	0.0431274	1	1.69593	0.0477803	1	19.7446	0.0509141
Ugt1a9	1	-18.0955	-0.0165061	1	-19.3179	-0.0330772	1	-18.2309	-0.0132149	1	0	0
Ugt1a7c	1	0.29801	0.396612	1	2.62743	0.826418	1	0.283411	0.367606	1	-0.247833	-0.110221
Ugt1a6b	1	-1.17168	-0.15753	1	1.97577	0.0675912	1	-1.59578	-0.227908	1	-0.867106	-0.0902235
Ugt1a6a	1	0.189623	0.259255	1	4.28435	0.656796	1	-0.0517978	0.113458	1	-0.0493895	0.0690053
Ugt1a5	1	-1.93259	-0.150253	1	0.926932	0.0244411	1	-2.36628	-0.209635	1	-1.56618	-0.0715618
Ugt1a2	1	0.890552	0.0397392	1	20.2042	0.0575033	1	0.991589	0.0416763	1	0.093475	-0.00179063
Ugt1a1	1	-0.973977	-0.0107025	1	17.9602	0.0143758	1	-0.764162	-0.00610102	1	-1.88482	-0.0294899
Ugp2	0.000230503	0.213631	4.21092	6.63914e-33	0.919171	12.2288	3.24095e-71	1.04546	18.0757	1.20565e-176	-1.25266	-28.5047
Uggt2	0.66455	0.0732656	1.28839	0.00265423	-0.504359	-3.57075	0.393219	0.0624905	1.51485	0.00357122	0.566144	3.4706
Uggt1	2.40535e-06	0.36775	5.19827	1	0.0499408	0.502296	5.80317e-14	0.658009	7.849	1	0.0379084	0.481299
Ugdh	6.87634e-21	-0.140941	-9.73661	7.07068e-63	0.776126	16.965	0.045039	0.205002	2.53959	0	-1.27416	-43.7759
Ugcg	2.84191e-176	1.19501	28.5211	3.48404e-11	0.30919	7.0162	4.45178e-222	1.65864	31.9927	1.20142e-79	0.930444	19.1086
Ufsp2	6.16903e-07	0.439607	5.45566	0.0202446	-0.304511	-2.94313	8.58969e-15	0.773187	8.09121	0.00879434	0.343558	3.19919
Ufsp1	1	0.11434	0.053199	1	-0.192897	-0.0477614	1	0.134485	0.0768428	1	0.285423	0.0481938
Ufm1	4.48657e-07	0.289374	5.51372	0.00758281	-0.24074	-3.26361	5.83253e-16	0.509124	8.42143	0.0160481	0.20341	3.00724
Ufl1	0.299959	0.101406	1.79848	0.696867	-0.145774	-1.27548	0.00281957	0.242179	3.45971	1	-0.0232701	-0.123707
Ufd1	0.485561	0.0866417	1.50792	0.000646061	-0.461275	-3.94965	0.00239574	0.280067	3.50701	1	0.0785883	0.853153
Ufc1	1.51433e-13	0.367123	7.78678	6.3209e-06	-0.303351	-4.99054	4.42151e-33	0.675224	12.262	0.000832335	0.214599	3.8667
Uevld	0.900881	0.308788	1.03318	1	0.45549	0.712224	0.369367	0.606443	1.55244	1	-0.233287	-0.320988
Ucp3	1	-0.481523	-0.00244757	1	-1.86969	-0.0187089	1	0.421403	0.00711686	1	-0.507191	-0.00625928
Ucp2	4.39909e-67	0.935086	17.5725	0.875034	0.0581494	1.08241	1.17963e-46	0.851228	14.6009	1.82705e-115	1.97956	23.0305
Ucn2	1	-1.95944	-0.624205	0.632512	-3.35345	-1.34999	1	-1.87137	-0.496743	1	0.587061	0.0643254
Ucn	1	-18.4874	-0.0247591	1	0	0	1	-18.7911	-0.0264297	1	-18.6269	-0.0232254
Ucma	1	-16.1934	-0.00825304	1	-18.831	-0.0330772	1	0	0	1	0	0
Uckl1os	1	-18.3904	-0.0247591	1	0	0	1	-18.6109	-0.0264297	1	-18.7089	-0.0232254
Uckl1	1	0.0906892	0.826291	0.0973196	-0.509833	-2.35131	0.0362198	0.454812	2.62213	1	-0.145201	-0.632135
Uck2	0.0136367	-1.20785	-3.07788	4.92668e-95	-4.03767	-20.8855	0.0908109	1.90368	2.25342	0.187332	2.60182	2.0428
Uck1	0.508308	0.204534	1.4778	1	-0.116707	-0.661543	0.0523687	0.400405	2.47992	1	0.036622	0.264749
Uchl5	0.282218	0.264954	1.83248	1	-0.15577	-0.802601	0.0100413	0.54515	3.07086	1	0.028244	0.323343
Uchl4	1	-0.464181	-0.128544	1	-0.87811	-0.246164	1	-0.299928	-0.0291106	1	-0.505921	-0.137736
Uchl3	1.02959e-06	0.50857	5.36004	1	0.133243	0.881476	1.22757e-14	0.937982	8.04648	1	0.0296317	0.323248
Uchl1	0.00488073	-1.35397	-3.39864	1	0.719874	0.647619	0.261854	1.70952	1.74638	1.13621e-37	-3.22816	-13.0883
Ubxn8	1	0.0509003	0.603587	0.227791	-0.61138	-1.95988	0.754145	0.135046	1.0492	0.721892	0.4058	1.23074
Ubxn7	1	-0.0289339	0.530851	1	-0.120955	-0.614925	0.89143	-0.0229915	0.904213	1	0.0153566	0.336501
Ubxn6	0.81332	0.0384191	1.12614	0.213527	-0.196773	-1.99206	0.273828	0.065625	1.72125	0.469166	0.131495	1.54275
Ubxn4	0.708467	0.106715	1.24038	1.85606e-06	-0.272575	-5.2311	0.0027712	0.247239	3.46478	0.872997	0.0549673	1.07426
Ubxn2b	1	-0.0330456	0.174363	1	0.394581	0.917577	1	0.0264575	0.62195	0.708005	-0.345659	-1.24669
Ubxn2a	1	0.0241474	0.756275	0.0136113	-0.526247	-3.07577	0.164508	0.163328	1.98027	1	0.1321	0.80759
Ubxn11	1	-0.13219	-0.0447958	1	0.129402	0.00771073	1	-0.0986711	0.0361433	1	-0.330327	-0.194999
Ubxn1	0.0751612	0.148836	2.45074	0.788298	0.0450875	1.17639	1.39465e-15	0.447769	8.31635	2.17177e-16	-0.347922	-8.54536
Ubtf	1	-0.0445187	-0.821235	6.81662e-06	0.401605	4.97524	0.172164	-0.112319	-1.95836	0.0917239	-0.140352	-2.36263
Ubtd2	1	-0.0258732	0.320637	0.132239	-0.298755	-2.21749	0.0893464	0.161347	2.26087	0.49036	-0.214855	-1.51416
Ubtd1	0.0349105	0.212	2.74887	6.29282e-09	-0.731576	-6.23019	0.0107147	0.2344	3.04983	1.92551e-10	1.08425	6.75018
Ubr7	1	-0.00997968	0.320575	1	-0.286336	-0.914719	0.687009	0.170637	1.1243	1	-0.179826	-0.431552
Ubr5	1	-0.0141227	-0.179844	0.983662	-0.090454	-0.971801	0.153002	0.106449	2.01617	0.00508798	-0.208379	-3.3672
Ubr4	0.71174	0.0466927	1.23664	0.261672	-0.213162	-1.88654	0.000413089	0.266261	3.97673	0.138863	-0.208253	-2.18443
Ubr3	0.461375	-0.19222	-1.54079	0.0226705	-0.355353	-2.90449	1	-0.158329	-0.45791	0.505605	-0.161479	-1.49184
Ubr2	0.295681	-0.18454	-1.80696	1	-0.0707472	-0.494382	0.492388	-0.195663	-1.36903	0.0987892	-0.226472	-2.33185
Ubr1	0.0163716	-0.282536	-3.01683	1	-0.0250147	-0.343056	0.00526531	-0.36686	-3.27327	0.0659583	-0.244766	-2.49612
Ubqln4	1	-0.193656	-0.532114	0.299827	-0.428014	-1.81432	1	-0.0100072	0.724804	0.501603	-0.396171	-1.49737
Ubqln2	1	0.00671548	0.736773	0.885429	-0.105007	-1.07137	0.735067	0.00194008	1.06951	0.995401	0.0867924	0.945986
Ubqln1	0.932114	0.0319428	1.00186	0.00898245	-0.327182	-3.21029	0.000349077	0.269409	4.01908	0.208714	-0.192242	-1.9901
Ubp1	1	-0.123484	-0.694078	0.867927	-0.134629	-1.09111	1	-0.137934	-0.320517	1	-0.085929	-0.623799
Ubox5	1	0.535954	0.361409	1	1.30716	0.367843	1	0.516328	0.363741	1	0.251321	0.119497
Ubn2	0.000184849	-0.229388	-4.26453	0.00035564	-0.310646	-4.09861	9.56806e-06	-0.288819	-4.83575	1	-0.0474	-0.62428
Ubn1	3.89897e-05	-0.194099	-4.62234	1	-0.0596253	-0.790911	0.000107696	-0.194093	-4.30209	9.45429e-06	-0.271171	-4.89165
Ublcp1	0.0151796	0.25926	3.04282	1	0.126204	0.690648	0.000184247	0.391585	4.17439	1	0.0822521	0.741453
Ubl7	0.241259	0.183072	1.91594	1	-0.0464553	-0.42719	0.000737851	0.464432	3.82814	0.909737	-0.175819	-1.03631
Ubl5	8.27976e-20	0.366663	9.4745	1	-0.0573737	-0.93597	1.29929e-38	0.605249	13.2663	0.000483797	0.154333	4.00422
Ubl4a	8.17932e-05	0.301998	4.45631	0.0234813	-0.307139	-2.89238	2.13073e-12	0.607709	7.37307	0.417881	0.140884	1.61336
Ubl3	1	-0.054955	-0.669681	1	0.0166128	0.30779	0.492426	0.0539354	1.36891	5.75313e-05	-0.307095	-4.50658
Ubiad1	1	0.0466808	0.229214	1	-0.314625	-0.363977	1	0.14335	0.398811	1	0.0935285	0.199695
Ubfd1	0.0333963	0.178067	2.76553	0.000316789	-0.433832	-4.12667	0.000441872	0.282686	3.96012	0.00145123	0.404464	3.72022
Ube4bos1	1	0.308296	0.000957255	1	0.429404	0.0100578	1	0.391531	0.00816275	1	0.0867785	-0.0187145
Ube4b	0.21185	-0.270806	-1.98397	1	0.0973765	0.55916	0.740475	-0.252334	-1.06358	0.000320459	-0.494318	-4.10656
Ube4a	1	-0.0925325	-0.17804	1	-0.00755878	-0.0984341	1	-0.0515063	0.743131	0.335716	-0.222683	-1.73798
Ube3c	1	-0.12389	-0.471566	1	-0.138764	-0.90852	0.225639	0.137349	1.82579	0.000734803	-0.565839	-3.89799
Ube3b	0.756331	0.117045	1.18744	1	0.0190651	-0.131331	0.0832014	0.276044	2.29168	1	-0.123778	-0.593813
Ube3a	8.52642e-05	-0.12869	-4.44658	1	0.0110354	0.46797	1.17968e-08	-0.188869	-6.07549	0.144891	-0.0817075	-2.16418
Ube2z	0.44745	0.0620333	1.56054	0.00578046	-0.32269	-3.34618	0.000891953	0.217746	3.77904	1	-0.00154158	0.0994249
Ube2w	1	0.00619879	0.607457	0.069789	-0.241268	-2.48905	0.673388	0.0289953	1.14118	0.534435	0.117564	1.45154
Ube2v2	0.0601202	0.131263	2.54217	0.132173	0.218231	2.21788	0.000518892	0.227825	3.91901	0.666379	-0.104817	-1.29098
Ube2v1	0.179171	0.105663	2.0651	0.909617	-0.0794688	-1.04524	2.88206e-05	0.2614	4.59973	0.472627	-0.08957	-1.53864
Ube2u	1	1.95841	0.100887	1	1.78362	0.0532229	1	1.43371	0.0823397	1	20.6473	0.101828
Ube2t	1	-0.0178821	0.0472058	1	-0.986684	-0.293512	1	0.315557	0.148931	1	0.187843	0.0771872
Ube2s	2.8449e-36	-0.296664	-12.891	2.44416e-08	0.258417	6.00628	7.07549e-110	-0.554226	-22.4794	0.957752	-0.0419011	-0.986711
Ube2r2	1.45468e-07	0.257005	5.71702	0.0499255	0.0954548	2.61887	2.06561e-24	0.522158	10.4947	0.00022241	-0.157613	-4.19495
Ube2ql1	1	-1.25302	-0.258765	1	-2.71951	-0.711441	1	-0.102951	0.00404531	1	-1.41051	-0.235772
Ube2q2	1	-0.173553	-0.818908	0.282921	-0.286483	-1.84511	1	-0.185503	-0.349093	1	-0.0764658	-0.395444
Ube2q1	0.296149	0.0936259	1.80562	0.0141597	-0.304382	-3.06245	0.000160251	0.285377	4.2087	1	-0.0257163	-0.16524
Ube2o	0.251165	-0.330182	-1.89474	0.934977	-0.169667	-1.02085	0.0272956	-0.514002	-2.72571	1	0.0189151	0.175197
Ube2n	0.778913	0.0799538	1.1625	0.00266496	-0.218577	-3.5695	0.0607162	0.158091	2.42087	0.484121	0.105199	1.52309
Ube2m	0.00650778	0.167756	3.31204	2.12094e-21	-0.544847	-9.81924	4.71927e-16	0.453906	8.44666	0.599021	0.0775499	1.37012
Ube2l6	0.0248347	0.591829	2.87259	1	0.0273875	0.0218759	0.000109575	1.12797	4.29819	1	0.120757	0.514428
Ube2l3	9.50807e-11	0.313281	6.90004	0.0857789	-0.151127	-2.40461	1.00989e-24	0.550309	10.5632	0.0590554	0.138904	2.54128
Ube2k	1	0.0200935	-0.0367586	0.801543	-0.0807194	-1.16346	1	0.064244	0.643985	1	-0.0109069	-0.418331
Ube2j2	0.985927	0.0338423	0.947566	0.000454453	-0.450205	-4.037	0.00358402	0.250701	3.39074	1	-0.0663363	-0.458069
Ube2j1	0.00963216	0.174219	3.19055	1	-0.0302504	-0.299598	3.08213e-06	0.314845	5.06665	1	0.0214933	0.284346
Ube2i	1	0.0845634	0.418964	0.0716562	-0.136315	-2.47803	1	0.113442	-0.377202	0.00241263	0.160173	3.58194
Ube2h	1	-0.0122637	-0.617381	0.329204	0.107905	1.76432	1	0.0157514	-0.236182	0.0561379	-0.137941	-2.56114
Ube2g2	0.112594	0.13719	2.27677	0.000124266	-0.455023	-4.34805	0.0258046	0.165023	2.7462	3.21512e-05	0.528393	4.63371
Ube2g1	0.904238	0.053548	1.02939	0.00654639	-0.479657	-3.30904	0.0139671	0.270815	2.95867	1	-0.00564028	0.0204047
Ube2f	0.000104847	0.27172	4.39936	6.17323e-05	-0.430055	-4.50858	7.90703e-14	0.591271	7.80917	0.288781	0.152524	1.82147
Ube2e3	0.543363	-0.0822709	-1.43319	1.10942e-05	-0.364848	-4.87634	1	-0.0584164	-0.775323	1	0.0491886	0.753369
Ube2e2	2.92249e-07	0.362667	5.59194	0.447898	-0.152316	-1.58394	1.29568e-17	0.685417	8.86838	0.693003	0.104115	1.26246
Ube2e1	0.352162	0.0822073	1.70787	0.0491361	-0.209876	-2.62554	0.0123657	0.165449	3.00167	0.596434	0.0952662	1.37428
Ube2d3	3.04829e-17	-0.0679131	-8.82167	0.000621174	0.0679592	3.95962	1.01222e-30	-0.0613126	-11.8064	9.40244e-11	-0.161379	-6.85583
Ube2d2a	4.87756e-15	-0.158802	-8.21906	1	-0.0120569	-0.147316	1.18306e-36	-0.27597	-12.9206	1	0.00890325	-0.318188
Ube2d1	0.13843	0.149565	2.1864	0.490381	-0.176618	-1.52525	0.000256541	0.338111	4.09506	1	-0.00872753	0.0267116
Ube2cbp	1	0.21441	0.280977	1	-0.129211	-0.0878723	1	0.224614	0.34102	1	0.43989	0.253065
Ube2c	1	0.784611	0.402171	1	1.21281	0.317374	1	0.863564	0.412712	1	0.445049	0.183579
Ube2b	1	0.0888806	0.801427	0.00759721	-0.167873	-3.26288	1	0.136363	0.306482	0.000476992	0.147912	4.00775
Ube2a	0.00115093	0.225785	3.80619	0.000249108	-0.361126	-4.18493	2.43699e-10	0.462564	6.69055	0.253361	0.158711	1.89094
Ubd	0.941395	3.26087	0.992169	1	1.40894	0.453842	0.846152	4.14387	0.950801	1	4.52767	0.802403
Ubc	2.23534e-86	-0.180145	-19.9487	0.00237504	-0.00305656	-3.60233	5.72803e-153	-0.257916	-26.5423	4.56589e-11	-0.120497	-6.96093
Ubb	2.87235e-53	-0.106474	-15.6488	2.60732e-09	-0.0698411	-6.37019	7.91717e-145	-0.209034	-25.8232	6.58566e-08	0.0904415	5.81954
Ubash3b	0.49677	-0.413721	-1.49223	0.010036	-0.864866	-3.17349	0.0383142	-0.731156	-2.60103	0.0506456	1.3223	2.60027
Ubash3a	1	1.5746	0.120759	1	2.30648	0.0819745	1	1.4427	0.1098	1	1.52485	0.0892991
Ubap2l	7.24724e-15	-0.257098	-8.17059	1.23985e-05	0.267405	4.85326	9.10473e-29	-0.380974	-11.4178	2.91298e-09	-0.279969	-6.33412
Ubap2	0.207749	0.136544	1.99364	1	0.0175478	0.161813	0.00414261	0.289004	3.34577	1	-0.0834346	-0.383448
Ubap1l	1	-20.1849	-0.0742774	1	-21.131	-0.0661543	1	-20.2346	-0.0792892	1	-18.7717	-0.0232254
Ubap1	0.562792	-0.226829	-1.40984	1	0.165457	0.873886	0.824797	-0.0140514	0.973068	3.80518e-09	-0.77093	-6.29131
Ubald2	4.34458e-11	0.398714	7.01427	0.163731	-0.163525	-2.11732	7.27631e-12	0.445979	7.20266	1.80494e-16	0.701206	8.56718
Ubald1	1	-0.12541	-0.206354	0.00345479	-0.700191	-3.49636	0.921383	-0.000793865	0.871268	1	0.0368783	0.343014
Ubac2	0.0564931	0.20094	2.56637	0.120281	-0.282386	-2.25976	1.46713e-05	0.447901	4.74612	1	0.0506269	0.467502
Ubac1	1	0.0160874	0.50914	1	-0.190304	-0.908791	0.333223	0.186913	1.61276	1	-0.181909	-0.763543
Uba7	0.10413	0.340801	2.31207	1	-0.0831047	-0.288396	0.0119722	0.503845	3.0126	0.564697	0.303344	1.41433
Uba6	1	0.0206466	0.677588	1	0.107077	0.588709	0.125421	0.17561	2.1099	0.129858	-0.309196	-2.2147
Uba52	1	-0.168745	-0.646887	1	0.215303	0.914719	0.99785	-0.262162	-0.794443	0.880343	-0.171027	-1.06647
Uba5	0.318444	0.0874294	1.7652	5.53052e-09	-0.548269	-6.25153	3.72149e-05	0.292319	4.5429	0.59706	0.11677	1.37288
Uba3	0.350943	0.105914	1.71007	0.00337962	-0.43715	-3.5029	0.00016847	0.372034	4.19645	1	-0.0340615	-0.103349
Uba2	1	0.0303363	0.845949	0.16253	-0.200564	-2.12067	0.000451189	0.251914	3.95486	0.0127895	-0.247324	-3.08106
Uba1	7.05042e-09	0.315484	6.23314	0.0141717	0.216765	3.06191	4.14214e-26	0.641695	10.8621	0.00156986	-0.205216	-3.69933
Uap1l1	1.49717e-09	0.49285	6.48013	1	0.0564761	0.507058	7.06385e-12	0.608198	7.20694	1.8547e-06	0.550337	5.21376
Uap1	1.42157e-10	0.342942	6.84063	8.14721e-141	1.3174	25.4486	9.36726e-98	0.87814	21.1986	1.61818e-279	-1.06717	-35.8751
Uaca	1	-0.0807961	-0.024594	0.12368	0.372168	2.24799	0.98738	-0.204457	-0.805136	1	-0.050155	-0.232613
U90926	1	-17.2328	-0.0165061	1	-18.853	-0.0330772	1	-17.0634	-0.0132149	1	0	0
U2surp	1	0.00607494	-0.0743694	0.0644807	0.158129	2.51998	1	0.00457563	-0.273969	0.501603	-0.07728	-1.4972
U2af2	1	-0.0317901	0.166891	1	0.0831178	0.80749	0.98413	-0.0169591	0.807964	0.488321	-0.127243	-1.51734
U2af1l4	0.688188	0.11125	1.26213	0.000732237	-0.649153	-3.91792	0.00161394	0.492494	3.61818	1	-0.0317926	-0.0561856
U2af1	0.00575173	0.166681	3.34884	0.00415944	0.220318	3.44285	0.0615697	0.152683	2.41537	0.0327977	0.164661	2.76169
Tyw5	1	-0.179541	-0.220116	1	-0.260389	-0.64136	1	-0.196849	-0.0344182	1	-0.0910019	-0.108616
Tyw3	1	-0.104516	-0.0223585	1	-0.373122	-0.253672	1	0.0471342	0.121804	1	-0.227259	-0.0988755
Tyw1	1	0.0361946	0.446438	1	0.0701352	0.0389448	0.947078	0.0629279	0.845274	1	-0.0378712	-0.256583
Tysnd1	0.926387	0.124624	1.00769	0.821578	-0.27745	-1.14081	0.0853654	0.40416	2.28085	1	-0.123336	-0.371807
Tyrobp	1	0.91605	0.300582	1	-0.73605	-0.343011	1	1.70027	0.430768	1	1.61238	0.32965
Tyro3	1	0.137458	0.258752	1	0.402516	0.185705	1	-0.0418853	0.159618	1	0.420562	0.317243
Tyr	1	0.933697	0.0877165	1	0.266021	0.0157299	1	1.56441	0.1098	1	0.452264	0.0428272
Tyms	0.011613	0.534811	3.13049	0.748226	-0.257412	-1.22052	3.81605e-06	1.11969	5.02432	1	0.162434	0.836362
Tyk2	1	-0.0228238	0.137451	1	-0.0115245	-0.197718	1	-0.0430872	0.310317	1	0.0138659	-0.0197498
Txnrd3	1	-0.368504	-0.676783	0.906701	0.936201	1.05098	1	0.0178067	0.310274	0.00911453	-1.27719	-3.18784
Txnrd2	1	0.0452343	0.542764	1	-0.0969539	-0.311596	0.854912	0.117756	0.941841	1	-0.0143001	0.0909101
Txnrd1	0.000294185	0.197408	4.15125	0.0671509	0.140142	2.50426	6.97494e-09	0.331797	6.16355	1	-0.0352909	-0.908642
Txnl4b	1	-0.413872	-0.146471	1	-0.763568	-0.310618	1	-0.293234	-0.0331439	1	-0.422647	-0.13584
Txnl4a	3.65536e-05	0.24028	4.63654	0.00111162	-0.270075	-3.8092	1.41463e-11	0.418259	7.10842	0.00798261	0.217883	3.22943
Txnl1	1	0.0292149	0.255092	6.25289e-11	-0.42164	-6.93187	0.00473661	0.194633	3.30532	1	-0.0172718	-0.224029
Txnip	1	-0.0248929	-0.52359	2.47783e-15	0.644541	8.27016	1.86327e-13	-0.360371	-7.69825	4.94572e-09	0.387087	6.24939
Txndc9	2.94411e-09	0.351907	6.3732	0.0198914	0.247731	2.94943	3.19487e-14	0.492619	7.92531	0.232399	0.139357	1.93535
Txndc8	1	1.64349	0.408921	1	1.30848	0.226831	1	1.5748	0.362533	1	2.07403	0.354339
Txndc5	0.239748	0.0371739	-1.91923	2.05533e-16	-0.35626	-8.56766	0.0329067	0.100026	-2.65818	1.26631e-06	0.150254	5.28661
Txndc2	1	-0.0679657	-0.0228146	1	0.334363	-0.0128562	1	-0.540764	-0.0629337	1	1.53622	0.0554303
Txndc17	2.9271e-29	0.432435	11.5602	0.0150617	0.122555	3.04211	1.01279e-47	0.660482	14.7686	7.73381e-05	0.166178	4.43998
Txndc16	1	0.0237101	0.629298	0.00517107	-0.551758	-3.37917	0.615456	0.0594106	1.21024	0.19779	0.392166	2.01663
Txndc15	1.21082e-10	0.377111	6.86472	0.000288756	-0.307719	-4.14901	3.66412e-31	0.781457	11.8928	0.632945	0.0957724	1.32993
Txndc12	1.82489e-06	0.372237	5.25137	1	-0.0689821	-0.626089	1.56946e-08	0.469618	6.02778	3.36687e-05	0.469959	4.62389
Txndc11	0.0856259	0.162993	2.39623	0.614334	0.200433	1.37053	0.101106	0.12634	2.20631	0.247822	0.219799	1.90341
Txn2	5.60512e-05	0.227412	4.54134	0.0350236	0.194212	2.75007	1.19457e-07	0.322889	5.67706	1	0.0563638	0.87154
Txn1	2.22564e-226	0.609218	32.3291	1.48001e-126	0.517127	24.1196	4.46946e-186	0.710325	29.2808	4.94892e-111	0.454714	22.5818
Txlng	1	-0.123968	-0.117247	1	0.201057	0.814712	1	-0.0614533	0.540935	0.272396	-0.403592	-1.85271
Txlnb	1	-0.634501	-0.0320887	1	0.396875	0.0100578	1	-0.0790308	-0.00506715	1	-1.61832	-0.0884592
Txlna	1	-0.0344489	0.362605	1	0.0880697	0.667975	0.685925	-0.201752	-1.12575	0.0607623	0.289424	2.52993
Txk	1	-0.528341	-0.128997	1	-0.160957	-0.0687196	1	-0.791968	-0.147278	1	-0.0382319	-0.0559215
Twsg1	0.000352987	0.202267	4.10665	9.44009e-06	0.314359	4.90919	7.27206e-17	0.471118	8.66847	1.43001e-11	-0.346234	-7.12524
Twnk	1	-0.11209	0.0242355	1	-0.220972	-0.288863	1	-0.120028	0.169897	1	-0.0256807	-0.0275673
Twistnb	0.00972693	0.201459	3.18733	0.119382	0.279741	2.26311	0.00015976	0.281626	4.2095	1	0.000999705	-0.0176739
Twist2	0.306762	0.0857011	1.78595	0.348214	-0.210839	-1.73335	1	-0.120824	-0.618033	3.30385e-12	0.880629	7.32925
Twist1	6.79952e-38	-0.303583	-13.1788	0.157331	-0.121691	-2.13635	7.59845e-92	-0.489169	-20.5458	1	-0.00247195	0.522389
Twf2	3.63595e-06	0.628193	5.11581	0.00794344	0.704545	3.24946	1.93943e-07	0.757488	5.5909	0.109181	0.347269	2.28896
Twf1	1.1716e-11	0.366631	7.20081	5.19308e-08	-0.385591	-5.87869	1.70243e-33	0.73847	12.3398	0.0383365	0.17443	2.70453
Tvp23bos	1	0.845007	0.409677	1	3.11642	0.480172	1	1.1044	0.467588	1	-0.020097	-0.00605328
Tvp23b	0.346155	0.0791572	1.71775	9.57263e-15	-0.598354	-8.10399	0.0524149	0.123214	2.47954	8.27406e-09	0.48961	6.16647
Tvp23a	0.597244	0.552903	1.3688	1	0.478971	0.772224	0.140202	1.07998	2.05794	1	-0.146314	-0.307075
Tut7	0.00106919	-0.151254	-3.82574	0.308053	0.111135	1.80024	8.57616e-06	-0.204481	-4.85853	0.00332431	-0.186954	-3.49133
Tut4	6.33604e-09	-0.410593	-6.25044	0.547901	0.146364	1.45112	1.91902e-10	-0.492644	-6.72662	1.50898e-10	-0.52532	-6.78648
Tut1	1	0.0367751	0.283607	1	0.0484178	0.0843366	1	0.0556487	0.403725	1	-0.00891085	0.029342
Tusc3	1	-0.0259973	-0.881041	1.51928e-25	-0.669546	-10.7509	0.98371	-0.0129929	-0.808734	1.0727e-09	0.412287	6.49082
Tusc2	0.783994	0.0734462	1.15712	0.453894	0.330615	1.57554	0.0655114	0.204618	2.39093	0.183855	-0.293349	-2.05205
Tusc1	1	0.0184092	0.536774	1	0.0847234	0.336007	1	-0.00255297	0.628057	1	0.0242241	0.170818
Tulp4	5.41241e-08	-0.169057	-5.89062	2.59342e-08	-0.348244	-5.99604	6.07643e-17	-0.255963	-8.68936	0.0217452	0.139127	2.90472
Tulp3	0.53093	0.140826	1.44844	1	0.116818	0.45473	0.509318	0.0887318	1.34672	0.583726	0.271836	1.38996
Tulp2	1	-0.327772	-0.020474	1	1.43192	0.0388245	1	-0.203615	0.00910645	1	-0.999904	-0.100883
Tulp1	1	0.646118	0.723069	1	-0.438567	-0.287223	1	0.611299	0.661531	0.873156	2.42808	1.07386
Tug1	0.0561231	-0.187931	-2.56931	1	0.044609	0.568601	0.00586478	-0.264567	-3.23923	0.231813	-0.154965	-1.93669
Tuft1	1	-0.596595	-0.189415	1	-2.01881	-0.935301	1	-0.382343	-0.0303037	1	1.13511	0.176945
Tufm	2.22311e-05	0.475013	4.7427	0.775177	0.210788	1.19155	8.87933e-10	0.767742	6.49269	0.849993	0.118421	1.09904
Tubgcp6	1	0.01607	0.156141	1	0.0264245	0.00531853	1	-0.00991183	0.180184	1	0.0659457	0.118995
Tubgcp5	1	0.0051605	0.40466	1	0.0650334	0.152206	0.954036	0.0679575	0.838085	1	-0.151408	-0.441044
Tubgcp4	1	-0.0956477	0.0377159	1	0.17655	0.598932	0.887397	-0.00504381	0.908	0.244548	-0.401075	-1.91023
Tubgcp3	1	-0.0361065	0.308664	1	0.303524	0.864572	1	-0.0496253	0.549341	1	-0.182626	-0.703913
Tubgcp2	0.444934	0.222597	1.56411	1	0.117098	0.347156	0.0473347	0.419715	2.52019	1	-0.0738618	-0.271378
Tubg2	1	0.177267	0.137668	1	-0.540831	-0.247526	1	1.05568	0.441663	1	-0.484097	-0.215008
Tubg1	0.241296	0.44927	1.91578	1	-0.263472	-0.861909	0.0136458	0.876824	2.96672	1	0.219395	0.782442
Tube1	1	0.499239	0.872878	0.665472	2.40385	1.31183	1	0.342329	0.691414	1	0.238021	0.320137
Tubd1	1	0.575167	0.834651	1	0.469821	0.316983	0.803821	0.779148	0.995083	1	0.27243	0.377395
Tubb6	9.04551e-07	-0.14043	-5.38415	0.463081	0.0792387	1.56197	1.42468e-08	-0.142806	-6.04378	1.97901e-07	-0.260151	-5.62656
Tubb5	0.00887189	0.170246	3.21654	2.00127e-05	-0.161781	-4.75326	0.114492	0.125947	-2.14967	3.59842e-57	0.475211	16.1675
Tubb4b	0.0830836	0.150292	2.40911	1.37942e-06	0.262069	5.28819	2.60392e-11	-0.0832927	-7.02052	5.79206e-52	0.616683	15.4052
Tubb4a	1.02605e-08	-2.26934	-6.17221	0.9746	2.68376	0.980941	1	0.78594	0.765663	4.05771e-82	-4.25172	-19.404
Tubb3	0.851913	0.430552	1.08432	1	-0.0140927	-0.0618288	0.249359	0.929367	1.77232	1	-0.0632139	-0.0200244
Tubb2b	0.010895	0.16898	3.15072	1.16879e-38	-0.990891	-13.2712	3.1314e-38	1.01703	13.1995	5.1849e-06	-0.350513	-5.01326
Tubb2a	0.00240418	-0.0435276	-3.60421	2.97385e-36	-0.518961	-12.845	1.84845e-11	-0.122189	-7.06977	3.13226e-28	0.45157	11.3016
Tuba8	1	-0.160485	-0.0106875	1	18.7098	0.0143758	1	-0.307094	-0.006089	1	-0.614347	-0.0294688
Tuba4a	0.094058	0.300133	2.35618	0.0711666	0.75781	2.48076	0.090454	0.241914	2.25511	1	0.191776	0.925375
Tuba3b	1	-18.7334	-0.0330122	1	-20.2874	-0.0661543	1	-18.626	-0.0264297	1	0	0
Tuba1c	0.0103141	0.228591	3.16813	0.752361	-0.134197	-1.21602	0.0114303	0.207214	3.02787	7.47279e-05	0.535831	4.44791
Tuba1b	0.175875	0.121617	2.07412	8.52986e-23	0.51996	10.1421	0.438081	0.0557984	-1.44748	0.695315	0.0387843	1.2595
Tuba1a	0.134934	0.060204	-2.1972	8.10604e-23	0.274371	10.1475	4.57697e-50	-0.0726301	-15.1311	8.56139e-39	0.217559	13.2848
Tub	1	-0.675745	-0.540481	1	-0.0316494	-0.00277586	0.521855	-1.2743	-1.33043	1	2.05592	0.8192
Ttyh3	1.37326e-05	0.329579	4.84413	0.000744706	0.484054	3.91336	0.332327	0.0633233	1.61423	1.33231e-14	0.929881	8.04732
Ttyh2	1.89139e-17	-0.976488	-8.87644	0.0091073	-0.551394	-3.20575	6.48296e-19	-1.12422	-9.2029	7.05851e-10	-0.878033	-6.5545
Ttyh1	0.119195	-2.76124	-2.25114	1	-0.594993	-0.128374	0.0019099	-3.4888	-3.57136	1	0.281523	0.0318035
Ttpal	1	-0.176346	-0.50934	0.851624	-0.241069	-1.10864	1	-0.207773	-0.266624	1	-0.06663	-0.186331
Ttpa	1	1.2981	0.112524	1	0.0344047	-0.0171517	1	1.18762	0.109776	1	21.0252	0.135771
Ttn	1	-0.335435	-0.00489326	1	0.417583	0.0402011	1	-0.610719	-0.0340124	1	-0.0128942	0.0177795
Ttll7	1	-0.438878	-0.0796718	1	-1.77835	-0.644264	1	2.11563	0.354716	1	-1.32634	-0.395254
Ttll5	0.00994968	-0.948806	-3.18011	7.80982e-62	-3.16299	-16.8225	0.627431	0.284297	1.19624	1	0.291718	0.760326
Ttll4	1	-0.130768	-0.0294497	1	0.133451	0.320044	1	-0.219092	-0.0875692	1	-0.0830768	-0.153693
Ttll3	1	-0.0622204	-0.00721132	1	0.899947	0.904029	1	-0.293628	-0.396924	1	0.045219	0.0425367
Ttll2	1	1.66966	0.227478	1	0.804559	0.0833737	1	4.79012	0.291827	1	0.420178	0.0687253
Ttll13	1	0.28979	0.097152	1	1.2988	0.169674	1	0.0539592	0.0564961	1	0.400954	0.0549708
Ttll12	0.601284	0.328904	1.36214	1	-0.178643	-0.541865	0.0454135	0.835094	2.53641	1	-0.141253	-0.244043
Ttll11	1	0.198808	0.0541206	1	-0.507329	-0.114743	1	0.329968	0.0801849	1	0.506434	0.0919454
Ttll10	1	0	0	1	0	0	1	0	0	1	0	0
Ttll1	1	0.00293824	0.239539	1	0.126675	0.152146	0.631568	0.748576	1.19115	0.481901	-0.93659	-1.52619
Ttl	0.440096	0.139704	1.57117	1	-0.190858	-0.854567	0.0454754	0.280496	2.53587	1	0.0741846	0.56474
Ttk	1	1.1632	0.186229	1	0.435978	0.050274	1	1.27187	0.186078	1	1.55289	0.161743
Tti2	1	-0.242923	-0.212293	1	-0.151212	-0.213486	1	-0.282265	-0.128464	1	-0.211578	-0.221748
Tti1	1	-0.145489	-0.0798989	1	0.13681	0.138252	1	0.104187	0.399431	0.922386	-0.676839	-1.02393
Ttf2	1	0.343915	0.83068	1	0.0418292	0.0312717	0.586214	0.639271	1.2468	1	0.0172265	0.124441
Ttf1	1	-0.219212	-0.731073	1	-0.0809479	-0.497451	1	-0.251079	-0.500242	1	-0.230174	-0.828882
Ttc9c	0.859447	0.144355	1.07651	1	-0.184795	-0.740283	0.366116	0.225856	1.55742	1	0.195187	0.812085
Ttc9b	1	-0.882125	-0.00244757	1	17.9615	0.0143758	1	-1.27445	-0.00610102	1	-0.788038	-0.00625928
Ttc9	1	-1.20033	-0.108827	1	-2.72054	-0.306391	1	-0.880178	-0.0640367	1	0.483452	0.0214242
Ttc8	0.691659	0.213946	1.25876	1	0.144881	0.295235	0.202071	0.370828	1.88168	1	-0.0370388	0.0279634
Ttc7b	1	-0.0716053	-0.00521047	1	-0.0742861	-0.315027	0.326621	0.234803	1.6243	0.0446038	-0.572329	-2.6482
Ttc7	0.000699063	0.598192	3.93625	1	-0.0898426	-0.593403	6.59339e-05	0.722071	4.41497	0.00137614	0.879929	3.73452
Ttc6	1	0	0	1	0	0	1	0	0	1	0	0
Ttc5	0.723914	-0.190018	-1.22228	0.355338	-0.24045	-1.72164	1	-0.171447	-0.44264	0.533641	-0.198498	-1.45288
Ttc41	1	0.360679	0.144887	1	0.861797	0.160902	1	0.582334	0.217022	1	-0.200405	-0.0866633
Ttc4	1	-0.162168	-0.442492	1	-0.191641	-0.772736	1	-0.160468	-0.0646167	1	-0.147993	-0.589096
Ttc39c	1	-0.0166998	0.374719	1	-0.0985357	-0.489462	0.00207791	0.453549	3.5477	1.23342e-05	-0.68586	-4.83695
Ttc39b	0.000134249	0.372264	4.34168	0.104394	-0.297574	-2.32159	1.66611e-09	0.642628	6.39388	0.0493024	0.32599	2.61094
Ttc39a	1	-1.75146	-0.177498	1	-1.66926	-0.0936196	1	-2.28691	-0.281861	1	1.73476	0.0616051
Ttc38	0.718937	0.298215	1.22861	0.422822	0.952089	1.61828	0.351408	0.417814	1.58203	1	-0.17832	-0.459241
Ttc37	1	-0.0352451	0.451119	1	-0.113607	-0.567608	0.727374	0.00339307	1.07855	1	-0.0677302	-0.227505
Ttc36	1	0.830393	0.129808	1	0.704963	0.0918593	1	0.975848	0.131007	1	0.631302	0.0705529
Ttc33	0.275487	0.172682	1.8455	1	-0.129669	-0.902637	0.0482268	0.251579	2.51271	0.567204	0.207491	1.4112
Ttc32	1	0.0480503	0.369084	1	0.313528	0.518372	1	0.00894524	0.383532	1	-0.0121709	0.000618005
Ttc30b	1	0.141423	0.650748	0.662736	-0.471664	-1.3153	0.462196	0.380989	1.4128	1	0.12189	0.271827
Ttc30a2	1	-1.09244	-0.0626364	1	0.636303	-0.00431049	1	-1.65389	-0.104664	1	0.178768	0.0107068
Ttc30a1	1	0.0293677	0.127739	1	0.523882	0.226402	1	-0.494256	-0.230399	1	1.98316	0.605439
Ttc3	6.70094e-09	-0.166306	-6.24133	0.0846918	0.123344	2.40983	7.57867e-23	-0.290801	-10.1428	0.551781	-0.0632659	-1.43
Ttc28	0.000244751	-0.166371	-4.19615	0.135178	-0.153705	-2.20794	0.0548418	-0.0967218	-2.46168	3.40595e-08	-0.314993	-5.93187
Ttc27	1	-0.0633957	0.190899	1	0.377647	0.653908	1	0.00187946	0.52583	1	-0.38893	-0.846081
Ttc26	1	-0.126282	0.0833788	1	-0.599917	-0.381798	1	0.159481	0.347963	1	-0.32649	-0.108827
Ttc25	1	0.188096	0.100705	1	1.711	0.163768	1	0.00217442	0.0737021	1	0.0522809	0.0388762
Ttc23l	1	-2.35124	-0.084978	1	-0.767796	-0.0186938	1	-2.96493	-0.125038	1	-0.519722	-0.00625928
Ttc23	1	0.0708785	0.530492	1	0.0270461	0.0274653	1	0.104706	0.755634	1	0.0274902	0.145564
Ttc22	1	0	0	1	0	0	1	0	0	1	0	0
Ttc21b	0.878484	0.140627	1.05607	0.549269	0.638278	1.44932	0.713394	0.107061	1.09545	1	-0.0313906	0.0290304
Ttc21a	1	0.658016	0.227493	1	1.23874	0.194183	1	0.508135	0.20369	1	0.706775	0.145865
Ttc19	0.000697274	-0.19318	-3.93715	0.00124361	-0.283348	-3.77858	0.0140662	-0.163378	-2.95628	0.00794688	-0.201061	-3.23089
Ttc17	1	-0.00300953	0.505149	1	-0.197739	-0.806753	0.805078	0.0445734	0.993324	1	0.0213009	0.242253
Ttc16	1	0.173733	0.362492	1	1.26222	0.76085	1	0.00660273	0.195467	1	0.0911562	0.142337
Ttc14	0.29149	-0.1197	-1.81455	1	0.0261195	0.341055	0.0745521	-0.174742	-2.33776	0.716436	-0.0863582	-1.23725
Ttc13	0.151043	0.343218	2.14651	1	-0.0822857	-0.465322	0.00073527	0.789237	3.82935	1	-0.113608	-0.362801
Ttc12	0.362635	1.20741	1.69007	1	-0.0190739	0.0224175	0.236795	1.54082	1.79967	0.443948	1.8354	1.57743
Ttc1	0.881136	0.0667273	1.05328	0.677833	-0.206168	-1.2969	0.0138138	0.317812	2.96269	0.631156	-0.222583	-1.33224
Ttbk2	1	-0.0466824	0.33772	1	-0.0300366	0.0830277	0.341502	0.114668	1.59848	0.241046	-0.351276	-1.91726
Ttbk1	1	-0.462139	-0.0147342	1	20.7141	0.0862549	1	-1.0678	-0.0895317	1	0.543955	0.0553247
Tsx	1	-0.389702	-0.0196707	1	21.0265	0.115007	1	-0.706147	-0.0621192	1	-0.499822	-0.0269334
Tstd3	0.162612	0.655483	2.11192	1	0.176639	0.27703	0.00191677	1.6484	3.57035	1	-0.226444	-0.526208
Tstd2	1	-0.106944	-0.158484	1	-0.126445	-0.374757	1	-0.076392	0.121059	1	-0.158115	-0.395624
Tstd1	1	0.111583	0.0323327	1	0.75318	0.0675009	1	0.241966	0.0365701	1	-0.369422	-0.0206794
Tsta3	0.225772	0.208416	1.95039	0.510023	-0.284722	-1.49988	0.00568468	0.423715	3.24924	1	0.126516	0.831254
Tst	1.31313e-05	1.23194	4.85375	0.0023204	1.64373	3.60857	0.000120957	1.1081	4.27498	0.00216327	1.29043	3.6121
Tssk6	1	0.276915	0.0686333	1	-0.518404	-0.0361765	1	0.123477	0.0638533	1	1.88946	0.106323
Tssk4	1	0.552657	0.164226	1	-0.107918	-0.0516205	1	0.948604	0.249913	1	0.337405	0.0591753
Tssc4	0.852049	-0.172018	-1.08403	1	0.0154068	-0.115307	0.10054	-0.335433	-2.20906	1	0.099784	0.912793
Tsr3	0.978005	0.120131	0.955401	0.311904	-0.36394	-1.79365	0.0406667	0.441197	2.5792	1	-0.13562	-0.584913
Tsr2	1	-0.00738141	0.31239	0.762347	-0.292343	-1.20514	0.817776	0.0768819	0.980082	1	0.00520424	0.00279951
Tsr1	0.169385	0.252356	2.09228	0.760689	0.352203	1.2074	0.268758	0.170811	1.73157	0.205846	0.375323	1.99696
Tspyl5	1	-0.027187	-0.0118512	1	-0.525053	-0.115044	1	1.77634	0.212526	1	-1.20579	-0.32609
Tspyl4	1	0.0616018	0.385169	1	0.666037	0.935293	0.914357	0.210086	0.880365	0.830462	-0.441046	-1.12005
Tspyl3	1	0.299586	0.563594	1	0.604405	0.536434	1	0.344977	0.623999	1	0.0618273	0.112693
Tspyl2	0.0917922	-0.484221	-2.36629	1	-0.239419	-0.937971	0.0611597	-0.592629	-2.41801	0.327898	-0.380785	-1.75082
Tspyl1	1	-0.019023	0.47933	1	-0.0918072	-0.860345	1	-0.0914296	0.182532	0.404114	0.192115	1.6322
Tspoap1	1	-17.5986	-0.0165061	1	-18.9439	-0.0330772	1	-17.6549	-0.0132149	1	0	0
Tspo	1.45562e-146	0.704023	26.0075	0.0180799	0.0619193	2.98111	2.11832e-163	0.889946	27.4364	6.23649e-114	0.725245	22.876
Tspear	1	18.1379	0.0223172	1	18.1379	0.0143758	1	18.1379	0.0203347	1	18.1379	0.0169714
Tspan9	0.373129	0.129861	1.67263	0.151344	-0.374831	-2.15494	1	-0.222652	-0.636887	3.06506e-12	2.24248	7.33949
Tspan8	1	0.630541	0.0513614	1	-1.70066	-0.178408	1	3.47192	0.108806	1	1.88004	0.0785817
Tspan7	0.529826	-0.694972	-1.44991	1	0.641389	0.502206	1	-0.359417	-0.463942	0.00212378	-1.56155	-3.61751
Tspan6	1.84524e-06	0.390184	5.24922	3.85772e-11	-0.685573	-7.00163	2.96838e-17	0.814728	8.77244	0.000161982	0.447056	4.27068
Tspan5	0.00185291	-0.341333	-3.67775	0.907496	0.12456	1.04934	1	-0.14135	-0.60893	2.68565e-22	-0.905601	-10.0164
Tspan4	4.38585e-48	0.728617	14.863	2.20842e-29	-0.649862	-11.5445	3.85921e-67	1.00196	17.5463	1.55374e-79	1.3278	19.095
Tspan33	1	0.415421	0.0314824	1	1.28882	0.0244562	1	-0.0634431	0.0152285	1	1.59492	0.0446601
Tspan32	1	-1.18095	-0.111353	1	-0.379296	-0.0273298	1	-1.3714	-0.123114	1	-1.117	-0.0778
Tspan31	0.0357344	0.135752	2.74036	4.54495e-08	-0.390097	-5.90133	0.129573	0.123914	2.09482	4.76369e-15	0.538342	8.17379
Tspan3	1	0.043552	-0.417521	2.15155e-32	-0.589893	-12.1322	0.147791	0.173526	2.03243	0.00120162	0.191988	3.77167
Tspan2	1	0.956341	0.62628	1	1.24501	0.406999	1	0.570265	0.424953	1	2.06367	0.729811
Tspan18	0.742758	0.189153	1.202	1	0.244497	0.770276	6.33146e-08	1.55008	5.78896	3.22826e-12	-1.10929	-7.33244
Tspan17	1.2288e-19	0.940359	9.43239	0.293509	-0.217802	-1.82597	9.66386e-29	1.3949	11.4124	1.18996e-13	1.08218	7.76893
Tspan15	1	-2.66621	-0.688952	1	-1.63897	-0.182929	0.761685	-3.30604	-1.04121	1	0.186981	0.0195702
Tspan14	1	-0.183508	-0.473556	1	-0.047921	-0.234158	1	0.0360521	0.55345	0.152415	-0.624922	-2.14094
Tspan13	1	1.65933	0.606044	1	-0.814672	-0.366647	0.999105	23.3536	0.793055	1	2.90765	0.56914
Tspan12	1	0.20819	0.656001	1	0.592035	0.72526	0.725096	0.392031	1.08189	1	-0.272794	-0.564593
Tspan11	7.71574e-92	1.46637	20.5732	0.481531	-0.122462	-1.53693	3.32078e-82	1.54645	19.4298	4.26604e-134	3.91324	24.8271
Tspan1	1	0.302622	0.0058111	1	17.993	0.0143758	1	-0.510864	-0.00609501	1	17.993	0.0169714
Tsnax	1	-0.00807132	0.576654	1	0.0498779	0.329756	0.175108	0.0772632	1.95033	0.189906	-0.207267	-2.03649
Tsn	2.53447e-06	0.247214	5.18792	0.676362	0.0656083	1.2991	9.6414e-15	0.438387	8.07669	1	-0.018899	-0.507477
Tslp	0.528166	0.163429	1.45203	2.3466e-05	2.31208	4.71919	0.965594	0.00769188	0.826848	1	-0.153712	-0.680577
Tsku	0.293295	0.431547	1.81119	0.591965	-0.396469	-1.3968	0.00112256	1.26719	3.71761	1	-0.150246	-0.455998
Tsks	1	-0.163934	-0.00488388	1	19.2114	0.0287516	1	-0.409949	-0.01219	1	-0.43115	-0.012508
Tsix	0.43451	-0.443569	-1.57895	1	-0.121797	-0.20585	0.202218	-0.58145	-1.88128	0.952388	-0.308973	-0.992495
Tshz3	1.51475e-06	-0.40648	-5.28666	9.75433e-13	-0.695869	-7.51074	1.43463e-13	-0.623101	-7.73236	0.000520385	0.387952	3.98596
Tshz2	7.52611e-30	0.570594	11.6785	4.00474e-118	2.3033	23.2975	1.53156e-132	1.50887	24.6992	2.19378e-157	-1.18171	-26.9026
Tshz1	0.670113	0.051041	1.28234	5.87747e-05	0.624763	4.51958	0.00121651	0.250894	3.69544	1.58956e-08	-0.546385	-6.05956
Tshr	1	1.01648	0.0339469	1	-1.05318	-0.0560514	1	1.8213	0.0477803	1	19.7537	0.0509141
Tsga13	1	-1.97723	-0.0684606	1	-0.7901	-0.0186938	1	-2.54708	-0.0985961	1	-0.307664	-0.00624872
Tsga10	1	-0.147472	-0.163019	0.472581	1.2117	1.54865	1	-0.111604	0.154918	0.290313	-0.661183	-1.81843
Tsg101	0.0652901	0.137123	2.50814	0.240948	-0.171779	-1.93008	4.58192e-08	0.391412	5.84585	0.268469	-0.148025	-1.86067
Tsfm	0.00847232	0.348976	3.23041	1	-0.125509	-0.856425	2.38102e-07	0.751393	5.55415	1	-0.0318226	-0.0692852
Tsen54	1	-0.173634	-0.138171	1	-0.666325	-0.744721	1	0.110969	0.30344	1	-0.359226	-0.399226
Tsen34	0.000289019	0.19941	4.1557	0.547901	0.0716315	1.45118	1.20277e-11	0.390216	7.13193	0.269354	-0.0943327	-1.85864
Tsen2	0.506371	0.384015	1.48034	1	0.415184	0.874442	0.147337	0.621339	2.03393	1	-0.0343958	-0.0227447
Tsen15	0.844088	0.0660011	1.09359	0.525397	0.272815	1.48024	0.0748506	0.186963	2.33601	0.17805	-0.263986	-2.06741
Tsc22d4	0.443404	0.0654905	1.5664	0.757178	-0.130772	-1.2109	0.00797355	0.175177	3.14487	1	-0.0339744	-0.268822
Tsc22d3	6.92697e-16	-0.731612	-8.45688	1.84854e-06	-0.610391	-5.23205	1.50606e-25	-0.994099	-10.7421	0.708742	-0.136589	-1.24594
Tsc22d2	1	0.028408	0.200573	4.4066e-11	0.375808	6.98255	7.90035e-09	-0.179881	-6.14205	1.34359e-09	0.291901	6.45635
Tsc22d1	2.93967e-32	-0.621866	-12.1478	6.74382e-146	-1.64385	-25.9056	1.71087e-23	-0.599722	-10.2894	0.170792	0.148459	2.0877
Tsc2	1	0.0186178	0.626347	1	-0.0781329	-0.442077	0.197834	0.203759	1.89174	0.702684	-0.265767	-1.25171
Tsc1	0.417127	-0.306679	-1.60431	0.318235	-0.35109	-1.78347	1	-0.256487	-0.705326	0.195294	-0.382396	-2.02287
Tsacc	1	0.363128	0.3306	1	0.150887	0.0302035	1	0.357602	0.334946	1	0.518602	0.320481
Trub2	1	0.0655484	0.438198	1	-0.197198	-0.583586	0.798506	0.241851	1.00106	1	-0.104695	-0.116454
Trub1	1	0.0118204	0.259426	1	0.183945	0.188653	1	0.0149774	0.351683	1	-0.0881485	-0.0204892
Trrap	0.0345391	-0.284556	-2.75265	0.655599	0.17742	1.32437	0.000183584	-0.452299	-4.17528	0.625515	-0.157678	-1.33818
Trpv6	1	-18.093	-0.0165061	1	0	0	1	-18.1449	-0.0132149	1	-18.695	-0.0232254
Trpv4	0.935604	-1.03978	-0.998931	1	-0.19183	-0.121062	1	0.0697099	0.122453	0.019501	-2.32178	-2.94136
Trpv3	1	-0.652209	-0.00489889	1	-0.440629	-0.00434058	1	-0.562111	0.00100682	1	-0.925602	-0.012508
Trpv2	1	0.501585	0.808877	1	-0.278904	-0.279219	0.988077	0.538839	0.804006	0.887385	1.16471	1.05931
Trpv1	1	-19.606	-0.0495182	1	0	0	1	-20.174	-0.0660744	1	-18.818	-0.0232254
Trpt1	1	-0.221324	-0.162598	1	0.0556751	-0.0656503	1	-0.477999	-0.399025	1	0.300239	0.289813
Trps1	0.00945654	0.712504	3.19634	1.02055e-07	-1.33682	-5.76178	8.86002e-07	2.01966	5.3094	0.00151128	1.50623	3.70933
Trpm7	9.80694e-05	-0.232777	-4.41496	1	-0.0601439	-0.803699	0.0035517	-0.215856	-3.39336	4.20198e-08	-0.364153	-5.8962
Trpm6	1	1.86246	0.30845	1	-0.392694	-0.0906557	1	3.59061	0.359834	1	3.96382	0.299268
Trpm5	1	0.980778	0.0140623	1	17.9644	0.0143758	1	0.167338	0.00711686	1	17.9644	0.0169714
Trpm4	1	-0.123102	-0.0296524	0.584984	-0.504859	-1.40529	1	-0.235036	-0.303548	0.546605	0.480592	1.43678
Trpm3	1	0.685106	0.799372	1	0.980716	0.552969	1	0.478703	0.62864	1	1.03014	0.756444
Trpm2	1	-18.8677	-0.0330122	1	-20.8478	-0.0992315	1	-18.2323	-0.0132149	1	0	0
Trpm1	1	2.4622	0.0727664	1	0.836775	0.0244411	1	20.1306	0.0813389	1	1.56219	0.0446601
Trpd52l3	1	1.3769	0.00581486	1	18.9725	0.0143758	1	18.9725	0.0203347	1	-0.511234	-0.0294688
Trpc6	1	-0.926116	-0.10871	1	-3.04843	-0.504538	1	0.633442	0.0284915	1	0.370065	-0.00173781
Trpc4ap	0.123614	0.110126	2.23533	0.598959	-0.137385	-1.38919	0.000617324	0.223558	3.8743	1	0.0348805	0.456854
Trpc4	1	-1.42598	-0.035456	1	-2.20931	-0.0517785	1	-1.77254	-0.0457426	1	18.3722	0.0169714
Trpc3	1	0.0240809	-0.00151472	1	0.745429	0.0244111	1	20.2659	0.0813389	1	-1.71775	-0.164358
Trpc1	0.0373248	-0.418884	-2.72404	1	-0.0503405	-0.122146	0.000110609	-0.661284	-4.29583	1	-0.0311394	-0.0301344
Trp63	1	1.41197	0.345631	1	0.550309	0.113404	1	1.53045	0.329293	1	1.96683	0.314295
Trp53rkb	1	-0.234109	-0.156265	1	-0.485595	-0.305578	1	-0.0037223	0.0632643	1	-0.495303	-0.33638
Trp53rka	1	0.0929903	0.648129	1	-0.0900685	-0.28635	0.551711	0.281429	1.2898	1	-0.14541	-0.241841
Trp53inp2	0.138114	0.271449	2.18741	0.946006	-0.192678	-1.01011	0.00037573	0.630221	4.00039	1	-0.0532396	-0.1658
Trp53inp1	0.26134	0.180752	1.87381	2.67723e-06	-0.851614	-5.16017	0.000521389	0.527447	3.91779	0.199955	0.367285	2.01086
Trp53i13	0.185618	0.11625	2.04894	0.0418481	-0.284678	-2.68519	1	-0.0263044	0.483973	1.36655e-10	0.804452	6.80087
Trp53i11	1	-0.920702	-0.561778	0.243316	-2.29543	-1.92491	1	-0.561248	-0.162401	1	-0.0182166	0.05608
Trp53cor1	1	0.459556	0.23123	1	0.473574	0.100698	1	0.494065	0.252026	1	0.381579	0.13707
Trp53bp2	1	-0.211694	-0.796091	0.17638	0.47858	2.08188	0.086871	-0.462041	-2.2734	1	0.0339365	0.293405
Trp53bp1	1	-0.0553505	0.127698	1	0.0664326	0.145029	0.744907	0.0842039	1.05923	0.424681	-0.373289	-1.60409
Trp53	0.150699	0.104103	2.14752	0.818896	0.0741169	1.14368	0.136545	0.110436	2.07018	0.426122	0.108733	1.60204
Troap	1	1.80519	0.0727476	1	0.169417	0.024396	1	1.98987	0.068112	1	19.8294	0.0678855
Tro	0.833458	-0.966798	-1.10404	1	-0.709867	-0.669465	0.233616	-1.4601	-1.80758	1	0.999918	0.539973
Trnt1	1	0.0408951	0.733854	1	-0.0684797	-0.748197	0.485468	0.0889732	1.37923	1	0.00851179	0.166518
Trnp1	1	0.544127	0.00677962	1	-0.553916	-0.0747151	1	1.72696	0.0549152	1	-0.041451	-0.0249737
Trnau1ap	0.119051	0.131906	2.25179	0.0346108	0.357532	2.75442	0.00265131	0.225887	3.47762	0.353601	-0.164293	-1.70913
Trmu	1	0.0493449	0.344717	1	0.0033385	0.0686443	1	0.0772947	0.467891	1	0.0191282	0.0995622
Trmt9b	1	-0.701516	-0.00244757	1	17.779	0.0143758	1	-1.049	-0.00610102	1	-0.732088	-0.00625928
Trmt61b	1	-0.0784515	0.0455128	1	0.143741	0.115119	1	0.491648	0.470548	1	-0.910545	-0.779748
Trmt61a	0.468803	0.320383	1.53054	1	0.213749	0.559227	0.269669	0.388126	1.72962	1	0.248187	0.874683
Trmt6	0.324303	0.186575	1.75481	1	0.0457336	0.109801	0.0109383	0.394241	3.04293	1	-0.109026	-0.486787
Trmt5	1	0.441447	0.54642	1	0.264352	0.0705701	0.941304	0.772336	0.850999	1	0.00183874	-0.00748473
Trmt44	1	-0.455314	-0.298647	1	-0.323828	-0.187149	1	-0.530084	-0.28181	1	-0.365972	-0.213745
Trmt2b	1	0.145521	0.844348	1	0.0890327	0.0986598	0.289597	0.391594	1.69227	1	-0.245717	-0.667335
Trmt2a	1	-0.075254	0.13261	0.519397	-0.503566	-1.48766	0.815622	0.114103	0.982544	1	-0.156049	-0.309082
Trmt1l	0.876074	-0.293202	-1.05862	0.097994	-0.656161	-2.34855	1	-0.213443	-0.319159	1	-0.213394	-0.769152
Trmt13	1	-0.115151	-0.0713887	0.92296	-0.298406	-1.03319	1	-0.143539	0.0700505	1	0.0711544	0.401444
Trmt12	1	-0.296815	-0.140245	1	-1.19363	-0.779341	1	0.455623	0.322095	1	-0.729074	-0.41354
Trmt112	1.03604e-06	0.252421	5.35873	0.238423	0.0944125	1.93575	5.54781e-19	0.486862	9.22021	0.0680674	-0.103697	-2.48356
Trmt11	1	-0.0493508	0.347562	1	-0.0184043	0.00270064	0.927604	0.0616407	0.864373	1	-0.275856	-0.542952
Trmt10c	0.78469	0.0991691	1.15583	1	0.0815789	0.346817	0.537729	0.0916082	1.30953	1	0.125867	0.707658
Trmt10b	1	0.0709159	0.236177	1	0.587572	0.52694	1	0.0745057	0.351166	1	-0.174982	-0.322535
Trmt10a	0.426674	0.403456	1.59032	1	0.158509	0.297484	0.217899	0.485468	1.84344	0.919881	0.39329	1.02666
Trmt1	1	-0.0615686	0.200817	0.756991	-0.23843	-1.21147	0.692703	0.0234299	1.11842	1	-0.124154	-0.549866
Trmo	1	-0.0905265	-0.00751164	1	0.115426	0.0129089	1	-0.0695863	0.0767166	1	-0.240653	-0.165034
Trit1	1	-0.0370749	0.124214	1	0.328442	0.26455	1	-0.169268	0.00782013	1	0.0643443	0.150059
Trir	0.331222	0.105332	1.7437	0.00424675	-0.206889	-3.43665	0.00219357	0.220779	3.53223	0.838384	0.0626938	1.11218
Triqk	0.820325	-0.290377	-1.11822	0.341605	-0.448521	-1.74421	0.802859	-0.340327	-0.996276	1	-0.070546	-0.171156
Trip6	0.00496523	0.196228	3.3936	1	-0.0535132	-0.537404	5.44362e-08	0.398801	5.81591	1	-0.0371757	-0.294102
Trip4	0.229339	0.174129	1.94243	0.417763	0.348738	1.62533	0.0107583	0.303689	3.04827	0.914184	-0.154271	-1.03231
Trip13	1	0.714961	0.439382	1	1.27296	0.428799	1	0.703837	0.431219	1	0.482497	0.177531
Trip12	1	0.00722521	-0.503888	0.0993612	0.141002	2.34243	1	0.0290078	-0.387646	0.0877972	-0.113707	-2.38148
Trip11	0.33526	-0.0730388	-1.73684	1	-0.0740986	-0.891662	0.177627	-0.0859756	-1.94344	1	-0.0449568	-0.846038
Trip10	0.784201	-0.0927978	-1.15659	5.53006e-10	0.730417	6.60934	0.0409044	0.134163	2.57684	5.27534e-34	-0.826331	-12.4244
Triobp	1.23635e-10	-0.541945	-6.86161	0.000349254	0.568475	4.10329	0.000499584	0.299069	3.92897	4.87974e-184	-1.98307	-29.0961
Trio	5.28557e-23	-0.517022	-10.2275	0.165114	0.164993	2.11326	0.00563529	-0.209692	-3.25196	3.88374e-131	-1.35726	-24.5503
Trim9	0.874707	-1.15996	-1.06034	1	1.0485	0.412866	0.078232	-1.91317	-2.31799	1	2.92929	0.800063
Trim80	1	1.28594	0.0843698	1	20.8537	0.0862549	1	0.472148	0.0426951	1	20.8537	0.101828
Trim8	0.116882	-0.191349	-2.26034	1	-0.00268218	0.012608	0.397217	-0.183802	-1.50828	0.00145788	-0.311317	-3.71897
Trim72	1	0.0662496	0.0131275	1	1.75161	0.149483	1	-0.36115	-0.0910885	1	0.611666	0.0920722
Trim71	1	0.215046	0.0159355	1	1.65298	0.067546	1	-0.197844	-0.0294232	1	0.77558	0.0491288
Trim7	1	-0.0260066	0.114139	1	-1.27086	-0.684247	1	0.635252	0.401288	1	0.0226336	0.0963824
Trim69	1	0.264774	0.875232	0.38383	1.26779	1.6757	1	0.0026177	0.257782	1	0.44165	0.833383
Trim68	1	0.0351542	0.246319	1	0.317139	0.391758	1	0.0462565	0.312505	1	-0.131292	-0.131128
Trim66	1	-0.336447	-0.096771	1	22.3518	0.230013	1	-0.755948	-0.203413	1	-0.163424	-0.0763315
Trim65	1	0.494111	0.853573	1	0.589984	0.510654	1	0.286937	0.60514	0.964411	0.978575	0.979987
Trim62	1	-0.319984	-0.287865	1	-0.764012	-0.747843	1	-0.295733	-0.15588	1	-0.0375051	-0.0110343
Trim6	1	0.666261	0.316148	1	2.06493	0.385537	1	0.444487	0.242277	1	0.637287	0.193177
Trim59	1	0.563562	0.85698	1	0.213948	0.200088	0.892259	0.618111	0.903324	1	0.690745	0.683577
Trim56	0.0286898	0.163757	2.82098	0.00141893	0.456004	3.74265	0.0350457	0.138151	2.63452	1	0.0595727	0.68054
Trim5	1	-18.8377	-0.0330122	1	-18.9041	-0.0330772	1	-19.3854	-0.0396446	1	0	0
Trim47	4.9421e-44	0.969904	14.2182	6.12883e-07	0.522934	5.43996	1.83124e-34	0.919138	12.5216	3.73756e-44	1.43086	14.1856
Trim46	1	0.338857	0.519037	0.847721	-0.978246	-1.11255	1	0.443058	0.63022	0.815208	2.18858	1.13421
Trim45	1	0.600215	0.40978	1	1.33729	0.425602	1	1.12892	0.591039	1	-0.317328	-0.184414
Trim44	0.0203693	-0.23128	-2.94294	0.00982479	-0.298042	-3.18042	0.000111847	-0.365341	-4.29322	0.50183	0.128217	1.49667
Trim43b	1	-20.0196	-0.0742774	1	-19.5696	-0.0330772	1	-20.0302	-0.0660744	1	-20.2135	-0.0696761
Trim41	1	-0.241226	-0.639525	0.252604	-0.507783	-1.90487	1	-0.216679	-0.0903913	1	-0.115322	-0.303345
Trim39	1	0.0131611	0.376344	1	-0.159657	-0.40809	1	0.0575354	0.653269	1	0.0299451	0.197503
Trim38	1	-19.0803	-0.0412652	1	0	0	1	-19.2846	-0.0396446	1	-19.4302	-0.0464507
Trim37	1	0.0855598	0.64894	1	0.282243	0.665914	0.635365	0.208866	1.18663	1	-0.237911	-0.726874
Trim36	1	0.0217507	0.0128347	1	-1.09804	-0.280122	1	-0.121297	0.000829498	1	3.55201	0.23135
Trim35	1	-0.0610944	-0.520801	0.0141555	-0.275502	-3.06264	0.00739294	0.166482	3.16809	9.86258e-06	-0.361361	-4.88314
Trim34b	1	-0.420732	-0.0155901	1	-0.536334	-0.0230118	1	-0.387542	-0.00509721	1	-0.41824	-0.0187567
Trim34a	1	0.307088	0.137668	1	0.207424	0.0733986	1	0.478593	0.2223	1	0.0515456	-0.0548123
Trim33	1	-0.0752436	-0.0753904	0.404173	-0.22192	-1.6448	1	-0.08338	0.350779	1	0.0359304	0.326249
Trim32	1	0.132173	0.532758	1	-0.142442	-0.560439	0.370725	0.502615	1.55021	1	-0.311624	-0.831735
Trim30d	1	1.33299	0.0140623	1	17.7725	0.0143758	1	17.7725	0.0203347	1	-0.554927	-0.00625928
Trim30c	1	2.70346	0.0586929	1	0.0656557	0.0100277	1	19.61	0.0610042	1	19.61	0.0509141
Trim30b	1	-0.00911317	0.00673082	1	0.474362	0.024396	1	0.30968	0.0152646	1	-0.675539	-0.025016
Trim30a	1.30298e-26	0.864758	11.0151	6.87792e-13	0.954156	7.55719	1.03705e-51	1.58207	15.3811	0.62328	-0.122333	-1.34077
Trim3	1	-0.13964	-0.397642	0.000885887	-0.673083	-3.86794	1	-0.100209	0.368928	0.993704	0.177942	0.948479
Trim29	1	-1.64738	-0.185681	1	-1.92779	-0.159744	1	-1.47603	-0.136296	1	-1.7958	-0.170828
Trim28	0.0811724	0.119182	2.41899	0.501551	-0.140066	-1.51112	1.50677e-05	0.285176	4.74023	1	-0.0463456	-0.462579
Trim27	0.45671	0.0798572	1.5477	0.0387201	-0.323336	-2.71417	0.00413623	0.239998	3.34633	1	0.0252022	0.380015
Trim26	1	-0.0747035	0.0219418	1	0.116368	0.370845	1	-0.0590224	0.564347	0.758492	-0.209651	-1.19049
Trim25	2.4313e-14	0.79856	8.01881	3.53514e-07	0.941591	5.54027	7.74426e-11	0.689785	6.86119	4.64849e-10	0.960797	6.61739
Trim24	1	-0.131177	-0.565836	1	0.229168	0.861037	1	-0.0761342	0.318299	0.0332909	-0.41406	-2.75635
Trim23	1	-0.0689052	0.0207555	1	-0.109757	-0.391186	0.648231	0.223205	1.17043	0.344269	-0.53054	-1.72396
Trim21	1	0.27399	0.857742	1	0.425423	0.604168	0.711232	0.347044	1.09814	1	0.0548801	0.0596084
Trim2	0.508102	0.0662869	1.4781	0.000253837	0.519779	4.18026	0.00118013	0.240591	3.70377	1.27661e-06	-0.454425	-5.28504
Trim17	1	0.614112	0.108459	1	21.956	0.186886	1	0.893998	0.132119	1	-0.362791	-0.0582034
Trim16	0.76781	-0.617089	-1.17469	1	-0.200224	-0.321737	1	-0.113084	0.0621823	0.00908887	-1.45787	-3.18913
Trim15	1	-17.1545	-0.00825304	1	0	0	1	-17.968	-0.0132149	1	0	0
Trim14	1	0.360977	0.425504	1	1.78563	0.687444	1	-0.0236432	0.145508	1	0.807768	0.459009
Trim13	1	0.423773	0.4962	1	0.487523	0.225071	0.949798	0.808178	0.842686	1	-0.182373	-0.242686
Trim12c	0.115821	0.212826	2.26467	0.103945	0.493919	2.32355	0.00222734	0.39227	3.52784	0.52928	-0.236038	-1.45859
Trim12a	1	0.0939092	0.0308461	1	0.469552	0.0259607	1	0.0346081	0.0253418	1	0.026212	0.0240388
Trim11	1	-0.0751715	0.0848729	1	-0.264478	-0.779521	0.625451	0.209001	1.19869	0.640326	-0.452982	-1.32052
Trim10	1	-0.482712	-0.0772843	1	0.932242	0.0488823	1	-0.671462	-0.0884348	1	-0.590955	-0.0963877
Tril	0.800247	0.0388061	1.13909	2.0677e-17	0.956133	8.83314	6.40447e-19	-0.546514	-9.20431	3.43209e-38	1.31448	13.1801
Trib3	1	-0.331006	-0.198813	1	0.472692	0.135054	1	1.65539	0.527327	0.441198	-1.84753	-1.58111
Trib2	1	0.360101	0.668254	0.00144528	-1.63431	-3.73757	0.324646	1.28898	1.62757	0.396067	2.03059	1.64446
Trib1	6.1035e-09	0.304122	6.25639	5.19608e-15	0.606554	8.17903	0.632594	0.0868999	1.18986	2.98663e-21	0.626956	9.77231
Triap1	0.155314	0.247055	2.13339	0.683696	-0.225223	-1.29018	0.0060347	0.425853	3.23052	0.721028	0.21539	1.23192
Trhr2	1	1.59028	0.514919	1	-0.0113641	-0.0765356	1	1.82951	0.520673	1	4.67747	0.587712
Trhde	0.015261	1.6332	3.04092	0.103311	2.65306	2.32623	0.11354	1.00664	2.15342	0.0106366	4.18129	3.13957
Trh	1	2.20095	0.014066	1	18.9024	0.0143758	1	18.9024	0.0203347	1	0.312992	-0.00624872
Trf	1	-0.125705	-0.300357	1	0.236801	0.172562	1	0.0352807	0.168743	0.69248	-0.569239	-1.26299
Trerf1	0.000986096	0.232995	3.84732	4.63478e-09	0.791446	6.27969	0.00127461	0.221342	3.68281	1	-0.0141002	-0.0549708
Treml4	1	-0.0118938	0.00580735	1	18.0946	0.0143758	1	-0.111088	0.00711686	1	-0.542964	-0.00625928
Trem3	1	2.73182	0.0586929	1	19.57	0.0431274	1	1.91838	0.0477803	1	19.57	0.0509141
Trem2	1	0.688566	0.059592	1	-1.7845	-0.178498	1	3.06351	0.108794	1	20.6897	0.101828
Trem1	1	1.79976	0.0504417	1	19.7627	0.0431274	1	0.986253	0.0345684	1	19.7627	0.0509141
Treh	1	-16.4346	-0.00825304	1	0	0	1	-17.2481	-0.0132149	1	0	0
Trdv4	1	-20.4453	-0.10729	1	0	0	1	-19.1016	-0.0396446	1	-21.9685	-0.232254
Trdn	1	0.0704145	0.0664429	1	2.87587	0.365271	1	23.3908	0.610042	0.807101	-1.80337	-1.14166
Trdmt1	1	-0.0621857	0.0754955	1	-0.0595006	-0.0592109	1	0.0934859	0.315877	1	-0.345902	-0.301127
Trdc	1	-20.6904	-0.115543	1	-20.8601	-0.0992315	1	0	0	1	-22.293	-0.255479
Trbc2	1	-2.1681	-0.479559	0.123435	-4.70205	-2.24885	1	2.18002	0.115901	1	-0.00831355	0.0257925
Trbc1	1	2.00176	0.0785888	1	0.333012	0.00572475	1	3.0844	0.0884678	1	2.29493	0.0616579
Trat1	1	1.93976	0.0645134	1	1.02	0.0244411	1	2.68031	0.0681241	1	1.54448	0.0446601
Trarg1	1	1.02304	0.601382	1	1.57907	0.444146	1	0.45645	0.371315	1	3.48783	0.727931
Trappc9	1	0.0523952	0.871448	1	0.0269499	0.240417	0.0517933	0.360527	2.48484	0.172178	-0.441345	-2.08356
Trappc8	0.428826	0.106065	1.58727	1	0.00486475	-0.0555098	0.141112	0.14329	2.05498	1	0.0905536	0.894137
Trappc6b	1	0.013493	0.447744	3.50516e-12	-0.538833	-7.33748	0.00578734	0.176316	3.24363	1	0.0511927	0.711345
Trappc6a	2.06947e-07	0.369593	5.65394	0.00910745	0.353871	3.20563	1.63639e-11	0.515778	7.08723	0.745811	0.101342	1.20429
Trappc5	0.294198	0.132122	1.80971	0.00394493	-0.416605	-3.4583	0.0037479	0.289522	3.37728	0.437962	0.195361	1.58544
Trappc4	0.243546	0.0955317	1.91094	2.68941e-15	-0.583074	-8.25995	5.78748e-08	0.342053	5.80507	0.969493	0.0696404	0.974964
Trappc3	0.0409938	0.138867	2.6885	0.000734804	-0.316966	-3.91688	2.45151e-05	0.273908	4.63484	0.142999	0.163541	2.17032
Trappc2l	5.11416e-14	0.372836	7.92535	0.00104372	0.229409	3.82543	4.76176e-17	0.482549	8.71786	0.000145861	0.237957	4.29536
Trappc2	1	-0.0813097	0.0248136	1	-0.137487	-0.381482	0.901199	0.0748614	0.894025	0.719969	-0.338639	-1.23358
Trappc13	0.925701	0.0606263	1.00864	0.128553	-0.303747	-2.23	0.00149905	0.367912	3.63849	0.208652	-0.260476	-1.99041
Trappc12	0.202862	0.407632	2.00535	0.67092	0.502373	1.30543	0.0180508	0.693147	2.87246	1	-0.103351	-0.321643
Trappc11	1	0.122572	0.914629	1	0.0297648	-0.0136536	0.319947	0.303878	1.6361	1	-0.154979	-0.291978
Trappc10	0.557756	0.0762971	1.41597	1	-0.0201268	-0.168011	0.17663	0.109702	1.94608	1	0.0656331	0.682484
Trappc1	7.66871e-10	0.452763	6.58408	0.236779	0.218979	1.93925	1.25511e-23	0.858308	10.3196	0.974939	-0.0862177	-0.969893
Trap1	5.93327e-06	0.416408	5.01675	1	0.116261	0.875119	5.78767e-13	0.748137	7.54847	1	0.0197703	0.236897
Trank1	1	-18.4009	-0.0247591	1	0	0	1	-19.2144	-0.0396446	1	0	0
Tram2	8.1241e-08	0.42814	5.82074	0.28019	0.204767	1.85061	3.91943e-09	0.501125	6.25694	0.000351288	0.418555	4.08437
Tram1l1	1	-0.510669	-0.140024	1	-1.57482	-0.604664	1	-0.210583	0.00948513	1	-0.0954741	0.0138497
Tram1	0.615891	0.117849	1.34489	7.81704e-13	-0.368526	-7.54009	0.0743877	0.210725	2.33865	6.46157e-06	0.236279	4.96883
Trak2	0.211617	-0.247013	-1.98453	0.977274	-0.137359	-0.978736	1	-0.117111	-0.0660533	1.60839e-05	-0.549382	-4.78146
Trak1	0.151592	0.13753	2.14479	1	-0.00484026	-0.00196342	0.00171158	0.281513	3.60162	1	-0.0554451	-0.29275
Traip	1	0.375771	0.142655	1	0.637706	0.10953	1	0.498713	0.171559	1	0.0297213	0.0230299
Trafd1	0.546853	0.085978	1.42848	0.0919723	0.409339	2.3751	0.144866	0.124982	2.04189	0.717386	-0.154511	-1.23639
Traf7	0.214466	0.11301	1.97708	0.0525378	-0.312842	-2.59952	1.20179e-06	0.44021	5.25128	0.279304	-0.206112	-1.84012
Traf6	1	0.0217525	0.508967	1	0.159836	0.45209	1	0.0292419	0.68785	1	-0.0698194	-0.0940319
Traf5	1	-0.161413	-0.241073	0.0183079	0.977553	2.97714	0.13247	-0.513577	-2.0843	1	0.218117	0.894359
Traf4	1	-0.117017	-0.0217391	0.00684209	-0.686985	-3.29569	0.393776	-0.407305	-1.51382	8.49531e-06	1.66094	4.91347
Traf3ip3	1	-0.63173	-0.119653	0.697189	-2.98264	-1.27441	1	1.16133	0.199092	1	2.77396	0.208204
Traf3ip2	0.0820553	0.38933	2.41403	0.00212631	1.39939	3.63386	0.109509	0.316788	2.16991	1	0.125623	0.428246
Traf3ip1	1	-0.0724566	0.16148	1	-0.178985	-0.195341	1	0.0884153	0.668335	1	-0.308926	-0.583022
Traf3	0.00279666	0.478788	3.56179	0.871794	-0.19827	-1.0859	6.14686e-08	1.009	5.7943	1	0.0792231	0.602333
Traf2	0.422555	0.287957	1.59643	0.0350328	-0.782353	-2.74989	0.0472863	0.595351	2.52062	0.207442	0.64688	1.99343
Traf1	1	-0.0488734	-0.0594268	1	0.867075	0.138658	1	-0.569802	-0.30228	1	1.39259	0.266667
Tradd	0.0101126	0.394224	3.17472	0.807354	-0.185964	-1.15676	2.46195e-06	0.778565	5.11162	1	0.111307	0.762645
Trac	1	0.28831	0.0484334	1	-2.1441	-0.724418	1	4.40976	0.271465	1	1.64085	0.167849
Trabd2b	0.149178	0.183009	2.15259	0.275871	-0.25204	-1.85849	0.446218	-0.238306	-1.43512	9.88107e-22	2.73788	9.88492
Trabd	1	-0.00135388	0.578268	0.00246472	-0.558926	-3.59187	0.0674456	0.219164	2.37923	1	-0.045864	-0.0321415
Tra2b	1.31227e-51	-0.373184	-15.4015	0.0128742	0.115861	3.09394	2.18194e-153	-0.686961	-26.5793	0.749903	0.0483941	1.19878
Tra2a	1.60593e-29	-0.254483	-11.6126	1.45031e-11	0.293852	7.14115	1.69263e-53	-0.349008	-15.6477	4.54047e-23	-0.361256	-10.1926
Tpx2	1	1.55828	0.804834	1	0.893914	0.375163	0.906699	2.29998	0.888306	1	0.972302	0.440294
Tpte	1	-0.99806	-0.0296618	1	18.8935	0.0287516	1	-1.67108	-0.0650796	1	0.541763	0.0107174
Tpt1	1	0.0148236	0.927988	9.85757e-130	0.18906	24.4218	1.23148e-28	-0.0432447	-11.3907	4.38605e-07	0.0340913	5.48289
Tpst2	0.444934	-0.19513	-1.56419	4.87855e-19	-1.00656	-9.24748	0.0044092	0.244674	3.32706	0.0012727	-0.41246	-3.75604
Tpst1	0.0209013	-0.0460825	-2.9338	1.20833e-26	0.702785	10.984	1.1663e-44	-0.438733	-14.2814	1.25577e-18	0.477498	9.13111
Tpsb2	1	2.00005	0.0363776	1	-0.637991	-0.00434058	1	19.5079	0.0406695	1	19.5079	0.0339427
Tpsab1	1	4.07548	0.0810232	1	1.43784	0.0244562	1	20.3893	0.0813389	1	20.3893	0.0678855
Tprn	1	0.393253	0.333328	1	-0.39134	-0.179701	1	1.22941	0.646447	1	-0.193554	-0.0719263
Tprkb	0.082838	0.223362	2.41028	0.263609	0.373414	1.88189	0.00073125	0.40634	3.83084	0.685403	-0.177926	-1.27123
Tprgl	0.0220203	-0.0778637	-2.91472	5.40397e-13	-0.428051	-7.58893	0.579855	0.00496661	-1.25506	1	-0.0297599	-0.668063
Tprg	1	-0.27453	-0.0131332	1	-1.05786	-0.0374027	1	0.959346	0.0142517	1	-1.10821	-0.0357439
Tpra1	1	0.0862547	0.532823	1	0.280835	0.471724	0.791647	0.216187	1.00857	1	-0.246312	-0.604351
Tpr	0.844657	0.0561538	-1.09298	0.166811	-0.10859	-2.10817	1	0.15679	0.101914	0.314499	-0.0516794	-1.77467
Tppp3	6.94765e-07	0.211553	5.43328	3.35904e-122	1.85444	23.6986	0.218654	0.111463	1.84167	3.98918e-05	-0.293376	-4.58678
Tppp	1	0.516935	0.759738	0.773261	2.79173	1.1937	1	0.0863968	0.298391	1	0.938439	0.775427
Tpp2	0.229883	0.0825682	1.94113	1	0.0571443	0.686722	0.998148	0.00642999	0.794094	0.00238979	0.268428	3.58484
Tpp1	7.4322e-06	0.29106	4.97167	0.399879	-0.134794	-1.65113	9.24069e-23	0.72086	10.1233	0.0454346	-0.188003	-2.6415
Tpo	1	-0.209919	-0.00244382	1	-1.12021	-0.0186938	1	0.533591	0.00711686	1	-0.616047	-0.00625928
Tpmt	0.342848	0.305749	1.72404	0.42512	0.624054	1.61533	0.515464	0.189086	1.33845	0.602893	0.391828	1.36515
Tpm4	2.58956e-33	-0.218487	-12.3481	2.65408e-52	-0.56221	-15.4614	1.63169e-80	-0.389091	-19.2273	8.5983e-22	0.398565	9.89904
Tpm3-rs7	1	0.225437	0.243687	1	0.292899	0.108966	1	0.0379639	0.128747	1	0.667892	0.382989
Tpm3	0.910442	0.0323467	-1.02351	0.000667116	0.160621	3.94158	4.61787e-18	-0.183924	-8.98534	7.4359e-23	0.448037	10.144
Tpm2	1.56623e-05	-0.900088	-4.81701	1.71075e-76	-2.79743	-18.7249	0.145606	-0.515176	-2.03963	0.00943419	1.22948	3.17671
Tpm1	1.3837e-14	0.359513	8.08983	3.00921e-32	-0.595146	-12.1042	9.42554e-18	0.462239	8.9048	2.27068e-53	0.844084	15.6147
Tpk1	1	0.134588	0.202803	1	-0.0599204	-0.0556903	1	0.176683	0.236197	1	0.171361	0.194703
Tpi1	9.19342e-16	0.365036	8.42293	1	-0.014478	-0.0687647	1.30189e-17	0.465071	8.86775	5.04787e-15	0.398513	8.16652
Tph1	1	2.05372	0.0645134	1	20.4918	0.0575033	1	1.71976	0.0549092	1	1.98827	0.0446707
Tpgs2	0.469474	0.157108	1.52953	0.0410438	-0.453501	-2.69243	0.00964276	0.396969	3.08438	1	0.124301	0.774006
Tpgs1	0.00534626	0.281173	3.37097	0.00877893	-0.402587	-3.21783	7.69658e-09	0.640181	6.1465	0.998386	0.101133	0.943282
Tpd52l2	1	0.00302254	-0.29909	6.69243e-07	-0.355087	-5.42356	0.103684	0.13806	2.19452	1	-0.046086	-0.890403
Tpd52l1	1	-1.51878	-0.155807	1	-2.32855	-0.221385	1	-0.563314	-0.0446787	1	-2.17288	-0.204496
Tpd52	0.932369	0.907982	1.00158	1	-0.0309537	-0.0260209	0.898718	0.797017	0.896847	0.694604	2.67806	1.26066
Tpcn2	0.474026	0.508952	1.52266	0.946583	0.626771	1.00892	0.0895638	0.951074	2.25976	1	-0.18118	-0.394995
Tpcn1	0.951443	-0.239431	-0.982557	0.3653	0.492738	1.70573	0.598117	-0.344732	-1.23299	0.302743	-0.358067	-1.79576
Tpbgl	0.893138	0.626872	1.04167	0.325897	3.44973	1.77053	0.616827	0.771353	1.20847	1	-0.160172	-0.435683
Tpbg	0.336019	-0.0595888	-1.73569	1.00746e-31	-0.710405	-12.0033	4.57943e-07	-0.217754	-5.43396	1.05649e-37	0.848708	13.094
Tox4	1	-0.0477993	0.295261	0.730816	-0.148536	-1.23873	1	-0.11077	0.157665	0.556771	0.159745	1.42359
Tox3	1	-1.41495	-0.106383	1	-0.715464	-0.0230419	1	1.21	0.0345805	1	-2.99965	-0.343975
Tox2	1	-0.640687	-0.0485497	1	0.471753	0.0100728	1	-0.571118	-0.0314969	1	-1.14568	-0.088343
Tox	1	-0.484127	-0.581793	1	1.49487	0.587904	0.28132	-1.18817	-1.70728	0.992438	2.23972	0.950508
Tor4a	1	0.577119	0.403819	1	-0.294514	-0.183169	1	0.430604	0.34533	1	2.38436	0.658101
Tor3a	4.81027e-09	0.486799	6.29498	0.704898	-0.155405	-1.26646	2.06862e-15	0.748211	8.26813	0.000367267	0.429683	4.07294
Tor2a	0.020691	0.185823	2.93742	3.572e-15	-0.789784	-8.22525	2.93863e-08	0.472371	5.92186	0.0020023	0.382921	3.634
Tor1b	1.56822e-05	0.26387	4.81665	0.00827516	-0.254729	-3.2369	3.79683e-11	0.429798	6.9661	0.00239128	0.274507	3.58458
Tor1aip2	0.19764	0.100998	2.01769	0.00252371	-0.304036	-3.58533	0.00290412	0.193963	3.45133	0.156171	0.174866	2.12979
Tor1aip1	1	-0.0144653	-0.92395	0.000215452	0.264148	4.21914	0.380089	-0.0258251	-1.53545	0.0245072	-0.145452	-2.86406
Tor1a	1	0.015953	0.75324	0.00213391	-0.382218	-3.63276	0.00238197	0.235343	3.50892	0.501912	-0.150907	-1.49649
Topors	0.00176435	-0.283766	-3.69151	0.00124551	-0.342023	-3.77798	5.6709e-10	-0.5242	-6.56213	0.00109027	0.377628	3.79731
Topbp1	0.268835	0.216354	1.85857	0.869746	0.287874	1.08809	0.0122494	0.408439	3.00496	1	-0.160615	-0.814969
Top3b	1	0.0588398	0.843867	1	0.0143021	-0.0347171	0.247472	0.204432	1.77655	1	-0.188149	-0.723166
Top3a	1	-0.180578	-0.10045	1	-0.208526	-0.258531	1	-0.170319	0.029321	1	-0.185319	-0.152684
Top2b	0.00366314	-0.161775	-3.48274	0.791496	0.0785809	1.17318	0.134071	-0.107503	-2.07831	4.22438e-11	-0.400758	-6.97206
Top2a	1	1.41994	0.77347	1	1.24392	0.460124	1	1.7062	0.774745	1	1.03872	0.491958
Top1mt	1	0.041208	0.155738	0.920457	-0.749004	-1.03532	1	0.261732	0.515792	1	0.242446	0.258717
Top1	7.4309e-28	-0.170615	-11.2755	0.00324274	0.124097	3.51466	2.58102e-129	-0.430858	-24.3951	7.10481e-17	0.228163	8.67595
Tonsl	1	0.0225378	0.0193854	1	0.371814	0.0745421	1	0.322706	0.0822766	1	-0.585782	-0.142389
Tomt	1	-1.19914	-0.0272048	1	18.1827	0.0143758	1	-1.71393	-0.0457426	1	-0.668391	-0.00625928
Tomm70a	0.00207199	0.225829	3.64637	1	-0.063201	-0.683021	9.93054e-06	0.329078	4.82814	0.118075	0.19923	2.25551
Tomm7	1	0.0486855	-0.0970225	0.0334076	-0.151783	-2.76759	4.00178e-05	0.276882	4.5266	3.95222e-09	-0.274951	-6.28533
Tomm6os	1	0.0873057	0.00580735	1	17.859	0.0143758	1	0.204611	0.00711686	1	-0.727736	-0.00625928
Tomm6	0.00112058	0.187752	3.81329	1.42867e-06	0.208394	5.28136	0.236495	0.207723	1.80047	0.000858803	0.133934	3.85851
Tomm5	2.80734e-20	0.398032	9.58931	3.87897e-07	0.263421	5.52339	8.31321e-27	0.55897	11.0097	0.00126443	0.159508	3.75776
Tomm40l	0.712281	0.303689	1.23601	1	0.0678654	0.0259758	0.0932865	0.666944	2.24177	1	-0.151691	-0.479873
Tomm40	0.0129653	0.171387	3.0951	0.965122	0.105928	0.989629	0.00797355	0.1657	3.1449	0.0673433	0.223637	2.48801
Tomm34	1	-0.00740364	0.565276	1	0.0665052	0.28277	0.51772	0.0341459	1.33571	0.987751	-0.132577	-0.955304
Tomm22	0.000198206	0.225582	4.24741	0.183171	-0.164416	-2.06408	1.86258e-13	0.475341	7.69838	1	-0.00682886	-0.127853
Tomm20l	1	0.0914958	0.0058111	1	17.9801	0.0143758	1	-0.0899656	0.00711686	1	-0.300942	-0.00624872
Tomm20	0.0743946	0.148106	2.45473	1	-0.0262864	-0.121378	1	0.0998799	-0.448834	1.07579e-13	0.363603	7.78207
Tom1l2	0.422495	0.162708	1.59669	0.769775	0.27844	1.19716	0.0565521	0.289428	2.44917	1	-0.132974	-0.651715
Tom1l1	1	0.612971	0.474977	1	-0.785201	-0.800449	0.765345	2.06174	1.03733	1	0.149872	0.0755709
Tom1	1	-0.150615	-0.479816	1	-0.0972799	-0.307444	0.130478	0.336211	2.09141	1.40414e-05	-0.881352	-4.8101
Tollip	0.731307	0.0617756	1.21446	1	0.0695329	0.42965	0.0293958	0.196026	2.69949	0.406962	-0.196814	-1.6284
Togaram1	1	-0.171235	-0.927321	1	-0.0356146	-0.429251	0.840948	-0.240697	-0.95685	1	-0.0982478	-0.626546
Toe1	1	-0.107992	-0.0332787	0.534106	-0.51056	-1.46964	1	-0.113285	0.189002	1	0.206145	0.606089
Tob2	1.26498e-17	-0.444826	-8.92244	0.567701	0.120509	1.42641	1.7109e-54	-0.80658	-15.795	0.392731	0.116612	1.64919
Tob1	1.1387e-24	-0.620812	-10.5982	0.0318898	0.27809	2.78403	7.49502e-54	-0.951144	-15.7001	0.000230256	-0.311127	-4.18663
Tnxb	8.43919e-43	0.600724	14.0167	0	4.34914	54.9116	3.95149e-44	0.451635	14.196	5.68776e-126	-0.43363	-24.0609
Tns4	1	-0.557274	0.00335039	1	-0.963206	-0.00434058	1	-1.02542	-0.0122141	1	18.8931	0.0339427
Tns3	0.881837	-0.255945	-1.05218	3.69489e-94	-2.66226	-20.7885	0.00540328	0.699564	3.2654	4.189e-08	3.37652	5.8968
Tns2	0.00497703	-0.306767	-3.39266	0.0340708	0.375415	2.76013	1	-0.128517	-0.473517	3.79316e-25	-0.914789	-10.6533
Tns1	1	-0.0217287	-0.543242	3.30946e-20	0.81324	9.53443	3.59944e-10	0.377685	6.63168	3.66969e-86	-1.02467	-19.8787
Tnrc6c	0.000643315	-0.125011	-3.95775	0.00979947	0.179687	3.18126	3.35988e-22	-0.356132	-9.99359	0.000224721	0.226509	4.19243
Tnrc6b	0.000134843	-0.164664	-4.34024	0.0021458	0.235584	3.63103	0.0017859	-0.138002	-3.59015	4.70687e-16	-0.431073	-8.45394
Tnrc6a	1	-0.00493598	0.347867	1	0.0537666	0.760549	1	0.00534591	0.657618	1	-0.060356	-0.710848
Tnrc18	1	0.0244548	0.670935	0.171269	0.167831	2.09539	1	0.0289998	0.768699	1	-0.0661205	-0.934175
Tnr	1	-0.1133	0.0298513	1	0.256364	0.015775	1	-0.735883	-0.0357556	1	21.0462	0.135771
Tnpo3	0.878332	0.0280311	1.05661	0.178836	0.240044	2.07593	0.500456	0.0258695	1.35857	1	-0.0838759	-0.871878
Tnpo2	0.263194	-0.283962	-1.8704	0.54082	-0.222116	-1.46106	0.716463	-0.278499	-1.0918	0.101696	-0.33098	-2.31885
Tnpo1	1	-0.000736128	0.414067	1	-0.0353252	-0.315937	0.533762	0.045412	1.31525	1	-0.0749263	-0.924483
Tnnt3	1	-0.363238	-0.498871	0.868256	1.75206	1.09049	1	-0.273981	-0.236873	0.326422	-1.03994	-1.75329
Tnnt2	1	-0.317515	0.00580735	1	-2.15563	-0.0187089	1	0.101689	0.00711686	1	17.9055	0.0169714
Tnnt1	1	-0.22043	-0.0299264	1	-0.735995	-0.333074	1	-0.290737	0.000940699	1	0.422116	0.147999
Tnni3k	1	-1.42541	-0.0272086	1	-4.06497	-0.184117	1	17.7424	0.0203347	1	17.7424	0.0169714
Tnni3	1	0.347403	0.0580697	1	0.655973	0.0445868	1	-0.148996	-0.00815673	1	2.34235	0.146446
Tnni2	1	-0.343514	-0.0550178	1	-1.08131	-0.168154	1	1.22285	0.103717	1	-1.34456	-0.219043
Tnni1	1	-0.0758364	-0.00550328	1	1.51682	0.0962375	1	-0.695114	-0.107745	1	1.80859	0.106302
Tnnc2	1	-1.30733	-0.117069	1	-1.0401	-0.0417583	1	-1.25304	-0.0904905	1	-1.54417	-0.14109
Tnnc1	1	-0.581388	-0.167383	1	-0.70744	-0.250264	1	0.529344	0.222937	1	-1.64139	-0.687132
Tnn	0.67822	-3.57216	-1.27266	1.11621e-06	-6.22245	-5.32828	1	0.49254	0.0629758	1	0.812577	0.0491499
Tnmd	1	-1.2041	-0.889057	1	0.909335	0.248632	0.203898	-1.97223	-1.87669	1	5.16605	0.621792
Tnks2	0.518579	-0.0885941	-1.46333	1	0.0225394	0.36846	0.0651959	-0.152476	-2.39312	1	-0.0158238	-0.170818
Tnks1bp1	0.303173	0.0854739	1.79213	0.081545	0.267742	2.42516	7.96396e-05	0.280316	4.37185	0.000118753	-0.358214	-4.34311
Tnks	1	-0.0371566	0.247158	0.793289	-0.151008	-1.17124	0.584021	0.0254923	1.24967	1	-0.0961518	-0.678385
Tnk2	1	-0.176421	-0.212079	1	-0.392023	-0.738793	1	0.0310812	0.469346	1	-0.425881	-0.902958
Tnk1	1	0.686918	0.405452	1	1.78612	0.384905	1	0.244102	0.266891	1	1.51662	0.401677
Tnip3	1	-17.8773	-0.0165061	1	-20.5155	-0.0661543	1	0	0	1	0	0
Tnip2	0.0214189	0.434345	2.92449	1	0.0419482	0.0432629	0.00158069	0.585938	3.62411	0.284445	0.394133	1.83016
Tnip1	6.20884e-11	0.941473	6.96211	0.816902	0.204097	1.14545	1.72839e-15	1.36578	8.28998	0.00020142	0.725705	4.21841
Tnik	6.70114e-07	0.527308	5.44039	4.89107e-05	0.88119	4.5596	0.00150073	0.285507	3.63813	1.2037e-07	0.929187	5.71447
Tnfsf9	0.00561208	-0.285164	-3.35642	0.445612	-0.167258	-1.58733	0.266155	-0.228282	-1.73738	1.32588e-06	-0.464259	-5.27746
Tnfsf8	3.48454e-06	2.38418	5.12437	1	0.425491	0.944907	1.17325e-07	5.34198	5.68029	0.00119086	2.15216	3.7741
Tnfsf4	1	-1.00108	-0.0973097	1	-3.61013	-0.80737	1	20.5961	0.122008	1	2.31053	0.078624
Tnfsf18	1	-0.214839	-0.139433	5.08151e-07	-2.8909	-5.47436	0.478131	6.75092	1.3899	0.937735	2.91687	1.00871
Tnfsf15	0.65707	3.76234	1.29706	1	3.26716	0.788947	0.616235	4.03389	1.20926	0.974203	3.60158	0.970875
Tnfsf14	1	1.61156	0.0926342	1	20.9246	0.0862549	1	2.04103	0.0955726	1	0.515563	0.0321521
Tnfsf13os	1	-18.4452	-0.0247591	1	-20.2136	-0.0661543	1	-18.1152	-0.0132149	1	0	0
Tnfsf13b	2.12602e-17	1.04741	8.86297	0.00011619	0.790139	4.36355	2.06725e-16	1.09479	8.54488	9.13598e-11	1.11602	6.86012
Tnfsf13	1	-0.159021	-0.754754	0.666688	0.282237	1.31051	0.381219	-0.306354	-1.53342	1	-0.0645433	-0.349168
Tnfsf12	0.486615	0.00265408	-1.50652	1	-0.0421514	-0.451067	1.92144e-08	-0.126062	-5.9943	4.81068e-10	0.320574	6.61222
Tnfsf11	0.342848	2.07126	1.72407	1	-0.44641	-0.548786	0.151601	5.01945	2.02081	0.368489	5.73039	1.68553
Tnfsf10	1	0.72053	0.289391	1	0.498249	0.13346	1	1.39968	0.41126	1	-0.0396856	-0.00211284
Tnfrsf9	1	1.23625	0.0397805	1	1.44203	0.0244562	1	1.79325	0.0549152	1	0.425788	-0.00173781
Tnfrsf4	1	0.150776	0.0697013	1	0.32969	0.0517559	1	-0.377948	-0.0950467	1	2.9821	0.326856
Tnfrsf26	0.849234	-1.33285	-1.0879	0.000717789	-3.23211	-3.92311	1	-0.74273	-0.38731	1	1.42434	0.373819
Tnfrsf25	1	-0.00250342	0.00274789	1	-0.884894	-0.102241	1	-0.179628	-0.0152676	1	2.15027	0.106355
Tnfrsf23	1	0.0592961	0.613113	8.62e-08	-1.45873	-5.79144	0.0548587	0.70122	2.46149	0.52484	0.511101	1.46578
Tnfrsf22	1	0.567389	0.427475	1	-0.206725	-0.188556	1	1.10956	0.675458	1	0.256494	0.148247
Tnfrsf21	4.9757e-32	-1.55268	-12.1035	2.79203e-93	-2.69966	-20.6901	2.67209e-31	-1.68648	-11.9193	0.564328	0.357227	1.41497
Tnfrsf1b	0.000849121	0.506624	3.88611	0.0243835	0.683777	2.87895	4.86545e-17	2.06364	8.71514	1.90365e-09	-0.900236	-6.40236
Tnfrsf1a	3.28644e-37	0.466904	13.0576	0.742227	-0.0105576	1.22796	3.04176e-15	0.420889	8.22052	4.15332e-100	0.890894	21.4364
Tnfrsf19	0.780033	-0.738108	-1.16122	3.86063e-07	-2.38014	-5.52432	1	-0.600379	-0.524237	0.476919	5.41885	1.53244
Tnfrsf18	0.664162	-2.573	-1.28882	1	0.370293	0.0317306	0.101538	-3.35701	-2.20443	1	2.59919	0.225102
Tnfrsf17	1	-0.229876	0.00580735	1	17.837	0.0143758	1	-1.0434	-0.00610102	1	17.837	0.0169714
Tnfrsf14	1	-0.0198461	0.108594	1	-0.196641	-0.27557	1	0.00717211	0.278131	1	0.0364446	0.0102737
Tnfrsf13c	1	0.286091	0.0256732	1	0.623328	0.0100578	1	0.794074	0.0345624	1	-0.520615	0.00444224
Tnfrsf13b	1	1.31747	0.0703113	1	0.441915	0.00579998	1	1.57603	0.0752139	1	1.5533	0.0616051
Tnfrsf12a	6.85324e-18	-0.295406	-8.99156	1.60569e-36	-0.691942	-12.8931	4.59221e-33	-0.429613	-12.2587	1.21805e-06	0.28413	5.29417
Tnfrsf11b	1	0.136926	0.759667	2.43685e-06	-1.33618	-5.17875	7.04168e-06	2.85137	4.89925	0.0265808	-0.773078	-2.83641
Tnfrsf11a	1	-0.378342	-0.00734271	1	-1.47557	-0.0561266	1	-0.155614	0.00812067	1	0.301877	0.00447393
Tnfrsf10b	1	0.336282	0.910232	0.312984	-0.947892	-1.79176	0.459539	0.703601	1.41666	0.632945	0.973443	1.32982
Tnfaip8l3	1	0.63474	0.064001	1	0.144911	-0.00713901	1	2.98519	0.197234	1	-0.66197	-0.161521
Tnfaip8l2	1	0.891654	0.0702851	1	20.2673	0.0718791	1	0.355848	0.0487721	1	1.51745	0.0616051
Tnfaip8l1	1	0.399847	0.0382358	1	1.98142	0.0819444	1	0.0281375	0.00407536	1	0.762633	0.0429012
Tnfaip8	0.000182546	0.45361	4.26755	0.0393391	-0.36472	-2.70844	4.19251e-11	0.916261	6.95189	0.363933	0.237228	1.69323
Tnfaip6	0.000163676	0.117061	4.29404	2.01229e-206	1.34649	30.8323	0.00191768	-0.0608605	-3.57016	0.00655791	-0.172643	-3.29035
Tnfaip3	4.89988e-21	0.715179	9.77165	0.0466297	0.263472	2.64511	1.34253e-31	1.03092	11.9775	3.91478e-05	0.427286	4.59107
Tnfaip2	8.42965e-16	0.427979	8.43366	2.57697e-27	0.962452	11.1238	1.66794e-16	0.48693	8.57045	1	0.0515504	0.860279
Tnfaip1	0.0789523	0.163179	2.43111	0.00630478	-0.370703	-3.32023	2.2563e-10	0.627632	6.70222	0.0498912	-0.27756	-2.60642
Tnf	1	-1.01308	-0.295874	1	-0.440418	-0.11047	1	-1.43297	-0.423074	1	0.0284463	-0.0115097
Tnc	0.0685542	-0.532194	-2.48786	1.06118e-279	-3.70795	-35.905	6.25963e-10	1.55348	6.54685	2.63485e-10	2.65168	6.70351
Tmx4	0.0384751	0.176713	2.71297	1.30348e-05	-0.4771	-4.84293	1.87923e-06	0.392123	5.16467	0.221827	0.207574	1.95822
Tmx3	0.118972	0.103463	2.25232	0.121275	0.168856	2.2563	0.00588077	0.165076	3.23831	1	-0.0574016	-0.937271
Tmx2	0.854378	0.104826	1.08128	1	-0.124502	-0.859961	0.0556277	0.312032	2.45594	1	-0.140296	-0.669643
Tmx1	1	-0.0309565	0.193508	3.41626e-05	-0.480866	-4.63851	0.065232	0.128172	2.39285	1	-0.0524774	-0.403943
Tmub2	0.374731	0.146547	1.66996	1	-0.106398	-0.615196	0.0255244	0.291347	2.75012	1	0.021489	0.298095
Tmub1	1	-0.226539	-0.342536	0.441433	-0.754428	-1.5929	1	-0.0479023	0.32336	1	-0.206496	-0.413794
Tmtc4	1	0.11934	0.577998	0.333598	-0.689531	-1.75686	0.619796	0.332002	1.20515	1	0.35108	0.742097
Tmtc3	1	-0.0255387	0.457896	1	-0.0617867	-0.398288	0.809087	-0.00254218	0.989159	1	-0.0516479	-0.17021
Tmtc2	1	-0.411933	-0.5087	1	0.550868	0.444138	1	-0.534717	-0.465048	1	-0.557831	-0.926088
Tmtc1	0.0415266	0.534441	2.68344	0.0057555	-0.734842	-3.3475	0.000147367	1.04649	4.22903	0.070475	0.78324	2.46951
Tmsb4x	2.33646e-05	0.0647559	-4.73199	5.27526e-36	-0.105693	-12.8001	1.14444e-43	0.261103	14.12	1.17907e-184	-0.241019	-29.145
Tmsb15b2	1	0.448661	0.208226	1	0.643206	0.142261	1	1.60848	0.409306	1	-0.717449	-0.233273
Tmsb15b1	1	-0.737674	-0.0781984	1	-1.36456	-0.159503	1	0.871345	0.0488082	1	-1.80446	-0.193848
Tmsb10	0.010143	0.0237877	-3.17375	1.45449e-06	0.103095	5.27788	1.59155e-98	-0.126024	-21.2823	1.90059e-133	0.296957	24.7666
Tmprss9	1	-2.352	-0.0684757	1	-1.06655	-0.0186938	1	-2.06429	-0.0457486	1	-3.14442	-0.0991713
Tmprss7	1	2.32412	0.123223	1	0.659797	0.0344613	1	20.7438	0.142343	1	1.46309	0.0724017
Tmprss6	1	1.25416	0.230672	1	-0.386487	-0.053614	1	1.76285	0.253039	1	2.69226	0.242073
Tmprss5	1	1.25151	0.0562491	1	1.11328	0.0244562	1	0.718805	0.0416703	1	20.1264	0.0678855
Tmprss4	1	-17.0449	-0.00825304	1	0	0	1	-17.8584	-0.0132149	1	0	0
Tmprss2	1	-18.9532	-0.0330122	1	0	0	1	-19.7668	-0.0528595	1	0	0
Tmprss13	1	0	0	1	0	0	1	0	0	1	0	0
Tmprss11b	1	-18.3012	-0.0247591	1	0	0	1	-17.526	-0.0132149	1	-19.6061	-0.0464507
Tmprss11a	1	-0.245728	-0.035227	1	1.23078	0.0919495	1	0.500559	0.0913771	1	-1.40649	-0.324294
Tmppe	1	-1.11422	-0.113808	1	-1.05788	-0.079146	1	-1.12338	-0.076395	1	-1.12768	-0.130436
Tmpo	0.0554411	-0.287786	-2.5741	0.0537715	0.420826	2.59069	0.00389307	-0.4213	-3.36545	0.0103508	-0.347075	-3.14818
Tmod4	1	0.10343	0.0158979	1	0.783787	0.0345065	1	-0.128406	-0.00304149	1	0.326576	0.0258559
Tmod3	0.220605	-0.0539052	-1.96198	0.461382	0.0810018	1.56458	3.54439e-06	-0.165506	-5.0389	0.123617	0.111496	2.23606
Tmod2	5.89076e-05	0.251836	4.53023	6.81059e-51	2.19576	15.25	0.0705118	-0.16951	-2.36027	7.19909e-09	0.513486	6.18909
Tmod1	1	0.0493246	0.175294	0.233998	3.62431	1.94538	0.804596	0.473557	0.993799	0.0482173	-1.03674	-2.61928
Tmlhe	1	0.105573	0.310511	1	0.256899	0.306511	1	0.127463	0.405228	1	-0.0202754	-0.0535868
Tmigd3	1	0.0798254	0.0134541	1	-2.38514	-0.480382	1	2.36492	0.136212	1	21.0982	0.135771
Tmigd1	1	0.0913226	0.189709	0.626513	2.31837	1.35756	1	-0.0642978	-0.0233221	1	-0.214355	-0.378362
Tmie	1	-18.4154	-0.0247591	1	0	0	1	-19.229	-0.0396446	1	0	0
Tmf1	1	-0.0370669	-0.506745	7.49122e-12	-0.536522	-7.23308	0.40175	0.0723437	1.50137	0.931095	0.0691488	1.01401
Tmem9b	1.42094e-07	0.362256	5.72123	0.0395754	-0.243627	-2.70588	1.11322e-14	0.585101	8.05879	0.000933645	0.337583	3.83695
Tmem98	0.644772	0.107041	1.31175	1.31641e-39	-1.86613	-13.4353	3.06566e-06	0.973886	5.06782	0.00020142	1.08968	4.21836
Tmem97	0.251736	0.127267	1.89337	0.733607	-0.214898	-1.23583	1	-0.0469978	0.72759	8.34935e-06	0.886655	4.91723
Tmem95	0.7943	-0.510892	-1.14543	9.71914e-05	-1.5406	-4.40505	0.760699	-0.589539	-1.04221	0.358549	1.2147	1.70134
Tmem94	1	-0.231076	-0.192442	1	0.169787	0.181424	1	-0.113863	0.108785	1	-0.621958	-0.860142
Tmem92	1	0.156061	0.0232181	1	20.184	0.0575033	1	-0.3571	0.00200763	1	0.679333	0.0214347
Tmem91	1	0.193089	0.202602	1	0.914061	0.358199	1	-0.114338	-0.00392509	1	0.636185	0.325541
Tmem9	1	-0.113398	-0.906656	2.65536e-12	-0.760384	-7.37541	0.250939	0.0787105	1.7686	1	-0.0446131	-0.48112
Tmem8b	1	-0.635245	-0.43194	1	-0.774211	-0.481729	1	-0.175044	0.0790728	0.928685	-1.23869	-1.01627
Tmem89	1	-0.278427	-0.0180208	1	20.3309	0.0575033	1	-0.524066	-0.0375889	1	-0.546813	-0.0250266
Tmem88b	1	0.0188162	-0.00637607	1	0.0596674	0.0200554	1	0.00924318	-0.0101043	1	0.01509	-0.0142669
Tmem88	0.4526	-0.209851	-1.5532	9.5233e-11	1.70267	6.87118	0.0320217	-0.372713	-2.66811	5.75724e-05	-0.518473	-4.50634
Tmem87b	0.422836	0.0624451	1.59573	0.142459	-0.210553	-2.18409	0.963354	-0.00614201	0.829189	4.37508e-05	0.41018	4.5669
Tmem87a	1	-0.15202	-0.344443	0.742435	-0.277377	-1.22704	1	-0.235739	-0.551118	1	0.128112	0.86086
Tmem86b	1	-0.48945	-0.291918	1	0.335577	0.116579	1	-0.657193	-0.36534	1	-0.490248	-0.261268
Tmem86a	1	-0.0932207	-0.141385	2.50418e-08	-1.65854	-6.00224	0.257197	0.60612	1.75604	1	0.373811	0.730371
Tmem82	1	0.120316	0.242809	1	0.295521	0.149994	1	-0.0184104	0.202782	1	0.344845	0.221589
Tmem81	1	-0.831392	-0.20742	1	0.54568	0.0789052	1	-0.714663	-0.143978	1	-1.44644	-0.386074
Tmem80	0.65071	0.274097	1.30471	1	-0.215045	-0.625449	0.591401	0.234149	1.24098	0.23488	0.774793	1.92979
Tmem8	1	0.0594262	0.0216734	1	-1.48993	-0.215705	1	0.466559	0.0700716	1	1.47606	0.0892991
Tmem79	1	0.952707	0.157936	1	1.12866	0.087797	1	0.685086	0.13195	1	1.59811	0.150904
Tmem74bos	1	1.1382	0.0480073	1	20.1332	0.0575033	1	0.675779	0.0284915	1	1.46135	0.0446495
Tmem74b	1	-1.46702	-0.0544359	1	18.7587	0.0287516	1	-0.585852	-0.012202	1	-2.82282	-0.151934
Tmem74	1	1.47255	0.014066	1	-1.16514	-0.0186938	1	17.9978	0.0203347	1	17.9978	0.0169714
Tmem72	1	0	0	1	0	0	1	0	0	1	0	0
Tmem71	1	-0.0129515	0.0740991	1	1.21523	0.722041	1	0.268715	0.50221	0.767955	-0.800095	-1.1811
Tmem70	1	-0.0808901	-0.20633	0.0408011	-0.416901	-2.6946	0.924796	0.00353723	0.867186	1	-0.0332482	-0.21271
Tmem69	1	-0.129951	-0.0395177	1	-0.158851	-0.164776	1	0.0715828	0.198244	1	-0.467397	-0.343928
Tmem68	1	-0.0743177	-0.0185557	0.768842	-0.28423	-1.19847	0.888397	0.0882637	0.90706	1	-0.25566	-0.80488
Tmem67	1	-0.198187	-0.224291	1	-0.315747	-0.581615	1	-0.0575016	0.27475	1	-0.395257	-0.705683
Tmem65	7.76595e-06	-0.294683	-4.96262	0.858356	-0.0945278	-1.102	0.00403664	-0.249514	-3.35398	4.1756e-12	-0.494881	-7.29714
Tmem64	0.00013451	-0.561086	-4.34105	3.571e-72	-2.04027	-18.1845	0.46621	-0.335751	-1.40646	0.0152542	0.588552	3.0239
Tmem63b	0.70997	0.0901755	1.23884	1	0.13433	0.630527	8.87376e-06	0.65265	4.85135	4.38694e-07	-0.723543	-5.48276
Tmem63a	0.537794	-0.227357	-1.4395	1	0.179457	0.716639	0.596469	0.0673144	1.23501	2.28397e-10	-0.88151	-6.72472
Tmem62	1	-0.120576	0.0651234	1	0.0838761	0.018077	1	-0.337583	-0.20268	1	0.314558	0.526789
Tmem60	0.0800025	0.209386	2.42473	0.325789	-0.247447	-1.77087	0.000271014	0.417402	4.08135	1	0.109462	0.893952
Tmem59l	1	-2.02149	-0.172434	1	-4.48088	-0.816999	1	0.20045	0.0213325	1	19.5384	0.0509141
Tmem59	6.07471e-14	-0.0157232	-7.90319	9.57457e-76	-0.41791	-18.632	5.28861e-29	-0.0357711	-11.4657	9.72458e-27	0.279897	10.9929
Tmem56	1	0.213468	0.0646241	1	-0.630012	-0.0965534	1	0.528838	0.112719	1	0.299947	0.0515532
Tmem54	1	1.05583	0.0959695	1	-0.665839	-0.0834715	1	1.73538	0.122991	1	2.28606	0.112524
Tmem53	3.78654e-05	0.792581	4.62882	0.0020307	1.15734	3.64609	1.44478e-05	0.879155	4.7493	0.159879	0.459538	2.11913
Tmem52	1	1.12328	0.180317	1	3.07675	0.168275	1	1.04355	0.165614	1	0.720619	0.0982153
Tmem51os1	1	-0.0578467	0.0347371	1	1.31714	0.130782	1	-0.710767	-0.124683	1	2.55092	0.225059
Tmem51	1	0.142803	0.547158	0.907496	1.0069	1.04926	1	-0.473795	-0.690029	0.19806	2.6799	2.01578
Tmem50b	0.809446	0.0975202	1.13039	1	0.0356635	0.148768	0.888201	0.0285663	0.907294	0.513158	0.294793	1.48207
Tmem50a	0.56112	0.0770112	-1.41181	0.000204256	-0.14197	-4.23164	0.022116	0.116221	-2.80211	0.000668105	0.128252	3.92296
Tmem47	0.0335922	-0.377994	-2.76324	6.9798e-07	-0.763264	-5.41554	1.02633e-07	-0.735834	-5.70408	1.66853e-08	1.33648	6.05138
Tmem45b	1	-16.7129	-0.00825304	1	-19.3506	-0.0330772	1	0	0	1	0	0
Tmem45a2	1	-18.2937	-0.0247591	1	0	0	1	-18.4744	-0.0264297	1	-18.6875	-0.0232254
Tmem45a	3.48769e-17	0.536775	8.80614	4.16487e-15	0.839675	8.20629	1.64954e-45	1.09764	14.4179	3.18303e-09	-0.416211	-6.31988
Tmem44	1	-0.181559	0.00412183	1	-0.178121	-0.0161813	1	0.1162	0.0799564	1	-0.661448	-0.117564
Tmem43	0.458019	0.0794712	1.54498	1.33164e-05	-0.415975	-4.83848	1.24472e-14	0.585623	8.04469	2.00988e-09	-0.463628	-6.39351
Tmem42	1	0.0859651	0.896712	1	-0.129595	-0.604544	0.466315	0.163892	1.40626	1	0.0631685	0.47644
Tmem41b	1	-0.140494	-0.897267	0.109384	-0.288795	-2.3009	0.546762	-0.228097	-1.29728	0.598667	0.163363	1.37054
Tmem41a	0.06408	0.49179	2.51568	1	-0.128404	-0.559145	0.0120313	0.646631	3.01097	0.140065	0.640508	2.18029
Tmem40	1	-1.12692	-0.0107025	1	17.6259	0.0143758	1	-1.94054	-0.0325368	1	17.6259	0.0169714
Tmem39b	1	-0.120095	-0.119158	1	0.0461974	0.0442784	1	-0.279611	-0.525376	1	0.163142	0.556939
Tmem39a	0.148583	-0.19181	-2.15436	0.108113	-0.233452	-2.30646	4.68964e-06	-0.424654	-4.98211	0.000135577	0.440853	4.31292
Tmem38b	0.000629981	0.615662	3.96305	0.317506	-0.358066	-1.78486	5.22164e-07	1.03635	5.40949	0.0221195	0.630625	2.89864
Tmem38a	1	-0.140905	3.37855e-05	1	0.206537	0.312845	1	-0.161307	0.0853662	1	-0.276027	-0.369604
Tmem37	0.0058612	-0.600177	-3.34323	1	-0.162417	-0.523871	2.05181e-10	-1.07955	-6.71664	0.0325861	0.759328	2.76407
Tmem35b	1	0.201145	0.349515	1	0.219987	0.140155	1	0.323615	0.55045	1	-0.0372577	-0.0822475
Tmem35a	1	-0.208094	-0.140692	1	-0.0506077	-0.137447	1	-0.539582	-0.274399	1	0.73539	0.18284
Tmem33	7.50701e-06	0.282565	4.96952	0.132696	-0.187157	-2.21596	2.85844e-11	0.451108	7.0074	0.00808472	0.253951	3.22534
Tmem30c	1	0.0914178	0.032618	1	3.59113	0.21144	1	-0.381648	-0.0643703	1	0.550824	0.0564603
Tmem30b	1	-0.296748	-0.133907	1	-1.45495	-0.745669	1	2.82327	0.537924	1	-1.40231	-0.798669
Tmem30a	0.0812769	0.141076	2.41796	0.189721	0.0830997	2.04751	0.00130899	0.243572	3.67533	0.855253	-0.0318844	-1.09261
Tmem29	4.25776e-07	0.48535	5.52336	0.0127731	0.462898	3.09647	5.66039e-10	0.64966	6.56249	0.281471	0.193864	1.83572
Tmem28	1	-22.9578	-0.594219	1	0	0	1	-17.6006	-0.0132149	0.392731	-24.8409	-1.649
Tmem273	1	-17.8089	-0.0165061	1	0	0	1	-18.6224	-0.0264297	1	0	0
Tmem270	1	0.754634	0.025692	1	19.8888	0.0431274	1	1.96434	0.0477863	1	-0.726361	-0.0419662
Tmem269	1	-18.7681	-0.0330122	1	-19.0701	-0.0330772	1	-18.8226	-0.0264297	1	-18.4102	-0.0232254
Tmem268	1	0.142911	0.388965	1	0.212573	0.110726	1	0.0169967	0.304185	1	0.400021	0.48225
Tmem267	1	0.109987	0.917242	1	0.169456	0.392239	0.344534	0.231591	1.59368	1	-0.149511	-0.495064
Tmem266	1	-0.169	-0.0073352	1	19.9961	0.0431274	1	1.06759	0.0345684	1	-1.65937	-0.111679
Tmem265	1	-0.213929	-0.324543	1	0.433792	0.466894	1	-0.29572	-0.333254	1	-0.344391	-0.65545
[truncated: 18,357 more rows]

## Sheet: myCAF signature
gene names	myCAF vs rest p-value	myCAF vs rest Log2FC	myCAF vs rest rank score	myCAF vs iCAF p-value	myCAF vs iCAF Log2FC	myCAF vs iCAF Rank score	myCAF vs CD26- NFs p-value	myCAF vs CD26- NFs Log2FC	myCAF vs CD26- NFs rank score	myCAF vs CD26+ NFs p-value	myCAF vs CD26+ NFs Log2FC	myCAF vs CD26+ NFs rank score
Zzz3	0.375047	0.103848	1.57938	0.215902	0.213146	1.98671	0.855969	0.00632589	0.939817	0.35697	0.169824	1.60244
Zzef1	1	-0.117885	-0.368813	0.923073	-0.153693	-1.03273	1	-0.0321583	0.753147	0.440712	-0.240854	-1.47253
Zyx	6.47188e-18	-0.653964	-8.92795	0.175531	-0.171656	-2.08413	0.961784	0.0339197	0.829359	3.8991e-230	-2.13156	-32.5278
Zyg11b	0.312117	-0.314199	-1.68599	0.69705	-0.213055	-1.27462	1	-0.202385	-0.448739	0.000670638	-0.645732	-3.85603
Zxdc	0.555065	-0.276428	-1.32671	0.196696	-0.359319	-2.03062	1	-0.0896749	0.282029	0.017492	-0.516754	-2.8999
Zxdb	0.700005	0.310274	1.15318	0.707433	0.52614	1.26373	0.740852	0.221893	1.05965	1	0.228378	0.707373
Zwint	1	0.0215478	0.70758	1	0.0848478	0.876684	1	-0.0228195	0.604876	1	0.0306906	0.388168
Zwilch	1	0.47649	0.134645	1	0.0946626	0.0229441	1	0.769604	0.192213	1	0.515826	0.115
Zw10	0.747288	0.340849	1.10133	1	0.405702	0.873705	0.886074	0.18711	0.908286	0.567223	0.618081	1.3039
Zup1	0.551683	-0.342406	-1.33111	1	-0.126557	-0.483128	1	-0.31094	-0.724796	0.0120657	-0.655631	-3.02382
Zswim9	1	-0.136201	-0.118387	1	-0.196536	-0.261947	1	-0.0698289	0.0731559	1	-0.187782	-0.244579
Zswim8	0.00227235	0.280987	3.53841	0.0192888	0.284944	2.96006	9.4525e-06	0.399246	4.81728	1	0.0465692	0.404669
Zswim7	1	-0.188318	-0.247358	0.560443	-0.473081	-1.43567	1	0.0130625	0.633997	1	-0.160138	-0.266538
Zswim6	4.66013e-25	1.13102	10.617	1.22516e-14	0.941429	8.0735	4.33075e-25	1.20618	10.6197	2.72567e-20	1.25379	9.50389
Zswim5	1	-20.6286	-0.0841176	1	-19.9059	-0.0575033	1	-20.0105	-0.0395253	1	-21.8142	-0.167931
Zswim4	0.12903	0.509017	2.12948	0.909304	0.291914	1.04661	0.0884057	0.500703	2.25216	0.0647433	0.887869	2.41894
Zswim3	1	-1.61102	-0.7684	1	-1.39309	-0.567999	0.971929	-1.81404	-0.818837	1	-1.41796	-0.614146
Zswim2	1	-18.7284	-0.0247405	1	-19.6767	-0.0431274	1	-17.642	-0.00988132	1	-18.4808	-0.018659
Zswim1	1	0.287177	0.269302	1	0.114608	0.0629196	1	0.734011	0.553344	1	-0.187876	-0.111026
Zscan29	1	-0.227203	-0.233122	1	-0.102493	-0.114066	1	-0.185706	0.104263	0.898338	-0.459329	-0.927922
Zscan26	1	-0.0254311	0.45278	1	0.0653489	0.647258	1	-0.107786	0.253564	1	0.0319172	0.3885
Zscan25	1	-0.11554	0.0128997	1	-0.0912212	-0.0185885	1	-0.190134	0.0177771	1	0.0186618	0.0392025
Zscan22	1	0.299513	0.145299	1	0.370809	0.107664	1	0.203017	0.134533	1	0.419153	0.154135
Zscan21	1	-0.306657	-0.375574	1	0.0413731	0.115661	1	-0.296811	-0.24073	0.727661	-0.698207	-1.11182
Zscan20	1	-0.19969	-0.0167112	1	-0.236008	-0.0447072	1	-0.305198	-0.0209209	1	0.112196	0.0345158
Zscan2	1	0.7504	0.214216	1	0.951442	0.190527	1	0.37003	0.143235	1	1.62875	0.29003
Zscan18	1	0.188484	0.178732	1	0.89797	0.348638	1	-0.419972	-0.142604	1	1.38992	0.490758
Zscan12	1	0.410512	0.324694	1	0.323802	0.218767	1	0.460388	0.359409	1	0.429611	0.261783
Zrsr2	0.971962	0.0343776	0.862118	0.219315	0.174631	1.97863	0.931304	-0.129659	-0.859903	0.0848377	0.214103	2.30662
Zrsr1	0.0649464	0.354586	2.42146	0.0127707	0.690934	3.09662	0.511507	0.075867	1.33102	0.0408974	0.593304	2.5986
Zranb3	1	0.0338014	-0.020942	1	-0.280171	-0.138861	1	0.441324	0.0981927	1	-0.21287	-0.084156
Zranb2	0.819368	0.0664614	1.02417	1	0.0594774	0.551765	0.0977709	0.148774	2.20899	0.808088	-0.0885577	-1.02531
Zranb1	0.00210675	-0.314975	-3.55973	1	0.0368355	0.335729	1.43873e-05	-0.462981	-4.72953	5.84701e-06	-0.436505	-4.92849
Zpr1	5.70186e-06	0.580076	4.95026	0.0639568	0.332083	2.52323	1.0712e-08	0.769634	6.07077	0.000503474	0.565764	3.92864
Zpbp2	1	-0.231286	0.00257891	1	19.1933	0.0330772	1	-0.920895	-0.0144368	1	-0.340604	-0.00594628
Zpbp	1	-0.52368	-0.0736621	1	-1.24375	-0.198124	1	-0.0554347	-0.00826805	1	-0.00819787	-0.00500893
Zp3	1	-17.0163	-0.00989619	1	0	0	1	-17.0035	-0.00988132	1	-18.2716	-0.018659
Znrf3	1	0.109266	0.324601	1	0.220093	0.331742	1	-0.100417	0.0994493	1	0.47824	0.605681
Znrf2	0.787388	-0.262421	-1.06001	0.877481	-0.222331	-1.07969	1	-0.03028	0.526766	0.00181827	-0.711031	-3.59057
Znrf1	8.54859e-08	0.645007	5.73966	0.0576985	0.319534	2.56443	1.71354e-08	0.687092	5.99262	2.5229e-11	1.09979	6.99954
Znrd2	0.000319446	0.633543	4.05301	0.218597	0.322925	1.9804	8.76731e-06	0.827786	4.83278	0.0018377	0.717181	3.58744
Znrd1as	1	0.434727	0.591503	1	0.0749905	0.207453	0.917545	0.869992	0.87511	1	0.21576	0.308787
Znrd1	0.000427312	0.309319	3.98058	0.206362	0.180003	2.00826	1.88916e-05	0.379244	4.67213	0.00187656	0.347299	3.58151
Znhit6	1	-0.0406756	0.269761	1	-0.122066	-0.342229	0.594633	0.137338	1.22492	0.971652	-0.265384	-0.851577
Znhit3	0.626205	0.223759	1.23877	1	0.178523	0.729164	0.50838	0.199511	1.33528	0.648349	0.342302	1.2035
Znhit2	0.00276683	0.988798	3.48153	0.0761379	0.779186	2.45268	0.000373782	1.27029	3.98007	0.0630115	0.770706	2.42961
Znhit1	1.89464e-09	0.559633	6.37159	0.128504	0.208166	2.2303	7.76118e-15	0.784025	8.08171	3.57853e-08	0.641557	5.87134
Znfx1	1	-0.285333	-0.791946	0.485406	-0.439237	-1.53141	1	-0.0435831	0.334171	0.340568	-0.519272	-1.62972
Zmynd8	0.53437	-0.25655	-1.35305	0.375559	-0.268419	-1.68806	0.896688	-0.264424	-0.897339	0.637887	-0.223341	-1.2168
Zmynd19	0.665184	0.242386	1.19352	1	0.224646	0.865069	0.200975	0.435056	1.87174	1	-0.0802108	-0.156527
Zmynd15	0.703793	-1.19264	-1.14918	0.253183	-1.72057	-1.90358	1	-0.8889	-0.607838	1	-0.875255	-0.714979
Zmynd12	1	-1.91754	-0.0617903	1	-2.64272	-0.12514	1	-1.65633	-0.0342201	1	-0.784198	-0.00596581
Zmynd11	0.016971	-0.181738	-2.91678	0.0114449	-0.211249	-3.13178	0.20088	-0.133652	-1.87208	0.00355727	-0.240806	-3.39908
Zmynd10	1	-21.9312	-0.202872	1	-22.0603	-0.201261	1	-21.7281	-0.158101	1	-22.1309	-0.205249
Zmym6	1	0.260018	0.427592	1	0.285589	0.315162	1	0.166251	0.40168	1	0.439589	0.444868
Zmym5	0.000903742	-0.384871	-3.78921	1	-0.0702457	-0.646453	1.06796e-09	-0.662046	-6.44203	0.581343	-0.155078	-1.2853
Zmym4	1	0.0201755	0.779148	0.35075	0.235372	1.7288	1	-0.0900888	0.335986	1	-0.0178015	0.0597948
Zmym3	1	-0.0434387	0.0131172	1	-0.304506	-0.685112	1	0.211209	0.63316	1	-0.144783	-0.256901
Zmym2	0.160665	-0.405384	-2.02795	1	-0.16	-0.816473	0.150837	-0.483468	-2.01233	0.024199	-0.545467	-2.78765
Zmym1	0.633418	-0.670069	-1.22971	0.664611	-0.665141	-1.31313	0.68413	-0.752357	-1.12351	1	-0.488667	-0.811262
Zmpste24	0.000217616	0.374953	4.14635	0.575831	0.145696	1.4164	1.87109e-09	0.646505	6.35295	0.249374	0.184792	1.80092
Zmiz2	1	-0.125854	-0.187965	1	-0.0497975	-0.163084	0.872234	0.148834	0.923363	0.0989681	-0.660598	-2.24073
Zmiz1os1	1	-2.04934	-0.076632	1	-2.05409	-0.0819745	1	-1.83713	-0.0441066	1	-2.40961	-0.0992902
Zmiz1	1	0.00751051	-0.168023	1	0.0262204	0.161489	0.473951	0.110946	1.38233	0.00294898	-0.22215	-3.45348
Zmat5	1	0.00353434	0.42158	0.160864	-0.354698	-2.12567	0.0262226	0.380353	2.7261	1	-0.15793	-0.798959
Zmat4	1	-2.03769	-0.600529	1	1.55375	0.0792814	0.528795	-3.07965	-1.30721	1	1.94682	0.10095
Zmat3	1.42101e-36	1.77622	12.8825	4.08387e-21	1.38967	9.75206	4.34042e-44	2.37172	14.1653	5.9718e-19	1.376	9.17321
Zmat2	1	0.0365876	0.781204	0.48643	-0.157135	-1.53005	0.0132954	0.236243	2.96145	1	-0.0820469	-0.66034
Zmat1	1	-0.529179	-0.653985	1	-0.300845	-0.346344	1	-0.64174	-0.694335	1	-0.572627	-0.705488
Zkscan8	1	0.355899	0.706399	1	0.187761	0.336436	0.606993	0.764033	1.21042	1	-0.0822181	-0.0585352
Zkscan7	1	-0.626489	-0.185969	1	-0.489511	-0.147023	1	-0.623498	-0.125355	1	-0.80098	-0.273744
Zkscan6	1	-0.123171	0.013894	1	-0.207007	-0.20011	1	-0.0453169	0.233863	1	-0.164365	-0.12948
Zkscan5	1	-0.220127	-0.114125	1	0.220026	0.228501	1	-0.329725	-0.151348	1	-0.478569	-0.441148
Zkscan4	1	-1.6714	-0.17288	1	-2.08248	-0.235632	1	-1.14668	-0.0782491	1	-1.92455	-0.198326
Zkscan3	0.258841	0.130629	1.78981	0.292056	0.194834	1.82859	0.0480053	0.184428	2.50163	1	-0.0582259	-0.347979
Zkscan2	1	-20.3193	-0.0643252	1	-20.3292	-0.0575033	1	-19.0982	-0.029644	1	-21.4532	-0.111954
Zkscan17	1	-0.137493	-0.0584113	1	-0.208616	-0.516431	1	-0.0383249	0.520701	1	-0.237237	-0.533212
Zkscan14	1	0.897997	0.746787	1	0.718011	0.550185	1	0.903673	0.749626	1	1.17242	0.686458
Zkscan1	1	-0.204421	-0.645003	0.760026	-0.27302	-1.2083	1	0.0272246	0.731539	0.0979078	-0.530552	-2.24534
Zim1	1.26295e-05	-2.82131	-4.78639	0.00077045	-2.60642	-3.90474	2.14119e-11	-3.46869	-7.02625	1	0.722375	0.286661
Zik1	1	0.240297	0.0954793	1	0.60058	0.155794	1	0.251701	0.12416	1	-0.160034	-0.0766181
Zic5	1	-18.5496	-0.0148443	1	0	0	1	-19.2284	-0.0197626	1	-18.6918	-0.018659
Zic4	1	-0.885461	-0.0566895	1	-0.931993	-0.0733535	1	-0.937412	-0.043424	1	-0.697697	-0.0365662
Zic1	1	1.18352	0.508559	1	0.386441	0.213049	1	1.76978	0.596261	1	1.7031	0.515295
Zhx3	0.0837821	-0.389999	-2.31743	0.302739	-0.316251	-1.8091	0.168118	-0.411169	-1.96117	0.0320044	-0.443336	-2.68748
Zhx2	1	0.0879339	0.572384	1	0.0448698	0.177038	0.0633021	0.742943	2.39183	0.0420043	-0.73231	-2.58787
Zhx1	0.206247	-0.338411	-1.90531	0.147269	-0.342218	-2.16825	1	-0.217244	-0.463735	0.00255118	-0.565746	-3.4949
Zgrf1	1	-1.1111	-0.430199	1	-0.945958	-0.350722	1	-1.23999	-0.412244	1	-1.03943	-0.388598
Zgpat	0.206926	0.592136	1.90372	0.794323	0.4077	1.17036	0.0593663	0.863278	2.4174	0.743084	0.356593	1.09497
Zglp1	1	-0.486691	-0.125279	1	-0.022307	-0.0042804	1	-0.741217	-0.17957	1	-0.444514	-0.127782
Zfyve9	0.0067782	-0.549514	-3.21467	0.146937	-0.383358	-2.16942	0.0688723	-0.535625	-2.35626	8.26894e-06	-0.78122	-4.85719
Zfyve28	1	-0.476233	-0.32457	1	-0.254012	-0.114916	1	-0.802493	-0.619561	1	0.112019	0.0951405
Zfyve27	1	-0.170977	-0.208089	1	0.0229705	0.0901441	1	-0.372612	-0.65317	1	0.0451389	0.331693
Zfyve26	0.895581	-0.491704	-0.94172	1	-0.237602	-0.410978	1	-0.415178	-0.421469	0.103296	-0.910272	-2.22189
Zfyve21	0.874937	0.0556939	0.966323	1	0.0513204	0.526692	0.00538884	0.296479	3.24691	0.00761602	-0.366967	-3.17083
Zfyve19	1	0.101502	0.5228	1	0.061702	0.236851	0.48976	0.412919	1.3606	0.919414	-0.361546	-0.905211
Zfyve16	0.733532	-0.260594	-1.11633	1	-0.136738	-0.755704	1	-0.135118	0.119289	0.00294399	-0.63672	-3.45401
Zfyve1	1	-0.0698134	0.0806817	1	0.0264324	0.0814028	1	-0.0728847	0.390439	1	-0.186985	-0.53868
Zfx	1	-0.0734581	-0.0985891	1	-0.059991	-0.362908	1	-0.113164	0.017048	1	-0.00611822	0.067069
Zfr2	1	-0.162275	-0.063362	1	-0.213515	-0.196778	1	-0.185719	-0.00799917	1	-0.0360316	0.0315768
Zfr	1	-0.0488745	-0.708973	1	0.0669467	0.835828	0.849866	-0.0762218	-0.946332	0.178382	-0.144002	-1.97139
Zfpm2	6.23686e-08	-1.17874	-5.79416	4.36548e-16	-1.5853	-8.47825	1	-0.135705	0.229892	2.74571e-28	-2.00098	-11.2793
Zfpm1	0.0283215	0.54606	2.73644	0.233747	0.476152	1.94594	0.0798175	0.384993	2.29525	0.00289262	1.08292	3.4591
Zfpl1	9.35252e-06	0.518539	4.84869	0.0130644	0.371457	3.08912	8.861e-08	0.651977	5.70976	0.00256949	0.458304	3.49285
Zfp995	0.759312	-0.875496	-1.08945	0.824557	-0.92329	-1.13705	1	-0.38365	-0.186954	0.0905584	-1.53106	-2.27939
Zfp994	1	-0.109808	-0.0511122	1	-0.156958	-0.251603	1	0.203928	0.578975	0.869194	-0.565905	-0.95946
Zfp993	1	0.617283	0.0745632	1	0.55977	0.0603393	1	0.927318	0.0904314	1	0.182502	0.0320943
Zfp992	0.575199	0.458724	1.30053	1	0.197768	0.514069	0.0385129	1.2204	2.58513	1	-0.233893	-0.644532
Zfp991	1	0.268336	0.470665	1	0.19089	0.283401	0.903148	0.793391	0.890126	1	-0.385792	-0.273822
Zfp984	1	0.154423	0.368272	1	-0.00117664	-0.0375682	0.687456	0.734907	1.12017	1	-0.480637	-0.677729
Zfp983	1	-0.233486	-0.10573	1	-0.143209	-0.126027	1	-0.228881	0.0278497	1	-0.357712	-0.287716
Zfp982	1	-0.447678	-0.228091	1	-0.274663	-0.125508	1	-0.360784	-0.0470798	1	-0.802821	-0.608317
Zfp981	1	-19.4841	-0.0395848	1	-18.9527	-0.0287516	1	-19.9302	-0.0494066	1	-18.8819	-0.018659
Zfp979	1	0.252322	0.0838665	1	-0.188822	-0.174925	1	0.13296	0.0706946	1	1.84028	0.409805
Zfp977	1	0.873535	0.0647965	1	0.902722	0.0461139	1	0.493199	0.0411386	1	2.22229	0.106808
Zfp976	1	-0.428047	-0.61164	0.963806	-0.581496	-0.991013	1	-0.237984	-0.0687142	0.934168	-0.57613	-0.890428
Zfp975	1	-0.0497819	0.0529454	1	-0.0313257	0.0145865	1	-0.0498872	0.124124	1	-0.0744533	-0.053663
Zfp974	1	0.0675342	0.0757854	1	0.293573	0.215216	1	0.113306	0.178779	1	-0.272277	-0.331146
Zfp973	1	-18.4352	-0.0197924	1	-19.7702	-0.0431274	1	0	0	1	-18.4679	-0.018659
Zfp972	1	-0.272344	0.00752442	1	-0.362141	0.00431049	1	-0.227553	0.00533623	1	-0.238025	0.012703
Zfp971	1	-0.735756	-0.246726	1	-0.948633	-0.364721	1	-0.631568	-0.154316	1	-0.630207	-0.165607
Zfp970	1	-0.854185	-0.236504	1	-0.674568	-0.180627	1	-0.877132	-0.204633	1	-1.02618	-0.27099
Zfp97	1	-1.52702	-0.0617489	1	-1.13497	-0.0387793	1	-1.4515	-0.0440962	1	-2.04635	-0.0992511
Zfp968	1	-20.6179	-0.0791695	1	-20.8919	-0.100631	1	-20.6349	-0.0592879	1	-20.0798	-0.055977
Zfp967	1	3.02061	0.0322778	1	19.7614	0.0330772	1	1.93324	0.0251092	1	19.7614	0.0313717
Zfp966	1	-20.5098	-0.0742214	1	-20.1466	-0.0575033	1	-21.1221	-0.0988132	1	-18.1313	-0.018659
Zfp965	1	0.615999	0.00259963	1	19.8425	0.0330772	1	0.284557	-0.00452959	1	-0.252136	-0.024576
Zfp964	1	0.679028	0.268862	1	0.75733	0.236189	1	0.612955	0.272747	1	0.717556	0.192273
Zfp963	1	-0.377827	-0.185863	1	-0.210567	-0.130759	1	-0.247218	0.0144471	1	-0.793431	-0.558442
Zfp961	1	-0.275489	-0.0960257	1	-0.137549	-0.0590003	1	-0.107232	0.123328	1	-0.717456	-0.51841
Zfp960	1	-21.0914	-0.113806	1	-21.6337	-0.158134	1	-19.4298	-0.029644	1	-21.9536	-0.167931
Zfp959	1	-0.153862	0.0360271	1	0.452663	0.480826	1	-0.458496	-0.247431	1	-0.123809	-0.0210024
Zfp958	1	0.0614429	0.184848	1	0.116263	0.143525	1	0.144428	0.369192	1	-0.164283	-0.186385
Zfp956	1	-0.421985	-0.129083	1	-0.461127	-0.181778	1	-0.35318	-0.0452442	1	-0.506742	-0.165392
Zfp955b	1	-0.270787	-0.211484	1	-0.338567	-0.359696	1	-0.253567	-0.0559011	1	-0.210811	-0.22507
Zfp955a	1	-0.114088	0.00332203	1	0.0148086	0.0563448	1	-0.234884	-0.0245353	1	-0.0147995	-0.014275
Zfp954	1	-0.0910586	0.0383471	1	-0.135979	-0.438857	1	-0.179425	0.0125029	1	0.185031	0.690608
Zfp952	1	0.0468192	0.149629	1	0.306611	0.215306	1	0.0288071	0.178846	1	-0.215865	-0.0529307
Zfp951	1	-0.287324	-0.0536963	1	-0.489289	-0.103219	1	-0.158655	-0.0174513	1	-0.249569	-0.0355605
Zfp950	0.056769	-0.495838	-2.47504	0.135178	-0.414731	-2.20753	0.144075	-0.528125	-2.03436	0.0379213	-0.535325	-2.62649
Zfp949	1	-0.265403	-0.767949	1	0.0124765	0.0466255	0.327394	-0.528308	-1.61166	1	0.00307876	0.0869094
Zfp948	1	0.0510821	0.755704	1	0.187817	0.943937	1	-0.0995994	0.260441	0.709137	0.210088	1.13275
Zfp947	1	-0.359667	-0.151889	1	-0.510958	-0.246397	1	0.215516	0.123964	1	-0.98708	-0.487038
Zfp946	1	-0.0580748	0.0890139	1	-0.219019	-0.351903	0.878252	0.408594	0.916766	0.88872	-0.573698	-0.938721
Zfp945	1.29285e-06	-0.64582	-5.24296	0.000570263	-0.519849	-3.98126	4.56445e-07	-0.754043	-5.41384	7.59478e-05	-0.578052	-4.38047
Zfp944	1	0.184418	0.658547	1	0.101213	0.249753	0.623607	0.381496	1.19123	1	-0.0665666	-0.0902389
Zfp943	1	-0.1774	-0.160105	1	-0.099362	-0.158405	1	-0.110331	0.103901	1	-0.402283	-0.594345
Zfp942	1	0.0231503	0.212129	1	-0.0768907	-0.108951	1	0.179381	0.626944	1	-0.139099	-0.242528
Zfp941	1	-1.74361	-0.197667	1	-2.17601	-0.293136	1	-1.90793	-0.196835	1	0.147172	0.00676646
Zfp940	1	0.761264	0.231175	1	0.342963	0.127772	1	1.07204	0.266677	1	0.837751	0.202339
Zfp94	1	-0.715889	-0.22492	1	-0.800976	-0.289224	1	-0.842863	-0.21922	1	-0.249539	-0.0588086
Zfp938	1	-0.19331	-0.0923593	1	-0.402913	-0.705784	1	0.0606037	0.604824	1	-0.368791	-0.574309
Zfp937	1	-0.229973	-0.0968853	1	0.0301414	0.0246518	1	-0.0101902	0.110985	1	-0.840898	-0.606921
Zfp934	1	-0.0463264	0.00518372	1	-0.0636038	-0.0845924	1	0.203427	0.331115	1	-0.447511	-0.495904
Zfp933	1	-0.395795	-0.259978	1	-0.0173444	0.0376961	1	-0.562933	-0.358851	1	-0.47836	-0.35167
Zfp932	1	-0.471397	-0.393916	1	-0.499966	-0.484557	1	-0.22717	-0.0421003	1	-0.853256	-0.77701
Zfp931	0.442905	0.503546	1.47701	1	0.403297	0.951851	0.17052	0.715015	1.95432	1	0.251351	0.643926
Zfp930	1	-0.161585	-0.078196	1	-0.168894	-0.187412	1	0.113987	0.364208	1	-0.608423	-0.73936
Zfp93	1	0.141611	0.104754	1	0.401197	0.154771	1	0.242982	0.163303	1	-0.311622	-0.114229
Zfp91	6.38946e-06	0.304113	4.9268	4.20493e-08	0.335211	5.91496	0.379603	0.193324	1.52364	1.15596e-14	0.505944	8.0243
Zfp90	0.606274	-0.980771	-1.26154	1	-0.711849	-0.846225	1	-0.730891	-0.608754	0.0516741	-1.64013	-2.50933
Zfp9	1	-0.0392728	0.267306	1	0.0899614	0.717203	0.427521	-0.324671	-1.44925	0.0224708	0.521595	2.81374
Zfp882	1	-0.0495661	-0.0272365	1	0.358414	0.170494	1	-0.171501	-0.0607151	1	-0.254445	-0.20935
Zfp879	1	0.684228	0.0821368	1	1.17728	0.0935143	1	0.554093	0.0759792	1	0.424159	0.0448851
Zfp874b	1	0.454002	0.360359	1	0.430155	0.245058	1	0.674109	0.525587	1	0.102081	0.0483514
Zfp874a	1	0.011525	0.232926	1	-0.17381	-0.414085	1	0.17895	0.75672	1	-0.0519091	-0.0131131
Zfp873	1	-0.621357	-0.278046	1	-0.548002	-0.245969	1	0.00450634	0.123881	0.865374	-1.48369	-0.96317
Zfp871	1	-0.0677541	-0.31341	0.671236	0.136919	1.3047	0.422548	-0.214743	-1.45639	1	-0.0137928	-0.125165
Zfp870	1	-0.16371	-0.0599157	1	0.0606071	0.0058752	1	-0.177904	-0.0280359	1	-0.398478	-0.180624
Zfp87	1	-0.389451	-0.248995	1	-0.127901	-0.0194386	1	-0.516943	-0.318353	1	-0.436754	-0.312565
Zfp869	1	-0.277432	-0.523131	1	-0.0430267	-0.0166477	1	-0.437717	-0.760309	1	-0.219772	-0.515393
Zfp868	1	-0.121804	-0.194004	1	0.0386303	-0.00715406	1	-0.298166	-0.400631	1	0.0756965	0.0342228
Zfp867	1	0.0923096	0.245468	1	-0.0350168	0.00376886	1	0.417598	0.584658	1	-0.287685	-0.183261
Zfp866	1	-0.410013	-0.290923	1	-0.492368	-0.470347	1	-0.480957	-0.234758	1	-0.113467	-0.0432741
Zfp865	1	0.00788466	0.45488	1	0.0633678	0.357853	1	0.0585069	0.786116	1	-0.162159	-0.233575
Zfp85os	1	-0.264233	-0.00968646	1	-1.00207	-0.0632431	1	0.0274721	0.0106414	1	0.817272	0.0254645
Zfp853	1	0.928983	0.376772	1	1.83551	0.451375	1	0.121588	0.153024	1	4.84943	0.545974
Zfp850	1	-1.221	-0.266363	1	-1.18037	-0.241056	1	-1.41503	-0.294485	1	-0.777386	-0.135485
Zfp85	1	-0.110248	-0.0116828	1	-0.388493	-0.0703896	1	0.181215	0.0471056	1	-0.24049	-0.0416435
Zfp846	1	-0.326889	-0.185239	1	-0.128276	-0.0893768	1	-0.438146	-0.202544	1	-0.337973	-0.200055
Zfp84	0.94756	0.221401	0.888873	1	0.373049	0.867017	0.935117	0.142433	0.85618	1	0.19469	0.609821
Zfp839	1	0.256443	0.373236	1	0.168056	0.219549	1	0.354131	0.4816	1	0.183855	0.21308
Zfp831	1	0	0	1	0	0	1	0	0	1	0	0
Zfp830	0.326063	0.183997	1.6613	0.559154	0.261956	1.43718	0.766144	0.00358682	1.03101	0.0596648	0.510238	2.45243
Zfp827	1	0.150739	0.469108	1	0.589424	0.821896	0.746769	0.555861	1.05219	0.581684	-0.771637	-1.28465
Zfp825	1	-0.0674452	0.164243	1	-0.247191	-0.198305	1	0.14478	0.527883	1	-0.215371	-0.120068
Zfp821	0.366318	0.327244	1.59309	0.327862	0.555014	1.7668	0.751298	0.105092	1.04695	0.281125	0.554722	1.73728
Zfp820	0.820549	-0.740883	-1.02298	0.645224	-0.893972	-1.33614	1	-0.214198	0.00519144	0.126277	-1.32965	-2.13319
Zfp82	1	-0.637355	-0.198752	1	-0.533639	-0.17664	1	-0.787518	-0.214535	1	-0.426986	-0.115108
Zfp819	1	-21.5677	-0.163287	1	-21.1279	-0.115007	1	-22.1925	-0.22727	1	-19.3853	-0.037318
Zfp811	0.541775	-2.74395	-1.34372	0.882722	-2.49196	-1.07468	0.577581	-2.83042	-1.24581	0.553933	-2.86838	-1.31974
Zfp810	0.800375	0.639176	1.04575	1	0.516143	0.705829	0.692575	0.707267	1.11456	0.903324	0.675007	0.922698
Zfp81	1	-0.304608	-0.291573	1	-0.0314632	-0.00236964	1	-0.328875	-0.171359	1	-0.570425	-0.77285
Zfp809	1	0.424875	0.735234	1	0.309013	0.38091	0.884289	0.51573	0.91025	1	0.404212	0.559292
Zfp808	1	-0.178447	-0.0212993	1	-0.418055	-0.144849	1	0.308951	0.147698	1	-0.620079	-0.171212
Zfp804a	0.00954091	1.34406	3.10717	0.0248845	1.52733	2.8713	0.117908	0.758964	2.12517	0.000415147	4.23649	3.97721
Zfp800	1	-0.107425	-0.289755	1	0.0595898	0.438316	1	-0.220908	-0.700142	1	-0.0794579	-0.339475
Zfp799	1	-0.222146	-0.144999	1	-0.102254	-0.101142	1	-0.337564	-0.165123	1	-0.123796	-0.103704
Zfp791	1	-1.56025	-0.0840477	1	-1.78622	-0.106521	1	-1.58773	-0.0685126	1	-1.10153	-0.0493082
Zfp790	1	-0.138747	-0.0798531	1	0.225423	0.0893016	1	-0.348396	-0.17532	1	-0.105403	-0.0859721
Zfp788	1	-0.235381	-0.0879989	1	-0.0230666	0.195251	1	-0.283828	-0.027767	1	-0.39486	-0.532832
Zfp787	0.0566242	0.47408	2.47618	0.0508377	0.679265	2.61174	0.136573	0.332804	2.05876	0.148031	0.522169	2.06006
Zfp786	1	0.547642	0.0374408	1	0.233839	0.0129916	1	0.509234	0.035761	1	1.25882	0.0567972
Zfp784	1	-0.712457	-0.115984	1	-0.359473	-0.0561417	1	-0.894636	-0.12142	1	-0.732466	-0.135222
Zfp781	1	-0.560743	-0.034357	1	-0.504768	-0.0402463	1	-0.610463	-0.0282685	1	-0.529017	-0.0239413
Zfp780b	1	-0.302845	-0.279468	1	-0.269076	-0.358071	1	-0.044794	0.389084	0.550796	-0.770109	-1.32381
Zfp78	1	0.038052	0.0868182	1	-0.151272	0.018077	1	-0.0554058	0.0773649	1	0.620938	0.157835
Zfp777	1	0.190738	0.747049	1	0.312915	0.727886	1	0.13552	0.763401	1	0.149015	0.430788
Zfp775	1	-0.0780806	0.0173274	1	0.160598	0.0963127	1	-0.0178714	0.129931	1	-0.452129	-0.305018
Zfp773	1	-1.18432	-0.155517	1	-1.00377	-0.116368	1	-1.46885	-0.171793	1	-0.674841	-0.111007
Zfp772	1	-0.15651	0.0248311	1	0.237977	0.172262	1	-0.202356	0.0873238	1	-0.491215	-0.294844
Zfp771	0.00028936	0.346627	4.0771	0.00329255	0.36123	3.51042	9.69853e-05	0.368957	4.30651	0.0321108	0.281063	2.68616
Zfp770	1	-0.698086	-0.814949	1	-0.636542	-0.728134	1	-0.637814	-0.529341	0.7125	-0.89221	-1.12849
Zfp768	0.63547	0.419965	1.2268	1	0.373357	0.950557	0.349791	0.590129	1.57324	1	0.167761	0.421659
Zfp764	1	-0.223393	-0.119521	1	-0.151794	-0.137529	1	-0.413132	-0.192869	1	0.151193	0.0919964
Zfp763	1	-0.304244	-0.0467337	1	-0.219436	-0.028714	1	-0.321874	-0.00614803	1	-0.3778	-0.127352
Zfp760	1	-0.767266	-0.470828	1	-0.590153	-0.337723	1	-0.713676	-0.312112	1	-1.07276	-0.747757
Zfp759	1	-1.89991	-0.232201	1	-2.08604	-0.278579	1	-1.49866	-0.127676	1	-2.30435	-0.272943
Zfp758	1	-0.417971	-0.484393	1	-0.352489	-0.467263	1	-0.352681	-0.202477	0.984607	-0.625465	-0.8378
Zfp750	1	2.68469	0.0968128	1	2.65842	0.0848481	1	2.89749	0.0950593	1	2.34709	0.0754465
Zfp748	1	-0.00361339	0.130217	1	-0.198946	-0.0918668	1	0.144189	0.293818	1	-0.0140595	0.0554595
Zfp747	1	-0.449303	-0.339984	1	0.133016	0.094086	0.969132	-0.933737	-0.822285	1	0.228687	0.14855
Zfp746	0.29712	0.447459	1.71378	0.64488	0.437746	1.33665	0.165986	0.508268	1.96698	0.81864	0.339063	1.0134
Zfp740	0.629198	0.121785	1.23558	0.824557	0.193671	1.13709	0.129531	0.219537	2.08259	1	-0.152426	-0.749143
Zfp74	1	-0.55056	-0.756202	1	-0.432855	-0.600391	1	-0.520045	-0.428356	0.59909	-0.755174	-1.26345
Zfp738	1	-0.282979	-0.270853	1	-0.258606	-0.371191	1	-0.244971	-0.0601877	1	-0.391098	-0.425935
Zfp729b	1	-0.112552	-0.0155822	1	-0.138374	-0.183756	1	0.0278117	0.38457	1	-0.341251	-0.546443
Zfp729a	0.852525	-0.627013	-0.990398	1	-0.501107	-0.762136	1	-0.544025	-0.602388	0.353738	-0.930813	-1.60803
Zfp72	1	-0.331263	-0.0447685	1	-0.151023	0.00185058	1	-0.210372	0.03331	1	-0.743521	-0.234121
Zfp719	0.719514	-0.4961	-1.13182	1	-0.193996	-0.459372	0.146147	-0.868589	-2.02743	1	0.118356	0.156644
Zfp715	0.715026	0.379321	1.13708	0.653079	0.658472	1.32719	0.842609	0.236853	0.953333	1	0.345236	0.765039
Zfp712	1	-0.141342	0.0127962	1	0.10336	0.0417884	1	-0.0631663	0.0777993	1	-0.547595	-0.152895
Zfp711	1	0.0394602	0.0126615	1	0.290468	0.0273298	1	0.940589	0.0555236	1	-1.09714	-0.0925725
Zfp710	1	-0.426246	-0.730645	1	-0.115789	-0.244013	1	-0.360307	-0.327764	0.240668	-0.875573	-1.81959
Zfp709	1	-0.417248	-0.183124	1	-0.400103	-0.165288	1	-0.315571	-0.0638486	1	-0.631122	-0.355449
Zfp707	1	0.0518815	0.187644	1	0.0698168	0.0566231	1	-0.0491742	0.177574	1	0.261917	0.298788
Zfp706	6.52216e-18	0.557683	8.92701	1.64228e-06	0.33641	5.25457	3.15707e-23	0.72387	10.2059	3.92773e-13	0.535403	7.57123
Zfp704	0.267078	0.146275	1.77276	0.227086	0.227562	1.9613	0.0650493	0.191619	2.3804	1	-0.0474601	-0.355615
Zfp703	0.639682	-0.139428	-1.2221	0.0495534	-0.256064	-2.62218	1	0.00213952	0.776762	0.0333943	-0.26077	-2.67179
Zfp7	1	0.728268	0.596754	1	1.14474	0.63969	1	0.456251	0.477634	1	0.868286	0.518127
Zfp697	1	0.169297	0.394367	1	0.192934	0.274999	1	0.215824	0.500918	1	0.0459687	0.184315
Zfp692	1	-0.366276	-0.333646	1	-0.438492	-0.511022	1	-0.364941	-0.186706	1	-0.26447	-0.242323
Zfp691	1	-0.348763	-0.162837	1	0.0111088	0.00358831	1	-0.732562	-0.390093	1	0.24171	0.11791
Zfp69	1	-0.385222	-0.0701459	1	0.122291	0.105062	1	-0.477315	-0.0753638	1	-0.72835	-0.25857
Zfp689	1	0.330226	0.193465	1	0.296451	0.14855	1	0.150056	0.133768	1	0.869549	0.284142
Zfp688	0.96895	0.447082	0.864829	1	0.281897	0.515288	0.587172	0.744746	1.23392	1	0.149346	0.262388
Zfp687	1	-0.387242	-0.539221	1	-0.0730761	0.019085	0.925523	-0.603188	-0.86633	1	-0.285422	-0.422244
Zfp68	1	-0.0110262	0.405185	1	0.198447	0.909761	1	-0.184828	-0.0919206	1	0.109563	0.520685
Zfp677	1	-0.424206	-0.24915	1	-0.412747	-0.299064	1	-0.289107	0.0244163	1	-0.687209	-0.597469
Zfp672	1	0.159913	0.590745	1	0.00165284	0.103143	0.842037	0.301121	0.953871	1	0.105048	0.292588
Zfp668	1	0.0341401	0.112954	1	0.265	0.290886	1	0.125779	0.305897	1	-0.382224	-0.529238
Zfp667	1	-0.367946	-0.624112	1	-0.0387445	-0.0778822	1	-0.476576	-0.660534	0.826094	-0.528071	-1.00512
Zfp664	1	-0.0425508	0.397929	1	-0.0846216	-0.347961	0.500372	0.0424419	1.34624	1	-0.15537	-0.589912
Zfp661	1	0.597947	0.234073	1	0.588913	0.18435	1	0.410584	0.203201	1	1.11286	0.259693
Zfp658	1	-0.513069	-0.135315	1	-0.250793	-0.0815683	1	-0.702096	-0.169456	1	-0.413216	-0.0844098
Zfp655	1	-0.00917068	0.126543	1	0.0787687	0.568322	0.33609	0.0994514	1.59645	0.00542087	-0.325532	-3.27505
Zfp654	0.883182	-0.371813	-0.95687	1	-0.154931	-0.46709	0.721425	-0.50666	-1.08223	0.870156	-0.353256	-0.958464
Zfp653	1	-0.331094	-0.5395	1	-0.0378459	-0.0955905	1	-0.458298	-0.618795	1	-0.414708	-0.741879
Zfp652os	1	-1.09585	-0.250253	1	-1.14501	-0.278286	1	-1.23469	-0.260007	1	-0.662088	-0.091518
Zfp652	0.943677	0.0465148	0.892594	0.0655964	0.250919	2.51327	0.624681	0.0510224	1.18959	0.123573	-0.213153	-2.14247
Zfp651	0.00105401	0.30885	3.74818	0.00293544	0.354143	3.54217	0.000303002	0.336138	4.03253	0.197331	0.193762	1.922
Zfp65	1	0.108894	0.403336	1	0.299871	0.498407	1	0.11902	0.483844	1	-0.136525	-0.039593
Zfp647	1	0.263673	0.245302	1	0.664256	0.383317	1	0.264893	0.259531	1	-0.153267	-0.0625775
Zfp646	1	-0.0407878	0.284178	1	0.137044	0.572377	1	-0.145294	0.171121	1	-0.0441028	0.00557525
Zfp644	3.85069e-05	-0.328069	-4.54822	1	-0.0153765	-0.318765	2.96125e-10	-0.508516	-6.63947	0.000165422	-0.336876	-4.19997
Zfp641	1	-3.47278	-0.603738	1	-3.03182	-0.408353	1	-3.92709	-0.770386	1	-2.6985	-0.291914
Zfp64	1	0.101485	0.654795	1	0.0390776	0.176188	0.626102	0.249481	1.18808	1	-0.0956229	-0.00293897
Zfp639	1	0.0566037	0.678166	1	0.127946	0.592658	1	-0.119781	0.0848315	0.341671	0.382335	1.6279
Zfp638	1.98276e-15	-0.66693	-8.25996	1.16893e-06	-0.466393	-5.3196	4.49578e-11	-0.647176	-6.91931	8.60097e-28	-0.955486	-11.1775
Zfp637	0.100669	0.215499	2.23905	0.939455	0.109561	1.01658	0.00206705	0.383934	3.52719	1	0.03556	0.463448
Zfp629	1	0.00425374	0.18128	1	-0.0431016	0.00640179	1	0.0862754	0.393702	1	-0.0946834	-0.068143
Zfp628	0.602328	0.71175	1.26678	0.865345	0.776161	1.09346	0.339085	0.978828	1.59146	1	0.206101	0.352549
Zfp626	0.910922	-0.817878	-0.926488	1	-0.749933	-0.879046	1	-0.830966	-0.750277	0.890918	-0.879838	-0.936026
Zfp623	0.78912	0.768548	1.05843	1	0.610488	0.735183	0.592146	0.969578	1.22801	1	0.609747	0.718172
Zfp622	0.724548	0.0777813	1.12619	1	0.0728816	0.663928	0.156029	0.166079	1.99619	1	-0.0890764	-0.38435
Zfp62	0.954107	-0.282816	-0.880839	0.93186	-0.254076	-1.02368	1	-0.22211	-0.209923	0.360285	-0.439837	-1.59652
Zfp619	1	-0.474373	-0.316243	1	-0.219697	-0.20324	1	-0.71472	-0.422399	1	-0.224628	-0.131121
Zfp618	1	0.0196239	0.414433	0.875833	0.388282	1.08165	1	-0.341391	-0.593122	0.586076	0.485762	1.27889
Zfp617	1	-0.152584	-0.207564	1	-0.238692	-0.552359	1	-0.0680196	0.129936	1	-0.203727	-0.31114
Zfp612	1	-20.9706	-0.0989619	1	-21.249	-0.100631	1	-17.0367	-0.00988132	1	-22.3936	-0.223908
Zfp61	1	-0.511601	-0.386293	1	-0.337356	-0.212688	1	-0.710345	-0.519424	1	-0.270658	-0.199801
Zfp609	0.629502	0.122447	1.23505	0.285455	0.354291	1.84057	0.9542	-0.00464147	0.836877	1	0.103623	0.68806
Zfp608	0.429963	-0.285651	-1.49559	0.39361	-0.268857	-1.66	0.487665	-0.33606	-1.36349	0.914385	-0.198901	-0.910523
Zfp607b	1	-0.142041	0.0132648	1	0.080273	0.164965	1	-0.239589	-0.0308539	1	-0.21094	-0.105832
Zfp607a	1	-0.169327	-0.174501	1	0.00467571	-0.116526	1	-0.21176	-0.109103	1	-0.297625	-0.30077
Zfp606	1	-0.321401	-0.350849	1	-0.405681	-0.542768	1	-0.27343	-0.145205	1	-0.302149	-0.344357
Zfp605	1	-0.67423	-0.487132	1	-0.944926	-0.925341	1	-0.516716	-0.112474	1	-0.580136	-0.423523
Zfp60	0.794007	-1.24063	-1.05341	1	-1.02042	-0.790625	0.938956	-1.21469	-0.852193	0.540954	-1.54261	-1.33695
Zfp599	1	0.126114	0.0249243	1	1.03523	0.0374027	1	-0.705283	-0.00916259	1	20.3085	0.0627435
Zfp598	0.0328254	0.319055	2.68387	0.179883	0.319315	2.07301	0.00905932	0.359429	3.08511	0.355874	0.236618	1.60443
Zfp597	1	0.052194	0.320298	1	0.220328	0.46202	1	-0.0552624	0.217586	1	0.0685405	0.197282
Zfp595	1	-0.493204	-0.238402	1	-0.449882	-0.236761	1	-0.368081	-0.0842834	1	-0.775421	-0.432545
Zfp593	0.000484104	0.527318	3.94914	0.80701	0.146417	1.15736	9.04499e-07	0.799397	5.28481	0.00342288	0.582852	3.41045
Zfp592	0.685433	-0.243989	-1.17117	1	-0.0302014	-0.114608	0.201126	-0.408761	-1.87127	1	-0.154534	-0.734126
Zfp59	1	-1.4347	-0.296811	1	-1.37638	-0.233428	1	-1.48135	-0.284847	1	-1.41292	-0.278401
Zfp583	1	0.293134	0.352537	1	0.0602451	0.0463396	1	0.157607	0.277427	1	1.13974	0.745384
Zfp580	0.583592	0.178849	1.28963	0.646487	0.274806	1.33459	0.421355	0.182174	1.4581	1	0.0495158	0.377564
Zfp58	1	-0.0744894	-0.0808966	1	-0.218953	-0.17084	1	-0.0309341	-0.00221826	1	0.0478707	-0.0791275
Zfp579	1	-0.201238	-0.211934	1	-0.228562	-0.470099	1	-0.30836	-0.245518	1	0.096723	0.274583
Zfp575	1	0.108482	0.181114	1	0.148242	0.15681	1	0.402367	0.451366	1	-0.40607	-0.372878
Zfp574	1	0.192694	0.812943	0.960458	0.426147	0.994564	1	-0.0139924	0.471615	0.940815	0.372197	0.884121
Zfp57	0.892918	1.87911	0.946021	1	2.19046	0.884914	1	1.32773	0.739284	0.810297	3.67106	1.02283
Zfp568	1	-0.0116997	0.146449	1	-0.00424869	0.0788902	1	-0.090626	0.153013	1	0.157952	0.160921
Zfp566	1	-0.614792	-0.457586	1	-0.649155	-0.487898	1	-0.501908	-0.255767	1	-0.785872	-0.609303
Zfp563	1	-0.319989	-0.122954	1	-0.21234	-0.0872855	1	-0.108127	0.0506838	1	-0.793133	-0.446069
Zfp560	0.332994	0.110647	1.64867	1	-0.0466122	-0.253311	0.0312372	0.195755	2.6626	0.410106	0.159929	1.51804
Zfp558	1	0.45822	0.0472853	1	1.70093	0.0704648	1	-0.170153	0.0159466	1	1.09856	0.0567386
Zfp553	0.805147	0.506799	1.04049	1	0.600288	0.951971	0.774548	0.458189	1.02212	1	0.48696	0.757931
Zfp551	1	-0.166865	-0.00913754	1	-0.268896	-0.0691258	1	-0.128246	0.0436774	1	-0.101023	-0.0272123
Zfp54	1	0.104111	0.0749801	1	-0.289659	-0.0697577	1	0.578301	0.212249	1	-0.112307	-0.0275052
Zfp536	0.874606	1.27557	0.966834	0.751608	3.0361	1.2169	1	0.473582	0.515122	0.7441	2.55358	1.09371
Zfp532	0.00471736	0.58931	3.32532	0.00222308	0.887632	3.62131	0.142678	0.246209	2.03912	0.000396209	1.09285	3.98886
Zfp53	1	0.0373733	0.434997	1	-0.0217657	0.074497	1	-0.100762	0.332263	0.909164	0.48416	0.916244
Zfp526	1	0.660164	0.191715	1	0.724757	0.171238	1	0.460405	0.148029	1	1.07998	0.221164
Zfp524	0.0369377	0.705752	2.64081	0.570696	0.394563	1.42283	0.00100145	1.24913	3.72622	0.76122	0.277744	1.07534
Zfp523	0.556252	0.34428	1.32526	0.716502	0.461923	1.25387	0.495042	0.313727	1.35362	1	0.256697	0.813957
Zfp521	0.267234	-0.335435	-1.77217	0.00144311	-0.587748	-3.73814	0.592649	0.0700562	1.22726	0.000205498	-0.69172	-4.14833
Zfp52	1	0.155835	0.588153	1	0.325646	0.65967	1	0.137351	0.619985	1	-0.0148342	0.190955
Zfp518b	1	-0.136156	-0.0456333	1	-0.110953	-0.089106	1	0.0603971	0.480508	0.864995	-0.510132	-0.963776
Zfp518a	1	-0.332649	-0.435443	1	-0.162731	-0.224401	1	-0.250145	-0.128343	0.730808	-0.679473	-1.10842
Zfp516	0.902242	-0.144875	-0.935358	1	-0.10019	-0.888201	0.250644	-0.283619	-1.75782	0.882898	0.113177	0.944951
Zfp513	0.387319	0.414033	1.56093	0.498073	0.566957	1.51555	0.280435	0.435172	1.69757	1	0.187749	0.713544
Zfp512b	0.574184	-0.483905	-1.30169	0.661832	-0.452502	-1.31665	1	-0.35821	-0.496341	0.0942004	-0.756945	-2.26244
Zfp512	0.451242	0.30913	1.46535	0.58087	0.411306	1.41047	0.51859	0.222515	1.32204	0.652353	0.362036	1.19862
Zfp511	0.0161658	0.391909	2.9336	0.199018	0.332691	2.02496	0.00507998	0.425755	3.26457	0.0926597	0.403834	2.26965
Zfp51	1	0.345604	0.341193	1	0.208139	0.201931	1	0.448637	0.421593	1	0.333293	0.228429
Zfp507	1	-0.0455644	0.300827	1	-0.0371218	0.00759037	0.792448	0.0877826	1.00386	1	-0.304699	-0.771054
Zfp503	0.557947	0.0803366	1.323	0.00694182	0.326136	3.29085	1	-0.0397422	0.207885	1	0.0231731	0.325063
Zfp493	1	0.640611	0.198711	1	0.134519	0.0659362	1	1.14148	0.270994	1	0.579036	0.152026
Zfp473	1	-0.770954	-0.155108	1	-0.705939	-0.136258	1	-1.16754	-0.239892	1	0.565213	0.0449437
Zfp472	1	-0.00801755	0.0696048	1	-0.0338945	0.0397498	1	0.0277327	0.103301	1	-0.046153	0.0158177
Zfp469	1.46213e-18	1.75998	9.09367	4.5095e-09	1.23072	6.28405	2.22836e-17	1.78576	8.78139	1.70153e-20	2.90309	9.55343
Zfp467	0.738479	-0.759699	-1.11082	0.515351	-0.922119	-1.49278	1	-0.514218	-0.408583	0.435835	-0.985436	-1.47978
Zfp462	1	-0.190114	-0.386687	1	0.026795	0.155005	0.00032645	1.65236	4.0142	3.24662e-19	-1.7632	-9.23941
Zfp46	0.97532	0.182289	0.8587	1	0.164371	0.511729	0.838323	0.178184	0.95839	1	0.215964	0.76418
Zfp459	1	0.512295	0.218514	1	0.53212	0.197854	1	1.57087	0.391246	1	-0.571828	-0.171593
Zfp458	1	0.244654	0.528838	1	0.341307	0.537434	1	0.13854	0.417973	1	0.351703	0.507396
Zfp457	1	-1.56941	-0.108736	1	-2.00166	-0.163979	1	-1.21637	-0.0487086	1	-1.53955	-0.105227
Zfp456	1	0.525319	0.209032	1	0.599761	0.156035	1	0.701034	0.272122	1	0.134931	0.0718728
Zfp455	1	-0.0483611	0.0473526	1	-0.106477	0.0182274	1	0.308202	0.13687	1	-0.539795	-0.103547
Zfp454	1	-1.32074	-0.195386	1	-1.31762	-0.194363	1	-1.19431	-0.131885	1	-1.55931	-0.235479
Zfp451	0.301675	0.1198	1.70521	0.715301	0.109954	1.25557	0.16026	0.13611	1.98339	0.779344	0.0991616	1.05532
Zfp449	1	-0.0705018	0.108659	1	-0.114745	-0.18511	1	-0.0316635	0.377574	1	-0.0897313	-0.0629681
Zfp446	0.933845	-0.974458	-0.901838	1	-0.912654	-0.871674	0.867157	-1.12237	-0.928906	1	-0.707522	-0.515334
Zfp445	0.00380155	-0.473729	-3.38894	0.215114	-0.285705	-1.98855	0.00480989	-0.546993	-3.28104	0.000374236	-0.559865	-4.00286
Zfp444	0.359285	0.572944	1.60403	0.613096	0.644801	1.37262	0.325591	0.555507	1.61497	0.637318	0.514951	1.21757
Zfp442	1	-0.245701	-0.252045	1	-0.305804	-0.414702	1	0.183662	0.47421	0.564032	-0.823837	-1.30764
Zfp438	1	-0.100867	0.0479429	1	0.129256	0.183561	1	-0.219795	0.00248197	1	-0.131934	-0.0621479
Zfp433	1	0.0621033	0.032397	1	0.313489	0.041653	1	0.13754	0.0356989	1	-0.345234	0.000693244
Zfp429	1	0.480618	0.475261	1	0.486806	0.367099	1	0.594607	0.579063	1	0.258766	0.222258
Zfp428	0.718354	0.587561	1.13356	1	0.558415	0.911093	0.742849	0.524466	1.05733	0.742568	0.774876	1.09549
Zfp426	1	-0.356725	-0.418965	1	-0.426956	-0.615497	1	-0.1834	0.0121409	1	-0.585286	-0.803939
Zfp423	0.96234	0.151492	0.872247	0.977832	0.268633	0.977969	0.0422541	0.872063	2.55011	0.0236799	-0.838218	-2.79554
Zfp422	0.193746	0.42165	1.93674	0.254692	0.559211	1.9005	0.0706655	0.516703	2.34575	1	0.0847952	0.40711
Zfp420	1	0.0723111	0.138552	1	0.131789	0.111162	1	0.253026	0.324383	1	-0.311308	-0.234346
Zfp418	1	0.46663	0.0925923	1	0.884134	0.125395	1	0.0463252	0.0280359	1	1.12689	0.133464
Zfp414	0.274034	0.250616	1.75952	1	0.109784	0.736273	0.0262289	0.451502	2.72595	1	0.0646182	0.531963
Zfp410	0.239041	0.285789	1.8292	0.245328	0.441562	1.92036	0.214461	0.244248	1.83918	0.893844	0.174699	0.932355
Zfp41	1	0.148059	0.182254	1	0.184129	0.145586	1	0.2136	0.272313	1	-0.0251425	-0.0159056
Zfp408	1	0.264225	0.476027	1	0.0207069	0.121348	1	0.220325	0.465141	1	0.808787	0.759239
Zfp407	1	-0.0455307	0.0428369	1	0.149354	0.373779	1	-0.159424	-0.0415419	1	-0.0487411	-0.245164
Zfp40	0.712165	-0.871035	-1.14053	1	-0.697231	-0.891729	0.802775	-0.918936	-0.993345	0.595409	-0.988665	-1.26773
Zfp398	1	-0.0574132	0.0254318	1	0.102489	0.124342	1	-0.127094	0.099563	1	-0.114164	-0.253493
Zfp397	1	-0.176638	-0.624488	1	-0.0844553	-0.486002	1	-0.222147	-0.41772	0.891395	-0.202275	-0.935323
Zfp395	1.64599e-05	-1.26465	-4.73107	0.00747651	-0.978427	-3.26818	3.9329e-07	-1.51457	-5.44121	0.00460727	-1.04603	-3.32401
Zfp39	1	-0.561824	-0.306166	1	-0.566286	-0.353242	1	-0.622725	-0.258745	1	-0.417996	-0.207456
Zfp386	0.0242915	-0.789368	-2.79153	0.325291	-0.527227	-1.77187	0.0855802	-0.785945	-2.26557	0.000464551	-1.09806	-3.94885
Zfp385c	1	-0.762365	-0.150711	1	-0.452568	-0.0907008	1	-1.32837	-0.328819	1	1.19274	0.170314
Zfp385b	0.765016	-0.5106	-1.08238	0.588241	-0.538875	-1.40136	0.0656864	-0.971779	-2.37632	0.102623	1.65753	2.2245
Zfp385a	1.25758e-38	-2.17089	-13.2461	2.81458e-10	-1.41961	-6.71068	3.16248e-05	-1.17977	-4.56119	1.55e-231	-3.8968	-32.6274
Zfp384	1	0.079604	0.646562	1	-0.0347483	-0.000436315	0.886034	0.0994782	0.908399	1	0.205045	0.723376
Zfp383	1	0.00541886	0.186526	1	-0.0594614	0.00309182	1	0.160474	0.462059	1	-0.199378	-0.173145
Zfp382	1	0.243449	0.241289	1	0.380318	0.215968	1	-0.0296005	0.111244	1	0.785049	0.41951
Zfp37	1	-0.192394	-0.0241424	1	0.0501891	0.17354	1	-0.208525	0.0952764	1	-0.442855	-0.496197
Zfp36l2	0.000623844	-0.0740617	-3.88537	1	-0.0234465	-0.877978	8.66154e-30	-0.3081	-11.5974	5.8994e-16	0.381047	8.3876
Zfp36l1	2.22566e-127	-0.534515	-24.1873	4.24326e-94	-0.554827	-20.7817	4.36608e-69	-0.380049	-17.7786	1.34663e-204	-0.825422	-30.664
Zfp369	1	-0.215925	-0.403315	1	0.11087	0.0942063	1	-0.168314	-0.0831562	0.431601	-0.650684	-1.48613
Zfp367	1	-0.600674	-0.595579	1	-0.672338	-0.73428	1	-0.480578	-0.209902	0.928112	-0.73705	-0.896482
Zfp366	1	-19.2471	-0.0346367	1	0	0	1	-20.1575	-0.0592879	1	-18.2963	-0.018659
Zfp365	1	0.171655	0.146682	1	-0.553205	-0.388734	1	0.658926	0.398593	1	0.652033	0.305018
Zfp362	0.200726	0.551843	1.91947	0.485054	0.549511	1.53188	0.0776362	0.689496	2.30662	0.930215	0.29932	0.894314
Zfp36	2.43551e-238	-1.11463	-33.1243	2.77196e-164	-1.05504	-27.497	2.88175e-283	-1.24816	-36.1233	2.11032e-96	-0.911229	-21.0084
Zfp358	0.222719	0.391988	1.86619	0.688339	0.33854	1.28547	0.0613247	0.523494	2.40427	0.99227	0.211243	0.828837
Zfp354c	0.0822317	0.312426	2.32551	0.222964	0.360191	1.97055	0.351968	0.126846	1.56954	0.0059356	0.703621	3.24791
Zfp354b	1	0.0530374	0.0400223	1	-0.104991	0.0113517	1	0.136646	0.0515732	1	0.111632	0.0388022
Zfp354a	1	0.108588	0.175786	1	0.107517	0.0935744	1	0.0241657	0.179539	1	0.305622	0.202398
Zfp35	1	-0.0989008	0.00885013	1	-0.162216	-0.145932	1	0.131586	0.264195	1	-0.421894	-0.276097
Zfp346	1	-0.0159222	0.0771758	1	0.0114042	-0.0109906	1	-0.119696	0.0486465	1	0.186268	0.213431
Zfp345	1	-18.7959	-0.0247405	1	-17.8026	-0.0143758	1	-18.6779	-0.0197626	1	-19.6808	-0.037318
Zfp341	1	-0.849614	-0.177898	1	-0.382084	-0.052102	1	-0.840429	-0.145769	1	-1.3282	-0.327963
Zfp335os	1	-1.07631	-0.0890295	1	-0.778441	-0.0404569	1	-0.994568	-0.0679903	1	-1.5323	-0.154828
Zfp335	1	0.213	0.689699	1	0.0742618	0.202563	0.682877	0.410198	1.1252	1	0.0332591	0.213168
Zfp334	0.695301	0.401475	1.15928	0.987689	0.449614	0.967121	1	0.0683694	0.634039	0.198491	1.3805	1.91907
Zfp330	0.812131	0.0547878	1.03246	1	-0.0978076	-0.590236	0.327033	0.0903124	1.6125	0.349484	0.204336	1.61455
Zfp329	1	-0.031373	0.269937	1	0.0977836	0.443062	1	-0.0187447	0.53142	1	-0.216722	-0.560639
Zfp326	0.0306986	-0.289563	-2.70818	1	-0.106622	-0.929222	0.000151724	-0.469288	-4.20045	0.761825	-0.129716	-1.07459
Zfp324	1	0.430397	0.418633	1	0.263443	0.208084	1	0.911258	0.686822	1	-0.0877486	0.0116289
Zfp322a	0.685925	0.243611	1.17065	1	0.126651	0.480841	0.272744	0.380048	1.7133	1	0.138081	0.555123
Zfp319	1	0.296606	0.779772	1	0.58779	0.947201	1	0.13325	0.588143	1	0.297576	0.600467
Zfp318	1	-0.154185	-0.568886	1	0.0687493	0.467188	0.653141	-0.307194	-1.15759	1	-0.104369	-0.565726
Zfp317	1	-0.168298	-0.115676	1	-0.0674473	-0.0196718	1	-0.0993271	0.235239	0.96909	-0.422102	-0.854878
Zfp316	1	-0.153087	0.0607857	1	-0.125377	-0.0475207	1	-0.222847	0.0747123	1	-0.0358159	0.149819
Zfp300	1	-0.157837	-0.00921262	1	-0.0384012	0.000150453	1	-0.260004	0.00477778	1	-0.0904475	-0.0439575
Zfp30	1	-0.0883288	0.186376	1	-0.0996511	-0.0560664	1	-0.0336551	0.584679	1	-0.18306	-0.328471
Zfp3	1	0.300908	0.112473	1	0.0423518	0.0273449	1	0.849373	0.227245	1	-0.183312	-0.0404718
Zfp296	1	0.409503	0.0351027	1	-0.246546	-0.0258103	1	1.37037	0.0806846	1	0.102636	0.0135134
Zfp292	0.0163369	-0.269752	-2.93	0.601374	-0.124403	-1.38634	0.433772	-0.195524	-1.43955	5.98326e-10	-0.592967	-6.53118
Zfp287	1	-0.414665	-0.23799	1	-0.221334	-0.0854199	1	-0.419239	-0.197327	1	-0.635741	-0.413965
Zfp286	1	-0.0303735	0.174056	1	-0.0246502	0.0904751	1	-0.104031	0.165164	1	0.12916	0.227042
Zfp282	1	-0.170874	-0.244906	1	0.0624589	0.0636794	1	-0.14487	0.0252437	0.780944	-0.487087	-1.05385
Zfp281	0.0405713	0.299744	2.6049	0.1318	0.350202	2.21907	0.0641389	0.230542	2.3866	0.062062	0.382056	2.43607
Zfp280d	1	-0.0587591	-0.103527	1	0.164067	0.777407	1	-0.162651	-0.357356	1	-0.119112	-0.724626
Zfp280c	1	-0.437931	-0.638449	1	-0.274519	-0.401327	1	-0.53206	-0.637436	1	-0.445645	-0.682982
Zfp280b	1	-0.305751	-0.1208	1	-0.268875	-0.196026	1	-0.464342	-0.1788	1	0.0324292	0.13653
Zfp28	1	0.260947	0.196992	1	0.000603214	-0.0125704	1	0.0193979	0.0916569	1	1.77632	0.586084
Zfp277	1	-0.186802	-0.761535	0.65453	-0.243718	-1.32547	1	-0.0242958	0.685943	0.0604902	-0.419034	-2.4466
Zfp276	1	0.207927	0.743131	0.981218	0.491978	0.974704	1	-0.00468641	0.43573	1	0.339029	0.714403
Zfp275	1	0.00200945	0.526735	1	0.0594994	0.365541	1	-0.0900346	0.468761	1	0.128807	0.626673
Zfp273	1	0.362684	0.0376066	1	0.0313812	-0.00713901	1	0.539725	0.0562579	1	0.530643	0.0448461
Zfp27	1	-0.174175	0.0201549	1	-0.25308	-0.0736695	1	-0.0854565	0.118865	1	-0.242911	-0.052833
Zfp267	1	0.0199265	0.41477	1	0.163809	0.541113	1	0.0145761	0.650916	1	-0.147915	-0.36739
Zfp266	0.924211	0.0534096	0.911749	0.514336	0.226292	1.49418	1	-0.0305457	0.704521	1	0.00943703	0.168439
Zfp263	1	0.0996506	0.703129	1	0.0539165	0.239326	1	0.0116116	0.646247	0.719832	0.376907	1.12052
Zfp260	0.00515628	0.268957	3.29882	0.00860867	0.328416	3.22421	0.0153669	0.222595	2.91241	0.0264889	0.287607	2.75531
Zfp26	1	-0.0158275	0.255281	1	0.00900911	0.11533	1	-0.0349016	0.389451	1	-0.00912238	0.0775555
Zfp251	1	0.0656194	0.426044	1	0.155627	0.405464	0.999791	0.188679	0.790951	1	-0.264998	-0.413242
Zfp248	1	-0.231746	-0.049714	1	-0.502681	-0.33345	1	-0.021852	0.20272	1	-0.237138	-0.137467
Zfp24	0.693385	0.143412	1.16229	0.610607	0.289088	1.37572	0.911386	0.0280623	0.881315	0.893587	0.205116	0.933146
Zfp239	1	-0.00467808	0.123042	1	0.201228	0.205647	1	0.141552	0.286584	1	-0.47677	-0.344093
Zfp236	0.573488	-0.372248	-1.30254	0.661832	-0.322886	-1.31668	0.73964	-0.413009	-1.06124	0.652143	-0.3518	-1.19889
Zfp235	1	0.260718	0.650073	1	0.410367	0.644429	1	0.283147	0.732997	1	0.0365428	0.230831
Zfp229	1	-0.259033	-0.0621736	1	-0.0265713	0.0690806	1	-0.167027	0.126094	1	-0.676761	-0.562221
Zfp219	0.659656	0.263868	1.19915	0.946006	0.321465	1.00983	0.153433	0.510113	2.00438	1	-0.214422	-0.573684
Zfp217	1	0.0211556	0.30353	1	-0.00307941	-0.100713	0.617508	0.216227	1.19778	0.843028	-0.298643	-0.986457
Zfp213	1	0.327818	0.423491	1	0.395743	0.370837	1	0.477397	0.551787	1	-0.0184743	0.073689
Zfp212	1	-0.0917144	0.0238213	1	-0.0274067	0.0281874	1	-0.0530876	0.193904	1	-0.249735	-0.312907
Zfp207	0.488392	-0.0945658	-1.41457	0.909304	-0.0706306	-1.04567	0.750832	-0.0861293	-1.0476	0.168463	-0.144413	-1.99885
Zfp202	1	-1.19259	-0.488	1	-0.785694	-0.246811	1	-1.16076	-0.387693	1	-1.66185	-0.787789
Zfp2	1	-0.305658	-0.116209	1	-0.0589534	0.017746	1	0.0213732	0.192492	0.995607	-1.02648	-0.824736
Zfp189	1	-0.205665	-0.0872066	1	-0.113784	-0.0734889	1	-0.35793	-0.137708	1	0.0276073	0.0265679
Zfp185	0.556519	3.81907	1.32484	0.833459	3.09774	1.12669	0.549917	4.4409	1.2795	0.722469	4.05287	1.11743
Zfp184	1	-0.732019	-0.0787967	1	-0.0954813	-0.0114345	1	-0.828997	-0.0677628	1	-1.15694	-0.15434
Zfp182	1	-0.436588	-0.630668	1	-0.243779	-0.35009	1	-0.491113	-0.522262	0.889486	-0.562309	-0.937628
Zfp180	0.542796	0.33336	1.3421	0.842138	0.380818	1.11809	0.528001	0.280867	1.30829	0.7033	0.382563	1.13933
Zfp174	1	0.390471	0.124702	1	0.412591	0.0951692	1	0.287197	0.112686	1	0.600287	0.133933
Zfp169	1	0.656145	0.268046	1	0.437069	0.183403	1	0.757433	0.301424	1	0.778746	0.20356
Zfp160	1	-0.276915	-0.428268	1	-0.164973	-0.289562	1	-0.275738	-0.217063	0.992222	-0.420409	-0.829257
Zfp157	1	-0.45919	-0.500294	1	-0.325752	-0.409	1	-0.514684	-0.425698	1	-0.51389	-0.551871
Zfp148	0.674056	-0.0815593	-1.18379	1	-0.0496501	-0.703437	1	-0.0152692	-0.0398717	0.00273084	-0.256414	-3.4757
Zfp146	1	-5.74653e-05	0.306212	1	0.127135	0.371198	1	-0.174077	-0.0309987	1	0.236384	0.731451
Zfp143	1	-0.541602	-0.596646	1	-0.437119	-0.526323	1	-0.485251	-0.295126	0.822072	-0.776977	-1.00949
Zfp142	1	0.0416839	0.766675	0.756863	0.242798	1.21173	0.931881	-0.297742	-0.859132	0.0154943	0.678249	2.94064
Zfp141	1	-0.903288	-0.719527	1	-0.885043	-0.683893	1	-0.906711	-0.596085	1	-0.920785	-0.70005
Zfp14	1	0.260595	0.214951	1	0.22421	0.132527	1	0.696221	0.386194	1	-0.339707	-0.0906978
Zfp131	0.213256	-0.151156	-1.88817	1	-0.0122088	-0.186344	0.0250392	-0.24302	-2.74223	0.30055	-0.138952	-1.70016
Zfp13	1	0.515914	0.389649	1	0.362752	0.233993	1	0.570257	0.419514	1	0.628769	0.373463
Zfp128	1	-0.371821	-0.0244401	1	-0.512322	-0.0663273	1	-0.384646	-0.00751312	1	-0.122581	0.00811389
Zfp120	0.758694	0.341024	1.09016	1	0.289302	0.719114	0.586943	0.378059	1.2343	0.975911	0.335981	0.846803
Zfp12	1	0.0368781	0.203884	1	0.00293457	0.0541256	1	0.105569	0.357527	1	-0.0546639	0.0234629
Zfp119b	1	-0.613859	-0.140913	1	-0.686177	-0.197222	1	-0.665738	-0.111027	1	-0.383961	-0.065741
Zfp119a	1	-0.174814	-0.094076	1	-0.334253	-0.277571	1	-0.181352	-0.0410196	1	0.0919916	0.0829745
Zfp114	1	-1.16913	-0.138376	1	-0.732661	-0.0548026	1	-1.24899	-0.127196	1	-1.477	-0.210492
Zfp113	1	-0.385408	-0.294374	1	-0.35377	-0.35264	1	-0.466823	-0.270896	1	-0.245809	-0.140826
Zfp112	1	-0.807974	-0.314607	1	-1.03438	-0.48203	1	-0.764125	-0.22923	1	-0.541059	-0.12786
Zfp111	1	-0.613401	-0.435702	1	-0.603012	-0.453098	1	-0.457842	-0.168722	1	-0.907474	-0.736313
Zfp110	1	-0.0511579	0.191774	1	-0.172975	-0.291518	1	0.0318823	0.56293	1	-0.0479797	0.0385581
Zfp11	1	0.291437	0.134945	1	0.483969	0.155509	1	0.148452	0.104305	1	0.362741	0.11007
Zfp109	1	-0.0169682	-0.00962432	1	0.660173	0.00871125	1	1.097	0.0304765	1	-1.42195	-0.105149
Zfp108	1	-0.000855676	0.0204501	1	-0.328074	-0.0518763	1	-0.0352606	0.0225549	1	0.732678	0.101858
Zfp106	1	-0.00219739	0.0426789	1	-0.0233557	-0.38914	0.742849	0.0591318	1.0573	0.545736	-0.0985941	-1.33049
Zfp105	1	-0.0101086	0.117724	1	0.32056	0.189015	1	-0.095011	0.132925	1	-0.215911	-0.0524034
Zfp101	1	0.0228026	0.12545	1	0.131422	0.160812	1	0.134149	0.394674	1	-0.30767	-0.480926
Zfp1	1	0.141655	0.54796	1	0.253948	0.523781	1	-0.00926932	0.331466	1	0.338949	0.760577
Zfhx4	1.02998e-27	-0.585635	-11.1808	2.69345e-23	-0.606317	-10.2557	4.96465e-13	-0.426644	-7.54536	6.18923e-47	-0.872682	-14.6028
Zfhx3	6.14794e-05	-0.306501	-4.44361	0.105986	-0.171709	-2.31481	0.000983578	-0.290176	-3.7312	1.87305e-10	-0.512606	-6.70647
Zfhx2	1	-0.939212	-0.463008	1	-0.929486	-0.425159	1	-0.0677176	0.0390289	0.595372	-1.92267	-1.26785
Zfc3h1	1	-0.0213296	0.335243	0.625298	0.167197	1.35931	0.368279	-0.263538	-1.5422	0.0658226	0.297087	2.41203
Zfat	1	-0.592654	-0.421453	1	-0.436016	-0.289623	1	-0.590477	-0.285261	1	-0.787426	-0.674702
Zfas1	3.96873e-08	-0.60421	-5.87241	2.29268e-05	-0.500521	-4.72432	1.55603e-06	-0.63736	-5.18013	4.06261e-09	-0.671503	-6.23095
Zfand6	0.758694	-0.099882	-1.09012	0.14197	-0.178133	-2.18568	0.344009	0.0934089	1.5831	0.00012656	-0.365424	-4.26329
Zfand5	2.03914e-50	-0.480518	-15.1626	1.10732e-14	-0.312108	-8.08605	1.3794e-107	-0.712244	-22.2218	1.5976e-05	-0.204359	-4.72061
Zfand4	1	-0.653465	-0.0542141	1	-0.462428	-0.0318058	1	-0.913414	-0.0773081	1	-0.246867	-0.0171749
Zfand3	1	0.0462471	0.80518	1	-0.0179653	-0.216247	6.84853e-05	0.360355	4.38668	4.83837e-06	-0.426804	-4.96644
Zfand2b	0.346089	0.228892	1.62624	1	0.124015	0.749807	0.04802	0.402899	2.50146	1	0.0405988	0.435738
Zfand2a	0.149744	0.644861	2.06068	0.476136	0.564483	1.5439	0.214099	0.524976	1.84008	0.0878253	1.07589	2.29217
Zfand1	0.58484	0.503066	1.28798	1	0.127696	0.318893	0.100169	1.09395	2.19854	1	0.110754	0.291485
Zer1	1	-0.0601838	0.174641	1	0.102911	0.428484	1	-0.155482	0.108731	1	-0.0656986	-0.102903
Zeb2os	1	-0.401717	-0.446621	1	-0.391499	-0.539503	1	-0.285816	-0.0748261	0.979255	-0.632221	-0.842643
Zeb2	9.81545e-35	-0.389791	-12.5473	7.45997e-11	-0.249228	-6.90655	3.70433e-51	-0.479576	-15.2748	2.63715e-20	-0.388948	-9.5074
Zeb1	2.48669e-17	-0.438882	-8.7754	0.0060245	-0.189764	-3.33396	1.2599e-13	-0.407002	-7.72593	2.86846e-44	-0.814021	-14.1753
Zdhhc9	0.353033	0.240742	1.61419	1	-0.0556447	-0.120528	0.0437218	0.438267	2.53703	0.454633	0.294066	1.45277
Zdhhc8	0.881163	0.0584703	0.959433	1	0.0764293	0.706296	0.011172	0.306091	3.01788	0.0130762	-0.395536	-2.99746
Zdhhc7	0.882841	0.172502	0.957471	1	-0.0647711	-0.315764	0.109964	0.456269	2.15725	1	-0.0150567	-0.0531455
Zdhhc6	0.0183602	0.447444	2.88891	0.583385	0.258043	1.40718	0.00111927	0.613228	3.69666	0.139725	0.390764	2.08705
Zdhhc5	3.69703e-06	0.440817	5.03749	0.000631455	0.410282	3.95531	1.47108e-05	0.407527	4.72489	5.517e-06	0.557036	4.9403
Zdhhc4	0.914575	0.0980577	0.922808	1	0.0513311	0.355942	0.354243	0.204211	1.56535	1	-0.0470572	0.0620014
Zdhhc3	0.508893	-0.168054	-1.38714	0.13946	-0.232989	-2.19346	0.00660705	0.279037	3.18376	5.50914e-16	-0.815766	-8.39578
Zdhhc24	0.42988	0.863883	1.49583	0.966777	0.648419	0.988305	0.19657	1.26237	1.88324	1	0.494441	0.801801
Zdhhc23	1	-17.2793	-0.00989619	1	-18.1195	-0.0143758	1	-17.2223	-0.00988132	1	0	0
Zdhhc22	1	-0.738965	-0.0245722	1	-0.448925	-0.00575484	1	-1.01353	-0.0387962	1	-0.431359	-0.0119316
Zdhhc21	0.148796	0.425537	2.0636	0.999094	0.228408	0.955943	0.00239385	0.874442	3.48493	1	-0.0383152	-0.0396516
Zdhhc20	1.3893e-06	0.34357	5.22908	2.19134e-09	0.455041	6.39762	0.000277283	0.300954	4.05402	0.000971475	0.285523	3.7596
Zdhhc2	1	1.42771	0.437061	1	0.658688	0.235542	1	1.95006	0.490933	1	1.98778	0.41538
Zdhhc19	1	-1.15	-0.0592037	1	-1.0801	-0.0488973	1	-1.34072	-0.0684195	1	-0.767753	-0.0305906
Zdhhc18	0.000219185	0.73783	4.14463	0.00482994	0.722815	3.39894	8.25004e-05	0.790729	4.34396	0.0124099	0.651224	3.0148
Zdhhc17	0.43453	-0.405212	-1.48923	0.514698	-0.358874	-1.49353	0.74087	-0.418361	-1.05951	0.314047	-0.439613	-1.67663
Zdhhc16	2.55421e-09	0.951572	6.3244	1.84634e-05	0.812658	4.77001	3.92608e-09	0.961931	6.23416	3.29091e-08	1.13841	5.88575
Zdhhc15	0.986483	0.676632	0.846562	1	0.712995	0.710877	0.695071	1.00115	1.1113	1	0.12881	0.171183
Zdhhc14	0.823115	0.883994	1.02019	1	0.824411	0.843953	0.580764	1.3276	1.2417	1	0.295408	0.406983
Zdhhc13	1	0.398011	0.763177	1	0.143718	0.273313	0.70809	0.666152	1.09723	1	0.26649	0.451253
Zdhhc12	0.127036	1.17064	2.13657	0.81683	0.608023	1.1456	0.0150716	2.29572	2.91938	0.777468	0.580531	1.05728
Zdhhc11	1	-0.654349	-0.0468554	1	-1.01913	-0.0675159	1	-0.884804	-0.0539	1	1.39139	0.0127225
Zdhhc1	1	-0.178955	-0.732836	1	-0.0920699	-0.486724	1	-0.20146	-0.449742	0.583347	-0.24603	-1.28249
Zdbf2	1	-22.4254	-0.242457	1	-20.3687	-0.0575033	1	-22.7511	-0.266796	1	-23.0196	-0.335862
Zcwpw2	1	-1.1564	-0.22231	1	-0.966646	-0.175308	1	-1.15135	-0.185775	1	-1.3906	-0.259976
Zcwpw1	1	-0.458093	-0.144792	1	-0.343042	-0.130029	1	-0.624703	-0.168805	1	-0.219327	-0.0584766
Zcrb1	0.000313587	0.268807	4.05748	0.0379957	0.19081	2.72108	1.01123e-05	0.356814	4.80322	0.0310339	0.196218	2.69877
Zcchc9	0.200928	0.229981	1.9188	1	0.0959391	0.739267	0.172549	0.203282	1.94832	0.0410369	0.497354	2.59714
Zcchc8	1	-0.0667374	0.0715985	1	0.0233261	0.0665305	1	-0.152965	0.0502184	1	0.00145065	0.0888134
Zcchc7	4.10756e-06	-0.420023	-5.01663	0.986671	-0.0829625	-0.968212	2.47969e-08	-0.548229	-5.92992	9.28876e-10	-0.567911	-6.46323
Zcchc4	1	-0.244871	-0.212263	1	0.182931	0.189473	1	-0.286191	-0.190222	1	-0.616023	-0.687161
Zcchc3	1	-0.557684	-0.539878	1	-0.38504	-0.392615	1	-0.830257	-0.755179	1	-0.0839685	-0.100247
Zcchc24	0.00185321	-0.123384	-3.59523	0.0028536	-0.17079	-3.55019	0.618132	0.0197365	-1.19702	2.103e-10	-0.345819	-6.68913
Zcchc2	1	-0.0353277	0.138534	1	0.214198	0.591447	1	-0.149046	0.00863	1	-0.101725	-0.261558
Zcchc18	1	1.30826	0.126641	1	0.4494	0.0646573	1	2.4047	0.155112	1	1.29606	0.100735
Zcchc17	0.0939638	0.171352	2.26921	1	-0.0285999	-0.265821	0.000199518	0.348331	4.13465	0.743339	0.102582	1.09459
Zcchc14	9.40443e-07	0.397149	5.30335	0.00167248	0.321245	3.69895	0.00104704	0.274392	3.71433	3.18257e-15	0.805088	8.18381
Zcchc13	1	-18.5419	-0.0148443	1	-18.2585	-0.0143758	1	-18.2023	-0.00988132	1	-19.2953	-0.018659
Zcchc12	1	-0.0759187	0.000209731	1	-0.588207	-0.0344914	1	1.54617	0.0501977	1	-0.955317	-0.0492301
Zcchc10	0.717233	0.250695	1.13474	1	0.147203	0.515566	0.338499	0.361058	1.59239	1	0.174637	0.602957
Zc4h2	1	-0.229393	-0.0677767	1	-0.435154	-0.337377	1	0.0293331	0.280359	1	-0.415404	-0.347091
Zc3hc1	0.729134	0.239688	1.12122	1	0.0717063	0.260863	0.211651	0.434319	1.84577	1	0.102651	0.404083
Zc3hav1l	1	-0.208658	-0.256333	0.901546	-0.426075	-1.05578	1	-0.0397065	0.412772	1	-0.227024	-0.375709
Zc3hav1	0.000106904	-0.347672	-4.31581	1.92051e-05	-0.394492	-4.76177	0.499642	-0.166989	-1.34731	4.61405e-13	-0.632626	-7.55002
Zc3h8	1	0.0798806	0.245256	1	-0.200629	-0.323475	1	0.101593	0.382254	1	0.51356	0.622885
Zc3h7b	0.655331	0.110904	1.20379	1	0.135577	0.894039	0.0646941	0.267768	2.38274	0.719929	-0.208215	-1.12034
Zc3h7a	2.45098e-06	0.390604	5.11871	1.71704e-05	0.426934	4.78551	0.000184299	0.318662	4.1534	1.1456e-06	0.497825	5.24814
Zc3h6	0.957866	-0.285823	-0.876903	1	-0.131815	-0.46718	1	-0.194889	-0.10023	0.0514349	-0.634644	-2.51112
Zc3h4	0.104049	-0.705608	-2.22507	0.284505	-0.582791	-1.84231	0.183589	-0.753899	-1.91755	0.0714563	-0.763376	-2.3785
Zc3h3	1	-0.366575	-0.373999	1	-0.416361	-0.558897	1	-0.366993	-0.220698	1	-0.294731	-0.268168
Zc3h18	0.972673	0.0605112	0.861341	0.832039	0.160163	1.12871	0.984633	0.0122932	0.805998	1	0.0307338	0.261099
Zc3h15	1	0.0496707	0.204148	0.0130768	0.218522	3.08874	0.294727	-0.0421508	-1.67028	1	0.0219927	-0.0851714
Zc3h14	0.00175267	0.286531	3.61024	5.51075e-05	0.455107	4.5335	0.00527785	0.243612	3.25315	0.366277	0.160359	1.58684
Zc3h13	0.00122137	-0.389927	-3.70819	0.196917	-0.217277	-2.03005	0.000516345	-0.475097	-3.89906	0.000401095	-0.433607	-3.98588
Zc3h12d	1	-19.2572	-0.0346367	1	-20.0432	-0.0575033	1	-18.8684	-0.0197626	1	-18.2763	-0.018659
Zc3h12c	0.759743	0.275443	1.0885	1	0.195799	0.618852	0.495438	0.346552	1.35304	1	0.241252	0.746468
Zc3h12b	1	0.125026	0.355768	1	0.200208	0.30296	0.918552	0.43079	0.873595	1	-0.439075	-0.701261
Zc3h12a	0.0169936	0.371703	2.91622	1	0.0170515	-0.0958162	3.98624e-08	0.861418	5.84856	1	0.0374041	0.0773797
Zc3h11a	0.4944	-0.809105	-1.40553	1	-0.498058	-0.845721	0.377547	-0.989228	-1.52674	0.554056	-0.792586	-1.31954
Zc3h10	1	-0.346891	-0.302261	1	-0.216066	-0.214238	1	-0.409258	-0.233563	1	-0.383811	-0.420702
Zc2hc1c	1	0.0730617	0.0677405	1	0.503599	0.145541	1	0.201017	0.158401	1	-0.544177	-0.232569
Zc2hc1a	0.87018	-0.254959	-0.971761	0.155448	-0.451379	-2.14207	1	-0.0979465	0.178479	0.634375	-0.285534	-1.22119
Zbtb9	1	0.195207	0.142291	1	0.257805	0.105671	1	0.283293	0.208837	1	-0.0473667	0.00506752
Zbtb8os	2.61647e-05	0.584186	4.63248	0.687409	0.158776	1.28643	4.14836e-12	1.13526	7.25742	0.13752	0.281107	2.09486
Zbtb8b	1	1.75192	0.0595921	1	20.1957	0.0661543	1	0.664349	0.0403061	1	20.1957	0.0627435
Zbtb8a	1	0.122011	0.384678	1	0.180039	0.324927	1	0.248799	0.581225	1	-0.179566	-0.0686702
Zbtb7c	0.0672773	0.824639	2.40779	0.146937	0.981535	2.16933	0.607328	0.227235	1.20988	0.000411518	4.21785	3.97937
Zbtb7b	1	0.148404	0.7885	1	0.0184255	0.122808	0.291287	0.412451	1.67656	1	-0.148487	-0.351875
Zbtb7a	1.02183e-05	-0.248038	-4.83058	1	-0.0413364	-0.920812	8.58642e-12	-0.389922	-7.15574	0.00243505	-0.215287	-3.50844
Zbtb6	1	0.22966	0.606731	1	-0.0339513	-0.00634161	0.851796	0.408207	0.944227	1	0.269556	0.513186
Zbtb5	1	-0.12621	0.0227079	1	-0.0357412	0.0541557	1	0.00302611	0.402161	1	-0.466509	-0.744066
Zbtb49	1	0.109805	0.232211	1	0.135067	0.179243	1	0.0686543	0.238155	1	0.1644	0.193298
Zbtb48	1	0.302126	0.431194	1	0.598005	0.549666	1	0.0111342	0.222079	1	0.650785	0.493219
Zbtb46	1	-0.15143	-0.107263	0.80387	0.611902	1.16103	0.302055	-0.716412	-1.65634	0.638087	0.615012	1.21625
Zbtb45	1	0.291271	0.680175	1	0.262863	0.47204	0.617685	0.62249	1.19753	1	-0.204698	-0.30908
Zbtb44	1	-0.16883	-0.724079	1	0.0442855	0.448908	1	-0.0708935	0.478999	0.000153459	-0.594771	-4.21762
Zbtb43	1	-0.0633185	0.206696	1	0.0255371	0.175391	0.745301	0.129285	1.05416	0.464618	-0.49908	-1.43879
Zbtb42	0.808688	1.50934	1.03682	1	1.11392	0.755562	0.615285	2.34781	1.20061	1	0.923847	0.66197
Zbtb41	1	-0.0795427	0.00874138	1	-0.039388	-0.110531	1	-0.0156043	0.578189	0.909752	-0.256215	-0.915376
Zbtb40	1	0.186731	0.248989	1	0.00547427	-0.0108025	1	0.23618	0.347392	1	0.35765	0.296962
Zbtb4	0.00524862	0.24893	3.29354	0.325789	0.157632	1.77087	4.1814e-07	0.453316	5.4299	1	-0.0162793	-0.132058
Zbtb39	1	-0.241982	-0.127615	1	0.327019	0.43226	1	-0.309789	-0.113612	0.992765	-0.675288	-0.827744
Zbtb38	1.058e-54	1.06231	15.8006	5.48753e-27	0.777949	11.0557	3.84666e-52	1.14689	15.4234	5.67374e-57	1.3157	16.1093
Zbtb37	1	0.0544922	0.435935	1	0.280628	0.813035	1	-0.0389537	0.365082	1	-0.0293297	-0.100774
Zbtb34	1	0.238162	0.604908	1	0.332729	0.554624	1	0.190087	0.618485	1	0.215696	0.393314
Zbtb33	1	-0.235954	-0.394807	1	-0.0380792	-0.109884	1	-0.145748	0.0777165	0.427033	-0.622974	-1.49293
Zbtb32	1	0.683228	0.0348464	1	0.913354	0.0373877	1	0.935972	0.0403164	1	0.0599852	0.00674693
Zbtb3	1	1.26002	0.15169	1	1.47824	0.145315	1	1.59631	0.165806	1	0.554765	0.0703106
Zbtb26	1	0.888225	0.653814	1	0.860039	0.494029	1	0.73971	0.596773	1	1.31212	0.697384
Zbtb25	0.450455	0.589204	1.46656	1	0.386989	0.868544	0.207932	0.840552	1.85485	0.924482	0.408824	0.900476
Zbtb24	1	0.207647	0.712153	1	0.254733	0.56426	1	0.164228	0.714092	1	0.237218	0.604685
Zbtb22	0.30339	0.424902	1.70145	0.67092	0.425107	1.30514	0.0751693	0.652483	2.32023	1	0.0322285	0.340764
Zbtb21	0.90937	0.0968381	0.928051	1	0.172117	0.861879	0.910557	0.0318258	0.882613	1	0.136036	0.714315
Zbtb20	0	-0.817951	-42.7486	1.2306e-182	-0.631444	-28.9984	0	-0.905817	-44.2645	0	-0.885578	-39.9794
Zbtb2	1	-0.274329	-0.728136	1	0.184988	0.858547	1	-0.345652	-0.675482	0.0423698	-0.630631	-2.58459
Zbtb18	1	0.565006	0.779137	1	0.731217	0.732384	1	0.356242	0.642467	1	0.847561	0.774315
Zbtb17	1	-0.0118552	0.233982	1	-0.0882809	-0.170057	1	0.0361892	0.508063	1	-0.00418963	0.143677
Zbtb16	9.3481e-25	-6.19462	-10.5506	1.17299e-11	-5.72887	-7.171	1.9781e-08	-5.46357	-5.96804	1.03401e-80	-7.47621	-19.2087
Zbtb14	1	-0.069466	0.116701	1	0.0704614	0.259502	1	-0.083966	0.287629	1	-0.214913	-0.439878
Zbtb12	1	-0.0825384	0.147651	1	0.0833426	0.220121	1	0.132616	0.461573	1	-0.613235	-0.600516
Zbtb11os1	0.0774271	0.946972	2.35058	0.206594	0.959244	2.0076	0.0400841	1.10985	2.57012	0.489197	0.638749	1.40497
Zbtb11	0.0374109	-0.362495	-2.63579	1	-0.0892818	-0.7709	8.58425e-06	-0.678022	-4.83724	1	0.0474981	0.195368
Zbtb10	0.0578091	-0.475168	-2.46793	1	-0.132615	-0.676039	0.00372808	-0.693859	-3.35663	0.138751	-0.412216	-2.09062
Zbtb1	0.566746	-0.205645	-1.3111	1	0.0629698	0.679688	0.0146103	-0.425865	-2.93004	1	-0.0549358	-0.293447
Zbp1	1.83672e-10	0.85548	6.72765	1	0.11247	0.667291	1.42542e-37	2.69817	13.0582	1	-0.00293418	-0.154418
Zbed5	0.0852469	1.40906	2.31029	0.211143	1.43359	1.99719	0.14202	1.16812	2.04118	0.0935723	2.04699	2.26538
Zbed4	0.81614	0.549829	1.02795	1	0.245519	0.446876	0.525198	0.765388	1.31265	1	0.589444	0.817628
Zbed3	0.456483	0.187873	1.45791	1	0.09559	0.597984	0.232369	0.224208	1.79828	0.549437	0.242903	1.32584
Zar1	1	-17.86	-0.00989619	1	-18.0419	-0.0143758	1	-18.3327	-0.00988132	1	0	0
Zap70	1	2.65718	0.0869529	1	1.72515	0.0561417	1	21.0569	0.104956	1	1.7588	0.0568363
Zan	1	-19.3359	-0.0296886	1	0	0	1	-20.2257	-0.0494066	1	-18.5332	-0.018659
Zadh2	7.58941e-06	-0.899825	-4.89158	0.000227009	-0.82572	-4.20695	0.0143399	-0.709096	-2.93617	1.04564e-12	-1.32761	-7.44109
Yy1	0.735524	-0.0293825	-1.11423	0.867931	0.0723786	1.09089	0.013287	-0.111016	-2.96178	1	0.00807193	-0.0248689
Ywhaz	1	0.108578	0.18325	0.0111163	0.157636	3.14092	0.0837366	0.0997871	-2.27468	0.915169	0.0606119	0.909585
Ywhaq	0.760605	0.138348	1.08745	0.810631	0.0654611	1.15314	0.279898	0.106033	-1.69855	5.07286e-08	0.311173	5.8114
Ywhah	3.0122e-27	0.655084	11.0841	1.85378e-11	0.422165	7.10671	2.33888e-24	0.710869	10.4589	2.36457e-36	0.881082	12.8237
Ywhag	9.98605e-05	-0.22107	-4.33168	1.96817e-05	-0.28039	-4.75673	0.674936	-0.0423689	-1.13385	1.20132e-14	-0.491469	-8.01951
Ywhae	0.00644561	0.00765762	-3.23076	0.0121304	-0.0914675	-3.11355	0.101825	0.133562	-2.19092	0.000371451	-0.115534	-4.0047
Ywhab	0.00726183	0.211578	3.19358	1	0.038679	0.787322	2.66122e-09	0.449842	6.29695	0.954672	-0.0293794	-0.86967
Ythdf3	1	-0.0824558	-0.648387	1	0.0171332	0.00317456	0.945768	-0.144618	-0.845719	0.97115	-0.0827274	-0.852173
Ythdf2	1	-0.0869869	-0.443622	0.984787	-0.110016	-0.969905	0.90188	0.0139884	0.891253	0.136888	-0.255271	-2.09696
Ythdf1	1	-0.062137	-0.170283	1	-0.00837064	0.0116376	1	-0.112615	-0.264386	1	-0.026855	-0.157991
Ythdc2	1	-0.245606	-0.783047	1	-0.0245036	-0.102383	1	-0.241013	-0.408263	0.151567	-0.515495	-2.04902
Ythdc1	6.48196e-17	-0.55681	-8.66524	0.000283021	-0.304066	-4.15389	1.83916e-33	-0.818754	-12.307	0.000315649	-0.300446	-4.04516
Yrdc	1.62047e-07	0.610854	5.62629	0.000793376	0.489677	3.89708	1.53776e-07	0.618617	5.61184	2.10798e-07	0.773211	5.56135
Ypel5	0.000328481	0.393047	4.04612	0.00736447	0.385021	3.27274	2.90564e-07	0.581099	5.49709	1	0.0587072	0.629661
Ypel4	1	-0.148332	-0.231007	1	-0.0160192	-0.114608	1	-0.399685	-0.697991	1	0.314176	0.595663
Ypel3	1.46828e-32	0.521805	12.1412	5.1914e-34	0.506097	12.4353	1.09182e-18	0.538501	9.1192	3.6134e-34	0.508281	12.4235
Ypel2	1	0.00763469	0.335774	1	0.233907	0.728345	1	-0.114906	0.196153	1	-0.0130106	-0.0495621
Ypel1	0.430334	-1.08378	-1.49485	1	-0.769369	-0.941665	0.500682	-1.12997	-1.34578	0.217001	-1.34956	-1.87351
Yod1	0.00738493	0.502061	3.18792	0.159523	0.404159	2.12986	0.000176308	0.703766	4.16397	0.496562	0.257846	1.39416
Yme1l1	0.156763	-0.176523	-2.03945	0.0497051	-0.215061	-2.62077	0.324388	-0.180881	-1.61764	0.62377	-0.113299	-1.23442
Ylpm1	0.105988	-0.298721	-2.21689	0.860129	-0.140137	-1.09955	0.541969	-0.270651	-1.28962	4.49058e-05	-0.549828	-4.49742
Ykt6	2.50416e-10	0.62857	6.68116	0.00123255	0.386603	3.78126	4.00516e-13	0.767239	7.57395	1.82918e-08	0.701591	5.98447
Yju2	0.714653	0.513708	1.13756	1	0.293191	0.584075	0.643464	0.508985	1.16829	0.549655	0.892686	1.32549
Yjefn3	1	0.159634	0.199395	1	0.655831	0.433998	1	-0.0155396	0.0981876	1	-0.0147539	0.00319283
Yipf7	1	-0.868853	-0.0270993	1	1.12636	0.0186938	1	-1.2246	-0.0440549	1	-1.39187	-0.0432643
Yipf6	0.00222558	0.465136	3.54419	0.124816	0.342182	2.2437	0.00322806	0.4243	3.39854	0.00032848	0.749483	4.03526
Yipf5	3.87956e-22	0.573647	9.96114	3.16382e-12	0.41316	7.3515	1.71882e-13	0.542373	7.68542	2.86823e-40	0.882527	13.5086
Yipf4	6.57968e-15	0.509972	8.11299	6.68682e-09	0.407926	6.2199	1.62671e-16	0.608989	8.54995	1.62904e-09	0.448624	6.37562
Yipf3	7.31973e-12	0.420812	7.19166	0.00120177	0.216017	3.78823	2.88314e-18	0.613025	9.01158	1.58735e-06	0.321357	5.18582
Yipf2	1	0.136377	0.353073	1	-0.106879	-0.190873	1	0.115871	0.440518	1	0.608362	0.747327
Yipf1	0.000126989	0.319514	4.27543	1	0.0253264	0.387974	1.36684e-08	0.494496	6.03005	0.000144255	0.398433	4.23224
Yif1b	5.59874e-15	0.525365	8.13273	1.53045e-06	0.356044	5.26804	2.88485e-15	0.594512	8.20464	8.96269e-16	0.623616	8.33759
Yif1a	2.26061e-34	0.801806	12.4805	2.14123e-11	0.459259	7.08604	1.50843e-36	0.935868	12.8745	1.53496e-40	1.04386	13.5549
Yes1	1	-0.0686013	0.124681	0.436797	0.264036	1.599	0.397702	-0.352599	-1.49481	0.637387	0.178529	1.21742
Yeats4	0.00276142	0.46044	3.4822	0.327829	0.247447	1.76694	2.06447e-06	0.802305	5.12511	0.685738	0.149484	1.15999
Yeats2	1	-0.124793	-0.360445	1	-0.049863	-0.288299	1	-0.1483	-0.0786783	0.985694	-0.174589	-0.836453
Ydjc	0.0515206	2.06826	2.51343	0.346647	1.29934	1.73594	0.0420615	2.47892	2.55183	0.0668398	2.8929	2.40621
Ybx3	1.85472e-21	0.334848	9.80179	3.32494e-72	0.547295	18.1886	0.748115	0.207117	1.05056	9.75992e-29	0.321603	11.3704
Ybx2	1	-20.2729	-0.0593771	1	-18.285	-0.0143758	1	-21.2453	-0.108695	1	0	0
Ybx1	0.565658	0.0747425	1.31308	0.238659	-0.0527822	-1.93502	0.0658933	0.175896	2.37501	0.0138284	0.0388847	2.97835
Ybey	1	-0.0687768	0.0255665	1	-0.194024	-0.0779198	1	-0.013302	0.0951523	1	-0.00301324	0.0178681
Yars2	1	-0.183779	-0.32718	1	-0.319887	-0.877782	1	-0.00397604	0.438243	0.904016	-0.339284	-0.922005
Yars	9.06808e-05	0.608395	4.35405	0.17368	0.33303	2.08876	5.01525e-07	0.809316	5.39638	0.00235465	0.618094	3.51779
Yap1	0.00380697	0.254279	3.38848	0.0370649	0.270682	2.72984	0.971349	-0.00743725	0.819814	1.62829e-13	0.91643	7.68653
Yaf2	9.48589e-21	0.849536	9.63258	1.07411e-10	0.654129	6.85347	2.33581e-21	0.92641	9.7724	3.5939e-18	0.976288	8.9752
Yae1d1	0.16961	0.219935	2.00204	1	0.0964144	0.679033	0.000795517	0.495948	3.78679	1	-0.109912	-0.482391
Xylt2	0.00559688	0.602138	3.27368	0.0339218	0.625173	2.76185	0.00495682	0.595316	3.2719	0.0426722	0.585324	2.58177
Xylt1	1	0.0178782	0.3981	1	-0.0304413	-0.17518	1	0.0355265	0.776855	1	0.0482864	0.261646
Xylb	1	-1.10694	-0.466457	1	-1.27152	-0.527181	1	-1.25617	-0.495173	1	-0.386306	-0.139694
Xxylt1	8.32345e-14	1.00864	7.79208	8.42645e-06	0.676194	4.93232	1.9285e-15	1.15871	8.25414	1.46921e-12	1.22096	7.39529
Xrra1	1	-19.0056	-0.0247405	1	-19.1064	-0.0287516	1	-19.0667	-0.0197626	1	-18.7016	-0.018659
Xrn2	0.0621849	0.179053	2.43841	0.175413	0.182789	2.0845	0.00628514	0.238422	3.19928	1	0.0541107	0.448314
Xrn1	0.0284225	-0.278214	-2.73505	1	-0.00196268	-0.0475357	0.0587164	-0.308863	-2.42184	1.08814e-07	-0.551081	-5.67883
Xrcc6	1	-0.286412	-0.422134	1	-0.396229	-0.851792	1	-0.193741	0.0263037	1	-0.319839	-0.535937
Xrcc5	0.202196	-0.586185	-1.91544	0.319972	-0.550474	-1.78034	1	-0.192359	-0.111678	1.74758e-05	-1.22979	-4.70138
Xrcc4	0.238309	0.556081	1.83081	0.742435	0.440396	1.22726	0.131742	0.64729	2.07489	0.497452	0.53414	1.39295
Xrcc3	1	0.286683	0.136506	1	0.725643	0.176519	1	-0.239382	0.0279635	1	1.48885	0.232842
Xrcc2	1	-0.19414	-0.0320862	1	-0.0306714	0.000579245	1	-0.393204	-0.0795987	1	0.0649521	0.0285597
Xrcc1	1	0.0616784	0.654521	1	0.0535132	0.341597	0.922038	0.0619854	0.869691	1	0.0722694	0.382544
Xpr1	0.00652518	0.321191	3.22704	0.021521	0.393713	2.92168	0.104392	0.151588	2.17987	0.000127972	0.620503	4.26053
Xpot	0.822986	0.0991865	1.02038	1	-0.0642015	-0.171855	0.0294649	0.410602	2.68385	0.833382	-0.230808	-0.99709
Xpo7	0.103246	-0.405514	-2.2285	0.130234	-0.369715	-2.22429	0.471507	-0.374922	-1.38567	0.0174917	-0.514605	-2.89998
Xpo6	0.63554	0.104231	1.22657	1	0.0144817	0.0463171	0.0280458	0.259394	2.70257	1	-0.0748876	-0.538085
Xpo5	1	0.0561612	0.504877	1	-0.032066	-0.00478442	0.630789	0.240645	1.18279	1	-0.169399	-0.323394
Xpo4	1	-0.194137	-0.559505	1	-0.0767238	-0.29051	1	-0.163255	0.034034	0.251152	-0.40097	-1.79707
Xpo1	0.106749	0.231277	2.21362	1	0.0376881	0.315884	0.00236375	0.392728	3.48876	0.531174	0.186367	1.34957
Xpnpep3	1	-0.213264	-0.249404	1	-0.254861	-0.511338	1	-0.113176	0.228496	1	-0.353277	-0.708271
Xpnpep2	0.000397191	-2.04798	-3.99915	8.1741e-06	-2.38563	-4.93835	0.0804137	-1.61237	-2.29194	8.93874e-05	-2.31322	-4.34298
Xpnpep1	1.47847e-21	0.948569	9.82524	1.83152e-07	0.572821	5.65811	5.827e-33	1.37951	12.2125	2.81363e-10	0.723356	6.64552
Xpc	1	-0.218099	-0.294374	1	-0.151285	-0.320293	1	-0.215241	0.00468471	1	-0.310843	-0.703194
Xpa	0.0595549	0.231164	2.45623	0.370766	0.199139	1.6958	0.000284628	0.429257	4.04765	1	-0.0906095	-0.581954
Xndc1	1	0.154716	0.494654	1	0.323356	0.577951	1	0.132418	0.559724	1	-0.00741385	0.0582325
Xlr4c	1	0.385188	0.0101525	1	1.83867	0.0374328	1	-0.532059	-0.0386825	1	20.7904	0.0627435
Xlr4b	1	0.355028	0.102312	1	0.217685	0.0473552	1	0.4001	0.117562	1	0.462597	0.102356
Xlr4a	1	0.957463	0.0397997	1	0.708997	0.0230419	1	0.521354	0.0304144	1	20.3494	0.0627435
Xlr3b	1	0.213526	0.0482536	1	0.430563	0.0764378	1	-0.15862	-0.0401665	1	1.01731	0.158597
Xlr3a	1	-0.700453	-0.0516715	1	-0.317452	-0.0158051	1	-0.790288	-0.0532278	1	-0.94409	-0.0738256
Xlr	1	0.382317	0.473205	1	0.487802	0.438925	1	0.348128	0.479216	1	0.317287	0.309822
Xkrx	1	1.90662	0.228379	1	1.28054	0.163911	1	2.57518	0.240244	1	1.85309	0.194802
Xkr8	1	0.0475154	0.147956	1	-0.210474	-0.339114	1	0.281674	0.551984	1	-0.0222801	-0.0442309
Xkr6	1	0.576201	0.594999	1	1.19362	0.824612	1	0.374738	0.471822	1	0.357666	0.282463
Xkr5	1	2.69884	0.0596179	1	1.57031	0.0374328	1	3.20511	0.0600998	1	20.2869	0.0627435
Xkr4	1	-0.237138	-0.0111157	1	-0.444982	-0.126291	1	0.172069	0.172755	1	-0.626272	-0.204214
Xk	1	0.0642635	0.0300304	1	0.505384	0.0460237	1	-0.296394	0.0113188	1	0.454794	0.0321333
Xist	8.16628e-46	-0.00322716	-14.445	1.00506e-18	-0.0280508	-9.16911	3.52331e-68	-0.00989232	-17.6603	3.8071e-19	0.0449375	-9.22222
Xirp2	1	2.45418	0.0322727	1	19.9909	0.0330772	1	19.9909	0.0349854	1	0.292044	0.012703
Xirp1	1	-18.4634	-0.0197924	1	-19.1295	-0.0287516	1	-17.6003	-0.00988132	1	-18.6589	-0.018659
Xiap	2.21821e-07	-0.544811	-5.56975	4.92796e-06	-0.517372	-5.0408	9.5404e-06	-0.554077	-4.8153	6.07228e-07	-0.562508	-5.36779
Xdh	3.77023e-58	-1.55234	-16.2955	2.11473e-63	-1.68776	-17.0365	1.69123e-16	-1.07826	-8.54523	2.01456e-117	-2.19264	-23.2009
Xcr1	1	-18.1502	-0.0148443	1	-19.4114	-0.0287516	1	-17.3326	-0.00988132	1	0	0
Xcl1	1	2.08677	0.0322727	1	0.377494	0.0186938	1	19.1054	0.0349854	1	19.1054	0.0313717
Xbp1	1	0.0585487	-0.42035	0.0581739	-0.105957	-2.56118	3.10178e-05	-0.0701923	-4.56564	5.60826e-24	0.606098	10.3605
Xaf1	0.00138227	0.506651	3.67476	1	0.0358188	0.169162	1.30554e-08	0.980119	6.03793	0.100008	0.379276	2.23628
Xab2	1	-0.0454439	0.225103	1	-0.0974466	-0.178438	0.801461	0.150539	0.995268	1	-0.333241	-0.79892
Wwtr1	1.96727e-52	0.773568	15.4662	1.94838e-46	0.714163	14.5592	5.31286e-21	0.622681	9.68802	1.59714e-97	1.21153	21.1312
Wwp2	0.12925	0.479113	2.12833	0.332362	0.488023	1.75915	0.0767434	0.523962	2.31154	0.509311	0.377214	1.37765
Wwp1	0.503816	-0.236862	-1.39348	0.151559	-0.306131	-2.15409	0.10713	0.193269	2.16866	5.14725e-10	-0.845363	-6.55395
Wwox	1	-0.151993	-0.359743	1	-0.0167861	-0.136213	0.37226	0.393664	1.53541	0.000274719	-1.02443	-4.0791
Wwc2	0.0134067	0.211181	2.99662	9.35916e-16	0.553783	8.38707	0.526811	0.15008	1.31009	0.148095	-0.0856214	-2.05973
Wwc1	1	1.58449	0.0993917	1	0.509181	0.0316629	1	1.98807	0.110266	1	21.4052	0.125487
Wtip	9.78573e-16	0.685683	8.34519	4.56725e-17	0.844473	8.74197	1.44542e-15	0.719693	8.28918	5.08191e-05	0.423412	4.47015
Wtap	0.186508	0.165932	1.95576	1	0.0712581	0.731918	0.00302584	0.334505	3.41722	1	-0.0300517	-0.0277005
Wt1	0.0706142	1.10223	2.38863	0.753317	-0.512006	-1.21508	0.000518581	4.59433	3.89789	0.00641823	3.13578	3.22409
Wscd2	1	0.73513	0.356926	1	0.368712	0.200073	1	0.489866	0.282613	1	2.93935	0.552604
Wsb2	2.04816e-12	0.530733	7.36711	5.02836e-09	0.495413	6.26679	7.90025e-14	0.610235	7.78686	5.44449e-06	0.417878	4.94302
Wsb1	1.11906e-137	-1.18441	-25.1499	2.57303e-35	-0.706934	-12.6753	1.77672e-185	-1.43284	-29.2134	1.21483e-117	-1.26716	-23.2229
Wrnip1	0.46607	0.193697	1.44556	1	0.0334859	0.306631	0.115369	0.301015	2.1351	0.811343	0.205126	1.0214
Wrn	1	-0.272053	-0.569935	0.857719	-0.346657	-1.10276	1	-0.268859	-0.216003	1	-0.171296	-0.309997
Wrb	1	-0.157372	-0.179952	1	-0.323049	-0.674603	0.450294	0.581209	1.41534	0.056235	-0.929533	-2.47559
Wrap73	0.991323	0.208933	0.842202	1	0.17597	0.494608	0.613168	0.316091	1.20297	1	0.0453974	0.262349
Wrap53	1	0.51336	0.503173	1	0.476005	0.378006	1	0.73215	0.667793	1	0.178269	0.145806
Wnt9b	1	-1.75934	-0.101308	1	19.5809	0.0330772	1	-2.81383	-0.231785	1	1.46922	0.0127225
Wnt9a	1.99894e-97	3.26055	21.1368	1.16812e-72	3.01379	18.246	7.51613e-93	3.68386	20.6342	8.38806e-64	2.89494	17.0597
Wnt8b	1	-19.3862	-0.0296886	1	0	0	1	-20.2265	-0.0494066	1	-18.8819	-0.018659
Wnt7b	1	6.34657	0.292854	1	22.3153	0.264617	1	22.3153	0.279883	1	4.18475	0.232374
Wnt6	0.93825	-3.23728	-0.897897	1	-1.73112	-0.288577	0.314567	-4.16234	-1.63468	1	1.84304	0.0754269
Wnt5b	1	-0.246819	-0.0917327	1	1.0611	0.424451	1	1.17208	0.546736	0.194439	-1.92036	-1.92924
Wnt5a	0.00109372	0.401732	3.73831	0.224107	0.206669	1.9678	1.03873e-08	0.780983	6.07598	1	0.00632597	0.069549
Wnt4	1	0.083818	0.546266	1	0.194647	0.411016	1	-0.390015	0.00449339	0.410106	1.81937	1.51798
Wnt3	1	-17.5862	-0.00989619	1	-18.127	-0.0143758	1	-17.8242	-0.00988132	1	0	0
Wnt2b	1	2.93453	0.585737	1	4.58889	0.566697	1	2.37505	0.520659	1	3.02832	0.490075
Wnt2	0.000180007	0.333651	4.19301	2.72894e-22	1.12846	10.0261	3.54559e-06	0.431918	5.0183	2.26863e-10	-0.563557	-6.67783
Wnt16	0.130223	-1.24563	-2.12501	0.492542	-0.922867	-1.52281	0.170955	-1.38101	-1.95308	0.0767179	-1.34395	-2.34875
Wnt11	1.75038e-33	1.68575	12.3148	5.78166e-31	1.96219	11.8563	1.55365e-46	2.63171	14.5586	0.00203578	0.426859	3.55853
Wnt10b	0.00187066	-4.41466	-3.5925	1	-0.261757	-0.0173548	1	0.253977	0.0615269	4.76331e-41	-6.71226	-13.6408
Wnt10a	1	-1.91774	-0.170747	1	-2.31314	-0.275006	1	-2.13573	-0.172104	1	0.21932	0.0380503
Wnt1	1	-1.60886	-0.136108	1	1.15581	0.0560664	1	20.5271	0.104956	1	-3.71484	-0.784216
Wnk4	1	-2.55002	-0.301702	1	-1.90284	-0.19249	1	-2.80058	-0.305809	1	-2.68255	-0.310398
Wnk3	1	0.625199	0.665326	1	0.548958	0.513618	1	0.324808	0.490121	0.908591	1.80397	0.916762
Wnk2	1	0	0	1	0	0	1	0	0	1	0	0
Wnk1	1.86271e-40	-0.487507	-13.5614	1.36107e-12	-0.323274	-7.46615	3.63299e-32	-0.425455	-12.061	2.593e-76	-0.825804	-18.6739
Wls	2.8912e-161	1.09935	27.2296	1.52838e-135	1.00741	24.9655	4.46318e-137	1.24071	25.1003	3.17907e-114	0.938283	22.8804
Wiz	1	0.0240733	0.542851	1	-0.0595663	-0.103264	0.443582	0.189116	1.42547	1	-0.176194	-0.510638
Wipi2	0.113748	0.174642	2.18549	0.667816	0.140461	1.30936	0.0892487	0.147969	2.24796	0.0868025	0.281383	2.29706
Wipi1	4.91492e-27	0.631724	11.0395	2.34445e-15	0.477211	8.27687	1.05428e-22	0.675434	10.0859	4.19658e-31	0.760799	11.8413
Wipf3	0.00816062	4.79955	3.15642	0.0262122	5.69067	2.85312	0.0150149	4.32921	2.92062	0.0322656	5.08639	2.68448
Wipf2	1	0.00721431	0.489123	1	0.168512	0.778288	1	-0.0962408	0.260565	1	0.0213775	0.342258
Wipf1	6.16482e-05	-0.335607	-4.44295	0.0271067	-0.232338	-2.84074	0.0127112	-0.270241	-2.97624	1.00298e-12	-0.596068	-7.44693
Wincr1	1	3.11899	0.0322778	1	1.40982	0.0187089	1	19.1634	0.0349854	1	19.1634	0.0313717
Wif1	1	2.81628	0.700175	1	1.54587	0.497038	1	4.10239	0.710773	1	4.48119	0.653036
Whrn	6.40639e-05	2.18776	4.43394	0.00121048	2.11753	3.78605	0.000367443	1.88698	3.98439	0.000116599	3.34428	4.28232
Whamm	1	-0.0418152	0.266612	1	0.11848	0.523081	1	-0.140144	0.160764	1	-0.037278	0.0228771
Wfs1	0.887098	0.163704	0.952468	1	-0.0628262	-0.020755	0.353137	0.341625	1.56736	1	0.143035	0.658982
Wfikkn2	1	1.88915	0.41956	1	1.61208	0.323858	1	1.94699	0.415636	1	2.22345	0.376939
Wfikkn1	1	-0.791941	-0.115885	1	-0.449377	-0.0647175	1	-0.770315	-0.0822151	1	-1.19366	-0.19775
Wfdc8	1	-19.5636	-0.0346367	1	-17.708	-0.0143758	1	-20.524	-0.0592879	1	0	0
Wfdc5	1	2.85285	0.0968232	1	1.82445	0.0704799	1	3.17599	0.0950696	1	20.87	0.0941152
Wfdc3	1	-0.648044	-0.0368712	1	-0.482916	-0.0301584	1	-0.660515	-0.0236304	1	-0.824068	-0.055274
Wfdc21	1	-18.5131	-0.0197924	1	-19.6545	-0.0431274	1	0	0	1	-19.0555	-0.018659
Wfdc2	1	3.27372	0.263197	1	2.14315	0.192889	1	4.62428	0.269981	1	3.88821	0.232334
Wfdc18	1	1.09414	0.754203	1	1.29595	0.6877	1	0.863842	0.653124	1	1.38946	0.718162
Wfdc17	1	-0.00500252	0.0498926	1	-0.472561	-0.01743	1	0.497064	0.10098	1	-0.137033	0.0200846
Wfdc12	1	4.28078	0.0695038	1	2.57162	0.0517936	1	20.2876	0.0699707	1	20.2876	0.0627435
Wfdc1	1	-0.810911	-0.512292	0.428473	-1.85869	-1.6109	1	1.54669	0.497179	1	-1.15678	-0.779802
Wee1	0.0057703	0.971181	3.26468	0.0267945	1.03324	2.84481	0.0322962	0.708035	2.65015	0.00167012	1.60819	3.61421
Wdyhv1	0.557641	0.366655	1.32347	0.959882	0.373097	0.995347	0.532834	0.296344	1.302	0.618875	0.516419	1.24024
Wdtc1	1	0.0737506	0.677633	1	0.058305	0.246209	0.108687	0.319401	2.16259	0.228166	-0.334306	-1.84789
Wdsub1	0.352884	-0.421144	-1.61456	0.0637548	-0.591762	-2.52482	1	-0.291352	-0.570056	0.28251	-0.438433	-1.73491
Wdr95	1	-0.505596	-0.00238213	1	-1.29007	-0.0244562	1	-0.513759	-0.00456061	1	19.0303	0.0313717
Wdr93	1	0.300212	0.0498072	1	0.326756	0.0316178	1	-0.0766307	0.0310608	1	1.63339	0.0881299
Wdr92	0.759753	0.393713	1.0884	1	0.207107	0.57416	0.382082	0.660665	1.5196	1	0.167949	0.489616
Wdr91	0.891671	-0.389888	-0.947758	1	-0.0269569	0.0201307	0.0371325	-0.858728	-2.59849	0.56491	0.521254	1.30669
Wdr90	1	-0.643353	-0.328677	1	-0.440288	-0.262263	1	-0.665703	-0.257587	1	-0.841541	-0.412617
Wdr89	1	-0.225574	-0.117113	1	-0.198753	-0.21812	1	0.0986315	0.571803	0.620374	-0.768282	-1.23826
Wdr86	0.0131136	-2.10702	-3.00386	0.0757352	-1.91572	-2.45497	2.50771e-05	-2.73059	-4.61183	1	1.36026	0.567562
Wdr83os	0.02593	0.194653	2.76879	1	-0.0396218	-0.678146	2.96854e-07	0.418722	5.49298	0.878999	0.0832755	0.9487
Wdr83	0.630226	0.295484	1.2341	1	0.138306	0.544393	0.345489	0.382556	1.58045	0.86582	0.344257	0.962741
Wdr82	0.529172	-0.229207	-1.35916	0.55702	-0.199211	-1.4395	0.890461	-0.247738	-0.904056	0.389379	-0.230719	-1.54981
Wdr81	1	0.262777	0.593487	1	0.179472	0.25966	0.565227	0.665161	1.26108	1	-0.262065	-0.480321
Wdr78	1	-0.528958	-0.205244	1	-0.604612	-0.329989	1	-0.732837	-0.254794	1	0.186918	0.135476
Wdr77	0.579994	0.156989	1.29386	1	0.170496	0.895453	0.18523	0.250808	1.91318	1	-0.0410936	0.104143
Wdr76	1	-1.03813	-0.403647	1	-0.932133	-0.37581	1	-0.902132	-0.239065	1	-1.40248	-0.582921
Wdr75	0.920265	0.101058	0.915804	1	-0.0731766	-0.264535	0.151359	0.303705	2.01053	1	-0.0431457	0.000302684
Wdr74	0.410213	0.209587	1.52589	1	-0.00694244	0.0531777	0.0162994	0.496812	2.89211	1	-0.0130712	0.22382
Wdr73	1	0.295572	0.542214	1	0.0395408	0.220941	0.993108	0.57294	0.798226	1	0.152421	0.250593
Wdr72	1	-0.952911	-0.03205	1	0.09026	0.00431049	1	-1.80911	-0.0835802	1	19.4099	0.0313717
Wdr70	0.475593	0.284048	1.43273	1	0.20194	0.835189	0.277902	0.342578	1.70231	0.734268	0.278382	1.10424
Wdr7	1	-0.200024	-0.209829	1	-0.167855	-0.336677	1	0.00589178	0.600025	0.430694	-0.59636	-1.4873
Wdr66	0.0880301	-1.74022	-2.29686	0.152357	-1.70858	-2.1519	0.0196511	-2.07296	-2.8278	1	-0.732011	-0.528516
Wdr63	0.523121	1.54818	1.36789	0.554238	2.48388	1.44306	0.826229	0.872147	0.970903	0.455262	2.85946	1.45188
Wdr62	1	-0.135111	-0.0462495	1	0.484391	0.0905503	1	1.19939	0.236221	1	-1.60273	-0.737993
Wdr61	6.47829e-10	0.570358	6.53793	0.000747498	0.377161	3.91236	1.79323e-12	0.69064	7.37306	1.25418e-07	0.602704	5.65354
Wdr60	0.358036	-0.378292	-1.60615	1	-0.043587	-0.0494164	1	-0.309021	-0.676822	1.6445e-05	-0.865361	-4.71452
Wdr6	0.95297	0.238871	0.882739	1	0.0361278	0.124718	0.0143028	1.33672	2.93711	0.0713338	-0.740385	-2.37928
Wdr5b	1	0.570239	0.488914	1	0.379654	0.321481	1	0.527371	0.471951	1	0.997145	0.535214
Wdr59	0.881393	0.541975	0.959086	1	0.309954	0.445921	0.757543	0.570142	1.04038	0.762866	0.85789	1.07333
Wdr55	0.169679	0.569762	2.00167	1	0.199503	0.707943	0.0313662	0.87146	2.66108	0.355874	0.565086	1.60437
Wdr54	1	0.0125418	0.127881	1	0.492777	0.347848	1	0.112051	0.263518	1	-0.603048	-0.466856
Wdr53	1	0.375343	0.782452	1	0.214708	0.327153	0.840041	0.445825	0.956363	1	0.464995	0.720047
Wdr5	1	-0.0335134	0.354639	1	-0.149586	-0.360757	0.910591	0.0631405	0.882297	1	-0.0660558	0.139518
Wdr49	1	2.32172	0.0322727	1	0.612503	0.0186938	1	18.8537	0.0349854	1	18.8537	0.0313717
Wdr48	0.255123	0.24014	1.79712	0.482527	0.2988	1.53559	0.103387	0.285996	2.18451	1	0.0744587	0.658709
Wdr47	0.684973	0.310015	1.17165	0.871098	0.409358	1.08679	0.530283	0.324435	1.30524	1	0.156095	0.542947
Wdr46	1	-0.352606	-0.256333	1	-0.584503	-0.482624	1	0.180139	0.195326	1	-0.854947	-0.709033
Wdr45b	1	0.023738	0.797594	1	0.0627929	0.648627	1	-0.0618707	0.365924	0.439251	0.159645	1.47482
Wdr45	0.00174055	0.571928	3.61214	0.0521993	0.490593	2.60193	0.000723179	0.602336	3.81169	0.0112608	0.623303	3.04637
Wdr44	0.129251	-0.463775	-2.12826	0.907957	-0.244454	-1.04874	0.0898284	-0.572759	-2.24519	0.0637869	-0.508755	-2.42472
Wdr43	1	-0.0353892	0.278932	1	-0.093611	-0.443363	0.440537	0.115222	1.42979	0.763335	-0.245022	-1.07259
Wdr41	1	-0.133828	-0.142016	0.822436	-0.442991	-1.13972	0.9356	0.243989	0.855564	1	-0.355123	-0.671812
Wdr4	1	-0.0477003	0.0710081	1	-0.235105	-0.462321	1	0.219465	0.67676	1	-0.273206	-0.410098
Wdr38	1	0.583084	0.0275757	1	0.711212	0.02739	1	0.440977	0.01605	1	0.737735	0.0381284
Wdr37	1	-0.284435	-0.801156	0.699819	-0.357666	-1.27138	1	-0.0577616	0.375242	0.142022	-0.596165	-2.07951
Wdr36	0.602126	-0.388631	-1.26705	0.184213	-0.538995	-2.06101	1	-0.0331435	0.449887	0.0149592	-0.792488	-2.95245
Wdr35	0.0935096	0.440862	2.2716	0.365052	0.414908	1.70643	0.00430704	0.740666	3.31418	1	-0.0247202	0.0930119
Wdr34	1	-0.248289	-0.330862	1	-0.425009	-0.756472	1	0.18853	0.561452	0.549373	-0.713288	-1.326
Wdr33	1	0.0247952	0.554578	0.812037	0.101289	1.15141	1	-0.0712867	-0.413707	0.509267	0.130968	1.37802
Wdr31	1	0.242305	0.0500687	1	-0.0352154	-0.0170087	1	0.196306	0.0614338	1	0.882011	0.0948768
Wdr3	1	-0.135762	-0.0918285	1	-0.177883	-0.445793	1	-0.0387051	0.393128	1	-0.269622	-0.510013
Wdr27	1	0.0423747	0.115388	1	0.299777	0.199012	1	-0.203257	-0.0281393	1	0.303891	0.229952
Wdr26	0.0411084	-0.0860254	-2.60002	0.150196	-0.102021	-2.15863	0.403399	-0.0102506	-1.48587	0.000167575	-0.218976	-4.19697
Wdr25	1	-0.416176	-0.0842963	1	-0.720614	-0.200238	1	-0.323279	-0.0256677	1	-0.113058	-0.00951014
Wdr24	1	0.492044	0.784181	1	0.20712	0.256764	0.532834	0.966187	1.30204	1	0.117329	0.165187
Wdr20	1	-0.0133402	0.404004	0.448666	0.304235	1.5829	1	-0.253774	-0.679955	1	0.138938	0.752932
Wdr19	0.474285	0.679639	1.43436	0.924032	0.567271	1.03127	0.266905	0.900392	1.72527	1	0.429357	0.812512
Wdr18	0.00591403	0.378038	3.25726	0.427784	0.219249	1.61178	0.000144192	0.514271	4.21285	0.100066	0.330053	2.23579
Wdr13	0.0499642	-0.516871	-2.52542	0.17638	-0.42054	-2.08192	0.0917363	-0.570507	-2.23583	0.040848	-0.530468	-2.59909
Wdr12	0.337275	-0.596021	-1.64144	0.37841	-0.577316	-1.68398	1	-0.452288	-0.763933	0.0450178	-0.884024	-2.56155
Wdr11	1	0.0209333	0.480726	1	-0.0943576	-0.195319	0.43623	0.261391	1.43595	1	-0.259623	-0.645205
Wdr1	0.00255998	0.256805	3.50431	0.243212	0.163054	1.92555	6.36347e-06	0.385728	4.89921	0.446393	0.127787	1.46406
Wdpcp	1	-0.270676	-0.265178	1	-0.543674	-0.84891	1	-0.101333	0.162765	1	-0.196969	-0.205483
Wdhd1	1	-1.53706	-0.281498	1	-1.30113	-0.21253	1	-1.13357	-0.13688	1	-2.32198	-0.527188
Wdfy4	1	-18.9976	-0.0296886	1	-20.352	-0.0718791	1	-17.8892	-0.00988132	1	0	0
Wdfy3	0.566719	-0.174118	-1.31126	1	-0.0341023	-0.326762	1	-0.0536544	0.245777	4.42206e-06	-0.565415	-4.98467
Wdfy2	3.51656e-07	-1.06901	-5.48629	1.57055e-05	-0.999303	-4.80418	0.00432441	-0.846112	-3.31286	2.85428e-15	-1.53903	-8.19725
Wdfy1	4.64892e-17	0.682795	8.70367	1.89862e-13	0.681138	7.72577	9.94153e-24	0.900513	10.3192	0.00487154	0.288809	3.30753
Wdcp	1	-0.045457	0.372518	1	-0.0688572	-0.0343034	1	-0.247877	-0.01408	0.438515	0.537634	1.47586
Wbscr25	1	-21.4073	-0.133599	1	-22.2656	-0.230013	1	-21.1925	-0.0988132	1	-18.9424	-0.018659
Wbp4	2.06222e-07	0.420608	5.58311	3.41243e-05	0.398341	4.63884	1.52807e-09	0.511682	6.38562	0.0139906	0.268849	2.97463
Wbp2	0.593835	0.0846148	1.27648	1	0.0667975	0.573144	0.0148026	0.242449	2.92539	0.453419	-0.189665	-1.45442
Wbp1l	0.0122037	0.248081	3.02729	0.591204	0.141237	1.39769	9.02062e-07	0.475862	5.28537	1	-0.0357907	-0.378795
Wbp11	1	0.0376045	0.687208	1	0.0244254	0.109342	0.458989	0.0816889	1.40257	1	-0.0346261	-0.198981
Wbp1	0.0686134	0.289033	2.3999	1	0.0813702	0.655315	0.000137353	0.609147	4.2245	1	0.00178827	0.22217
Wasl	1	0.040063	-0.0170452	0.769293	0.0862067	1.19784	0.0799694	0.200765	2.29442	2.22816e-08	-0.328668	-5.95159
Washc5	0.954107	0.102819	0.8811	1	-0.05909	-0.228125	0.243914	0.25423	1.77204	1	0.032569	0.272513
Washc4	1	-0.113275	-0.70126	0.935022	-0.117699	-1.02072	1	-0.00806343	0.61984	0.0542715	-0.312614	-2.49003
Washc3	3.15184e-06	0.350854	5.06884	1	-0.0438335	-0.6836	2.28722e-14	0.615633	7.94509	4.12326e-06	0.41181	4.9988
Washc2	0.205843	-0.241784	-1.9064	0.0791892	-0.278394	-2.43728	1	-0.0894304	0.181235	8.0313e-05	-0.485533	-4.36773
Washc1	0.467343	0.179036	1.44394	1	-0.0292698	-0.237468	0.00258025	0.518732	3.46321	1	-0.136649	-0.786364
Wasf3	1	-0.138982	-0.137231	1	0.22319	0.182018	1	0.578944	0.644266	0.178736	-1.24984	-1.97032
Wasf2	0.944105	0.0352877	-0.892193	0.513832	0.0876496	1.49488	0.759396	0.178368	1.03825	3.7963e-12	-0.314984	-7.26522
Wasf1	0.505949	-1.1418	-1.39086	0.776269	-1.05616	-1.19033	0.782172	-1.04369	-1.01423	0.257296	-1.42743	-1.7847
Was	1	-1.20104	-0.0320759	1	-2.06149	-0.0819745	1	-0.505824	-0.00455027	1	-0.665714	-0.00596581
Wars2	1	-0.270645	-0.476273	1	-0.122352	-0.323663	1	-0.45745	-0.732754	1	-0.0293779	0.00776238
Wars	1	-0.0670149	0.191948	1	-0.22919	-0.570045	0.398744	0.28809	1.49293	0.526585	-0.453663	-1.35541
Wapl	0.616732	-0.110812	-1.24977	1	-0.00280602	-0.0271343	0.286705	-0.166666	-1.68552	0.425752	-0.136166	-1.4948
Wap	1	-16.0472	-0.0049481	1	0	0	1	-17.1345	-0.00988132	1	0	0
Wac	0.0965596	-0.124458	-2.25745	1	0.0613199	0.896085	0.000576901	-0.223148	-3.87063	0.0735414	-0.158806	-2.36683
Vwf	1	0.522001	0.0677146	1	0.23417	0.0161211	1	0.311923	0.037519	1	1.9615	0.163576
Vwce	1	-21.8559	-0.192976	1	-21.4405	-0.129382	1	-22.3086	-0.247033	1	-21.0382	-0.0932951
Vwc2	1	0.462538	0.0299087	1	-0.610342	-0.0201156	1	1.85675	0.0502184	1	0.792713	0.044065
Vwa8	0.134345	0.516123	2.11075	0.69697	0.382771	1.27517	0.0516801	0.626254	2.47242	0.337052	0.483042	1.63572
Vwa7	1	-19.6693	-0.0395848	1	-19.7608	-0.0431274	1	-20.1879	-0.0494066	1	0	0
Vwa5b2	1	-2.75972	-0.126144	1	-2.03943	-0.0675912	1	-3.43266	-0.192404	1	-0.967628	-0.0246346
Vwa5a	0.26137	-0.141648	-1.78457	2.06912e-09	-0.487892	-6.40669	0.000134523	0.337643	4.22957	1.38716e-09	-0.512311	-6.40074
Vwa3b	1	-0.670867	-0.0320034	1	-0.795944	-0.064898	1	-0.78238	-0.0330515	1	-0.170802	0.0259625
Vwa3a	1	-1.32079	-0.212349	1	-0.743371	-0.0976442	1	-1.8207	-0.334445	1	-0.53932	-0.0424832
Vwa2	1	0	0	1	0	0	1	0	0	1	0	0
Vwa1	1.92299e-14	-2.20556	-7.9785	0.0005095	-1.52935	-4.00911	6.21888e-39	-2.98093	-13.297	1	0.0488276	0.22592
Vtn	1.67516e-20	-5.208	-9.57332	8.44605e-16	-5.13853	-8.39946	1.41014e-31	-5.72146	-11.9477	0.0367996	-3.28592	-2.63757
Vti1b	2.25375e-14	0.567015	7.95856	0.0093093	0.237863	3.19842	5.4433e-31	0.976431	11.8336	0.00238398	0.285134	3.51436
Vti1a	0.797997	0.130958	1.04867	1	-0.0695791	-0.250753	0.153206	0.306521	2.00515	1	0.0729893	0.493609
Vtcn1	1	-0.00790757	0.0124699	1	-1.08057	-0.0100728	1	1.7372	0.0250989	1	0.0383856	0.012703
Vta1	5.6693e-05	0.480187	4.4624	0.0205015	0.360552	2.93847	1.19691e-06	0.59574	5.23141	0.00855538	0.415078	3.135
Vstm5	1	1.02796	0.109513	1	-0.336188	-0.0746474	1	3.10407	0.190119	1	2.15803	0.150854
Vstm4	0.0543966	0.356703	2.49196	1	0.0780998	0.427363	0.860007	0.0531692	0.936094	1.48902e-11	2.24184	7.07473
Vstm2b	0.720885	-1.31359	-1.13012	0.696867	-1.49089	-1.2758	1	-0.112485	0.1031	0.0233484	-2.34608	-2.80038
Vstm2a	1	-18.5776	-0.0197924	1	-20.2873	-0.0575033	1	0	0	1	0	0
Vsnl1	1	-19.9517	-0.054429	1	-20.132	-0.0575033	1	-18.7514	-0.0197626	1	-20.9574	-0.0932951
Vsir	0.283036	0.222632	1.74221	1	-0.110806	-0.560702	0.00177921	0.564191	3.56925	1	0.0804655	0.557681
Vsig8	0.538429	-5.20143	-1.34809	0.996411	-4.82078	-0.958621	1	-0.522907	-0.0144264	0.000792748	-6.98352	-3.81211
Vsig2	1	-18.2159	-0.0148443	1	0	0	1	-18.8018	-0.0197626	1	-18.6097	-0.018659
Vsig10l	1	-0.688559	-0.302546	1	-0.650429	-0.297521	1	-0.899698	-0.362346	1	-0.184467	-0.0704961
Vsig10	0.118668	-0.832066	-2.16614	1	-0.35936	-0.748994	0.193002	-0.870849	-1.89279	0.00162358	-1.25059	-3.62208
Vrk3	0.151548	0.285085	2.05466	1	0.175368	0.934007	0.0430713	0.343116	2.54295	0.282964	0.320467	1.73384
Vrk2	1	-0.21091	-0.376462	1	-0.302059	-0.702873	1	0.224609	0.767005	0.184339	-0.769477	-1.95567
Vrk1	0.376879	-0.737494	-1.57662	0.538291	-0.682915	-1.4641	0.449006	-0.795466	-1.41721	0.516224	-0.685703	-1.36891
Vps9d1	0.838425	0.178633	1.00409	0.638391	0.437069	1.34342	0.930482	0.0825144	0.861025	1	0.0651384	0.416796
Vps8	0.275622	0.431527	1.75624	1	0.159705	0.632724	0.121258	0.537655	2.11192	0.243436	0.634431	1.81349
Vps72	0.0295799	0.366394	2.72107	0.133884	0.379352	2.21224	0.00153885	0.507087	3.60913	1	0.0880646	0.574485
Vps54	0.232207	-0.480864	-1.84503	0.482881	-0.365792	-1.53493	0.453398	-0.492325	-1.41082	0.0859796	-0.60427	-2.30119
Vps53	0.0165391	0.44143	2.92584	0.554125	0.266061	1.44332	0.00035602	0.650356	3.99232	0.34557	0.288095	1.62111
Vps52	1	-0.0623396	0.102183	1	-0.203986	-0.720288	0.744608	0.124413	1.05516	1	-0.223394	-0.672242
Vps51	1	0.100126	0.42972	1	-0.197504	-0.137432	1	0.331029	0.765945	1	0.0997795	0.35249
Vps50	0.159894	0.403936	2.03018	0.502985	0.385141	1.50839	0.0651359	0.47321	2.37976	0.647961	0.291087	1.20419
Vps4b	4.20604e-06	0.413634	5.01185	0.00221906	0.342446	3.62187	7.6979e-10	0.578074	6.49267	0.19082	0.192475	1.93828
Vps4a	0.0173159	0.315956	2.90962	0.570526	0.17933	1.42309	0.00064539	0.443786	3.84137	0.218077	0.251562	1.87124
Vps45	1	0.0837387	0.574031	1	-0.15359	-0.21475	0.492435	0.395997	1.35708	1	-0.143005	-0.119209
Vps41	0.486301	0.105959	1.41734	1	-0.0409022	-0.381377	0.000428294	0.374306	3.94587	0.351571	-0.189637	-1.6113
Vps39	1	-0.00411592	0.216424	1	-0.0743688	-0.113427	1	0.169925	0.751213	1	-0.23442	-0.455178
Vps37d	0.292318	0.659895	1.72295	0.500049	0.72507	1.51304	0.373762	0.507725	1.53276	0.335467	0.932963	1.63897
Vps37c	0.738173	0.119073	1.11125	1	-0.0558045	-0.282687	0.446603	0.116019	1.42095	0.216785	0.399913	1.87418
Vps37b	0.00658297	0.753286	3.224	0.00674295	1.06403	3.30017	0.101396	0.378298	2.19279	0.00107252	1.36653	3.73343
Vps37a	0.084189	0.202299	2.31538	0.227832	0.241278	1.95971	0.0932761	0.15788	2.22883	0.175656	0.244593	1.97886
Vps36	0.00309601	0.243849	3.44896	1	-0.0242775	-0.357981	1.13916e-08	0.474752	6.06062	0.159208	0.170592	2.02614
Vps35l	0.331359	0.14919	1.65193	1	-0.0344238	-0.11354	0.00239488	0.396115	3.48474	1	-0.0595764	-0.20355
Vps35	1	0.00151453	0.107043	0.230311	-0.145169	-1.95402	0.0117419	0.217106	3.00192	0.0285285	-0.215127	-2.7287
Vps33b	1	0.314428	0.440054	1	0.424192	0.398054	1	0.510592	0.681961	1	-0.140179	-0.144986
Vps33a	0.219297	0.568728	1.87406	0.505127	0.578651	1.50534	0.0642577	0.784347	2.38578	1	0.183728	0.608053
Vps29	4.80974e-11	0.40405	6.92509	0.0481667	0.151754	2.63326	1.34835e-22	0.67882	10.061	0.00122582	0.217409	3.69797
Vps28	6.94904e-10	0.408821	6.52727	0.152758	0.149262	2.15056	1.09121e-25	0.752152	10.7492	0.405457	0.119659	1.52484
Vps26c	1	0.0120173	0.336675	1	-0.137583	-0.53101	0.365307	0.273547	1.54675	0.866541	-0.258637	-0.96193
Vps26b	0.00041284	0.54804	3.98948	0.0961868	0.377387	2.35661	0.000253942	0.559331	4.07579	0.000113344	0.785947	4.28902
Vps26a	0.678385	0.107624	1.17879	1	-0.0591265	-0.3677	0.0366839	0.299571	2.60306	1	-0.0305252	0.00702032
Vps25	1	-0.237261	-0.0144222	1	-0.643442	-0.144277	1	-0.159495	0.0230874	1	0.348201	0.0892821
Vps18	0.118668	0.615306	2.16612	0.8498	0.356719	1.11055	0.0367615	0.79889	2.60221	0.243558	0.635865	1.81311
Vps16	0.000624042	0.6092	3.88522	0.134099	0.380366	2.21148	2.32691e-05	0.782739	4.62774	0.011416	0.598237	3.04197
Vps13d	0.633628	0.122391	1.22933	0.300118	0.317472	1.81362	0.0925978	0.220463	2.23179	0.19312	-0.282665	-1.93257
Vps13c	1	0.0433511	0.805014	1	0.0224025	0.109041	0.729352	0.023897	1.07316	0.956455	0.114713	0.867678
Vps13b	0.688496	-0.282171	-1.16803	1	-0.13736	-0.773721	1	-0.045081	0.436924	0.000148393	-0.839505	-4.22539
Vps13a	0.729543	-0.215525	-1.12062	0.73447	-0.190429	-1.23505	0.683875	0.0445503	1.12386	1.42119e-05	-0.694559	-4.74496
Vps11	0.33737	0.298777	1.64115	0.823336	0.259063	1.13831	0.0534293	0.501181	2.45894	1	-0.0144642	0.0679672
Vpreb3	1	0.283655	0.0622719	1	0.698526	0.0647476	1	-0.428695	-0.00321621	1	21.5798	0.156859
Vpreb1	1	-0.291994	0.00492997	1	-0.604946	-0.101556	1	0.285651	0.141488	1	-0.740677	-0.116768
Vopp1	1	0.0174803	0.594654	1	-0.172373	-0.503131	0.113377	0.425281	2.1427	0.693655	-0.405791	-1.15064
Vnn3	1	-18.7381	-0.0247405	1	-19.1571	-0.0287516	1	-18.3655	-0.0197626	1	-18.7639	-0.018659
Vnn1	1	0.0599853	0.0574404	1	-0.571784	-0.10531	1	0.0287013	0.0672302	1	2.34757	0.226339
Vmp1	1.84464e-101	0.844668	21.5728	1.16689e-132	0.90223	24.6978	9.18851e-21	0.566922	9.63111	1.57675e-210	1.39864	31.107
Vmo1	1	0.48193	0.208581	1	0.341799	0.126185	1	0.506894	0.222519	1	0.639357	0.202584
Vmn2r97	1	-20.383	-0.0692733	1	-19.9447	-0.0431274	1	-20.7447	-0.0790506	1	-19.985	-0.055977
Vmn2r92	1	-18.0521	-0.0148443	1	0	0	1	-17.643	-0.00988132	1	-19.5828	-0.037318
Vmn2r89	1	-2.4723	-0.175516	1	-2.63002	-0.182507	1	-2.48704	-0.162631	1	-2.18667	-0.117881
Vmn2r86	1	-17.8478	-0.0148443	1	-19.0485	-0.0287516	1	-17.1841	-0.00988132	1	0	0
Vmn2r79	1	-1.03901	-0.0468658	1	-1.41578	-0.0531627	1	-0.602482	-0.0242819	1	-1.23012	-0.0618745
Vmn2r76	1	-1.03357	-0.0122835	1	-0.852945	-0.0100728	1	-0.847361	-0.00456061	1	-1.53553	-0.0246346
Vmn2r73	1	3.79779	0.0694934	1	2.0886	0.0517635	1	20.0005	0.0699707	1	20.0005	0.0627435
Vmn2r69	1	-18.5983	-0.0197924	1	0	0	1	-19.6859	-0.0395253	1	0	0
Vmn2r67	1	-18.5095	-0.0197924	1	0	0	1	-19.597	-0.0395253	1	0	0
Vmn2r66	1	-18.3125	-0.0197924	1	-19.5715	-0.0431274	1	0	0	1	-18.5754	-0.018659
Vmn2r65	1	0.0919947	0.0124803	1	0.226724	0.00434058	1	0.724666	0.0250989	1	-0.810953	-0.00596581
Vmn2r63	0.0971104	-1.40114	-2.25483	0.00839244	-1.8194	-3.23235	0.407065	-1.18953	-1.48072	0.414386	-1.14062	-1.51138
Vmn2r60	1	3.55164	0.0694934	1	20.3534	0.0661543	1	2.46426	0.0600791	1	20.3534	0.0627435
Vmn2r6	1	-19.1525	-0.0296886	1	-18.4086	-0.0143758	1	-19.9492	-0.0494066	1	0	0
Vmn2r59	1	-1.73437	-0.0815206	1	-1.44034	-0.0675159	1	-1.4694	-0.0539414	1	-2.41801	-0.11792
Vmn2r57	1	-1.51677	-0.0469279	1	-1.73357	-0.0675761	1	-1.31535	-0.0243336	1	-1.59068	-0.0433034
Vmn2r56	1	-0.631219	-0.0122628	1	1.09391	0.0186938	1	19.3104	0.0349854	1	-2.65501	-0.136569
Vmn2r53	1	-0.422595	-0.0221383	1	0.122169	-0.0100277	1	-0.911642	-0.0341787	1	0.36072	-0.00592675
Vmn2r52	1	-18.5874	-0.0197924	1	0	0	1	0	0	1	-20.7501	-0.074636
Vmn2r46	1	-18.8177	-0.0247405	1	-19.7514	-0.0431274	1	-18.6392	-0.0197626	1	0	0
Vmn2r45	1	-18.3746	-0.0197924	1	0	0	1	-18.4691	-0.0197626	1	-19.5294	-0.037318
Vmn2r44	1	0.632776	0.0621166	1	0.921746	0.0560514	1	0.880801	0.0653688	1	-0.0282885	0.0380503
Vmn2r4	1	-19.7018	-0.0395848	1	-20.0255	-0.0431274	1	-19.0225	-0.0197626	1	-20.2347	-0.055977
Vmn2r31	1	-0.534143	-0.00732763	1	0.120159	0.00431049	1	-0.899426	-0.0144368	1	-0.369879	-0.00596581
Vmn2r30	1	0.398091	0.00259445	1	1.4795	0.0187089	1	0.224308	-0.00452959	1	-0.140414	-0.00594628
Vmn2r3	1	-1.17783	-0.0172342	1	-0.314071	0.00431049	1	-1.46355	-0.0243336	1	-1.38637	-0.0246346
Vmn2r29	1	-0.111579	-0.0218431	1	-0.410872	-0.0587595	1	-0.0355791	-0.00372295	1	0.223557	0.00092758
Vmn2r28	1	0.956233	0.0223765	1	19.1158	0.0330772	1	1.12117	0.0250989	1	-0.420377	-0.00594628
Vmn2r26	1	0.572929	0.0174258	1	-0.149789	0.00432553	1	19.2019	0.0349854	1	-0.575509	-0.00596581
Vmn2r24	1	-18.9438	-0.0247405	1	-19.9766	-0.0431274	1	-18.6137	-0.0197626	1	0	0
Vmn2r23	1	-19.458	-0.0346367	1	-19.0284	-0.0287516	1	-19.943	-0.0395253	1	-18.4904	-0.018659
Vmn2r20	1	-19.588	-0.0395848	1	-17.8328	-0.0143758	1	-19.5846	-0.029644	1	-20.5652	-0.074636
Vmn2r17	1	1.08819	0.0398049	1	2.00618	0.0517635	1	0.508363	0.0205641	1	1.81831	0.0440845
Vmn2r13	1	-18.5803	-0.0197924	1	-20.29	-0.0575033	1	0	0	1	0	0
Vmn2r124	1	1.87398	0.054644	1	20.2684	0.0661543	1	20.2684	0.0699707	1	-0.288547	-0.0119316
Vmn2r120	1	-1.49402	-0.0839959	1	-1.58659	-0.077664	1	-1.21605	-0.0487086	1	-1.84857	-0.123964
Vmn2r118	1	-21.1485	-0.118754	1	-21.0634	-0.115007	1	-21.4387	-0.118576	1	-20.4339	-0.074636
Vmn2r117	1	-18.371	-0.0148443	1	-18.3943	-0.0143758	1	-18.9213	-0.0197626	1	0	0
Vmn2r116	1	-17.4962	-0.00989619	1	0	0	1	-17.1743	-0.00988132	1	-18.9764	-0.018659
Vmn2r115	1	0.627586	0.0174206	1	18.9372	0.0330772	1	1.7953	0.0250989	1	-1.19548	-0.0246346
Vmn2r114	1	0.876916	0.0174258	1	19.3006	0.0330772	1	0.211672	0.00533623	1	0.693966	0.012703
Vmn2r113	1	-1.13125	-0.0419358	1	-1.17985	-0.0387944	1	-0.18897	-0.00452959	1	-2.10515	-0.0992316
Vmn2r108	1	2.71464	0.0273323	1	20.1701	0.0330772	1	1.62722	0.0152331	1	20.1701	0.0313717
Vmn2r102	1	2.30512	0.0322727	1	18.7887	0.0330772	1	18.7887	0.0349854	1	0.143236	0.012703
Vmn2r100	1	0.711972	0.0299138	1	1.17397	0.0374027	1	0.461077	0.0205641	1	0.748367	0.0254255
Vmn2r1	1	1.84084	0.0546491	1	20.0755	0.0661543	1	1.22294	0.0403268	1	1.52705	0.044065
Vmn1r90	1	-1.00958	-0.166531	1	-1.08194	-0.206836	1	-0.973315	-0.121751	1	-0.983265	-0.129617
Vmn1r88	1	0.446439	0.0348309	1	0.107382	0.0229817	1	0.064668	0.0205331	1	20	0.0627435
Vmn1r86	1	-21.079	-0.113806	1	-21.2423	-0.115007	1	-20.7627	-0.0790506	1	-21.4018	-0.130613
Vmn1r81	1	-2.39218	-0.116222	1	-2.09921	-0.0963428	1	-2.44679	-0.103415	1	-2.61918	-0.117939
Vmn1r78	1	-17.9982	-0.0148443	1	-19.0547	-0.0287516	1	0	0	1	-18.7017	-0.018659
Vmn1r73	1	1.21224	0.0223817	1	1.27637	0.0187089	1	1.20234	0.0250989	1	1.14874	0.0127225
Vmn1r60	1	-18.8828	-0.0197924	1	0	0	1	-19.9704	-0.0395253	1	0	0
Vmn1r6	1	-18.308	-0.0197924	1	0	0	1	-18.432	-0.0197626	1	-19.4323	-0.037318
Vmn1r58	1	-18.7287	-0.0197924	1	-19.5728	-0.0287516	1	-17.8019	-0.00988132	1	-18.5929	-0.018659
Vmn1r55	1	-1.44242	-0.0790789	1	-1.01241	-0.0489425	1	-1.98356	-0.127832	1	-0.105034	0.00670787
Vmn1r53	1	0.763072	0.0549107	1	0.389042	0.0173623	1	1.46874	0.0905245	1	0.267304	0.0135915
Vmn1r49	1	1.67923	0.0273272	1	-0.0301426	0.00432553	1	19.2127	0.0349854	1	19.2127	0.0313717
Vmn1r46	1	-17.9469	-0.0148443	1	0	0	1	-19.0343	-0.029644	1	0	0
Vmn1r43	1	-0.880845	-0.798619	1	-0.88137	-0.875623	1	-1.02062	-0.769177	1	-0.534443	-0.422596
Vmn1r4	1	0.111505	0.00258927	1	1.66253	0.0187089	1	-0.54484	-0.0144161	1	0.649369	0.012703
Vmn1r39	1	1.26494	0.0447529	1	0.708158	0.0230269	1	1.47049	0.0501874	1	1.91957	0.044104
Vmn1r38	1	-20.2615	-0.0593771	1	-19.5261	-0.0431274	1	0	0	1	-22.1327	-0.167931
Vmn1r28	1	-18.9095	-0.0247405	1	-19.5401	-0.0287516	1	-17.4094	-0.00988132	1	-19.5978	-0.037318
Vmn1r26	1	-16.177	-0.0049481	1	0	0	1	-17.2644	-0.00988132	1	0	0
Vmn1r233	1	2.23869	0.0273323	1	0.529337	0.00434058	1	19.6428	0.0349854	1	19.6428	0.0313717
Vmn1r229	1	-19.2018	-0.0247405	1	0	0	1	-20.114	-0.0395253	1	-18.2375	-0.018659
Vmn1r218	1	-1.47234	-0.0864454	1	-1.792	-0.110636	1	-1.52435	-0.0736937	1	-0.695337	-0.0432252
Vmn1r217	1	-18.129	-0.0148443	1	0	0	1	-18.7782	-0.0197626	1	-18.3581	-0.018659
Vmn1r214	1	1.32975	0.0223817	1	1.3915	0.0187089	1	0.742658	0.0152227	1	19.6134	0.0313717
Vmn1r210	1	-16.4571	-0.0049481	1	-18.1663	-0.0143758	1	0	0	1	0	0
Vmn1r209	1	-19.1309	-0.0247405	1	0	0	1	-19.3857	-0.029644	1	-20.1035	-0.037318
Vmn1r203	1	-1.93436	-0.0469383	1	1.164	0.0186938	1	-2.10646	-0.0539931	1	-2.89319	-0.0993097
Vmn1r202	1	-18.8851	-0.0197924	1	-19.465	-0.0287516	1	-19.0911	-0.0197626	1	0	0
Vmn1r201	1	-19.8573	-0.0445329	1	-17.7636	-0.0143758	1	-20.2795	-0.0494066	1	-20.2716	-0.055977
Vmn1r200	1	-19.0093	-0.0197924	1	-18.454	-0.0143758	1	-19.7601	-0.029644	1	0	0
Vmn1r20	1	-16.6404	-0.0049481	1	0	0	1	-17.7278	-0.00988132	1	0	0
Vmn1r197	1	0.519406	-0.0145258	1	0.117301	-0.0487318	1	1.40782	0.0304868	1	-0.0932232	-0.0490934
Vmn1r196	1	-18.3797	-0.0148443	1	0	0	1	-19.4673	-0.029644	1	0	0
Vmn1r193	1	-17.8528	-0.00989619	1	0	0	1	-17.7772	-0.00988132	1	-19.1611	-0.018659
Vmn1r188	1	-17.2824	-0.00989619	1	-17.9272	-0.0143758	1	0	0	1	-18.5057	-0.018659
Vmn1r183	1	-18.9197	-0.0247405	1	-18.1883	-0.0143758	1	-19.3759	-0.029644	1	-18.5259	-0.018659
Vmn1r180	1	0.0147514	0.0324021	1	0.304829	0.041668	1	-0.430341	0.00601877	1	1.04771	0.0567386
Vmn1r18	1	0.512053	0.0298879	1	-0.251716	-0.00575484	1	0.956229	0.0403061	1	1.24105	0.044065
Vmn1r168	1	-0.983681	-0.0221797	1	-1.86064	-0.0676062	1	-0.224163	0.00532588	1	-0.505575	-0.00594628
Vmn1r16	1	-19.2032	-0.0346367	1	0	0	1	-19.903	-0.0494066	1	-19.28	-0.037318
Vmn1r15	1	-18.709	-0.0197924	1	0	0	1	-18.7379	-0.0197626	1	-19.9272	-0.037318
Vmn1r13	1	-20.1042	-0.0643252	1	-19.468	-0.0431274	1	-19.878	-0.0494066	1	-20.9474	-0.0932951
Vmn1r12	1	1.08737	0.0796045	1	3.5688	0.117948	1	0.577157	0.0509682	1	0.78754	0.0508509
Vmn1r1	1	-17.5779	-0.00989619	1	-19.2873	-0.0287516	1	0	0	1	0	0
Vmac	0.00192548	0.968915	3.58482	0.202934	0.570317	2.01595	6.07343e-05	1.42074	4.41414	0.0444512	0.779199	2.56631
Vma21	0.0105476	0.232679	3.07489	1	0.0275219	0.392563	2.64653e-06	0.425345	5.07695	0.42281	0.142252	1.49886
Vldlr	5.70496e-46	-2.47674	-14.4701	4.14856e-19	-1.95639	-9.26513	2.9399e-36	-2.47223	-12.8223	1.53973e-73	-3.03825	-18.3279
Vkorc1l1	2.56809e-08	0.613414	5.94675	0.00138047	0.43686	3.75034	4.61926e-10	0.717091	6.57164	1.93405e-06	0.655175	5.14787
Vkorc1	0.00208409	0.228145	3.56293	0.0196618	-0.061822	-2.95339	0.0713284	0.322992	2.34172	1.75145e-36	0.441956	12.8471
Vit	0.00422018	-4.71009	-3.35784	1.1125e-09	-5.9099	-6.50296	0.694831	-3.22845	-1.11167	0.12931	-4.18248	-2.12259
Virma	1	-0.0575835	0.112631	1	-0.0887658	-0.479946	0.720721	0.0323983	1.08305	0.833113	-0.193867	-0.997471
Vipr2	1	0.700818	0.512184	1	0.283837	0.122025	1	0.478681	0.412482	0.83627	3.03816	0.994142
Vipr1	1	2.24932	0.151452	1	21.7757	0.165386	1	1.16142	0.105701	1	21.7757	0.156859
Vipas39	0.578823	0.37396	1.29549	1	0.215107	0.58014	0.150802	0.637474	2.01256	1	0.115006	0.331908
Vim	2.47848e-59	0.158661	16.462	4.49433e-05	0.0338975	4.57822	3.30911e-65	0.217471	17.2663	9.08947e-121	0.206455	23.5309
Vill	1	-0.326297	-0.157044	1	-0.642499	-0.387004	1	-0.6882	-0.340696	1	3.43013	0.553443
Vil1	1	-2.94069	-0.289258	1	-2.80283	-0.23995	1	-3.4554	-0.389824	1	-0.790271	-0.0432252
Vhl	0.0721197	0.569176	2.37944	0.161635	0.657213	2.12337	0.0239118	0.674242	2.75905	0.824526	0.268349	1.00679
Vgll4	4.53259e-08	0.46067	5.84937	1.49965e-06	0.484612	5.27207	6.11407e-08	0.466136	5.77448	0.000103016	0.417053	4.31082
Vgll3	1.76847e-28	-0.780264	-11.3381	3.81596e-14	-0.617095	-7.93161	0.15018	-0.186545	-2.01451	8.97042e-179	-1.9144	-28.6566
Vgf	1	-0.0409485	-0.0270682	1	0.189279	-0.024396	1	-0.441179	-0.0341477	1	0.878103	-0.00592675
Vezt	0.331615	0.507789	1.6514	0.902148	0.385447	1.05497	0.113222	0.716343	2.14338	1	0.287693	0.810676
Vezf1	9.38808e-08	-0.381248	-5.72325	0.00356494	-0.253592	-3.48702	2.35653e-12	-0.522476	-7.33544	0.00682323	-0.243262	-3.20453
Veph1	1	-3.25843	-0.304198	1	-2.91281	-0.211319	1	-1.59505	-0.0539724	1	-4.71533	-0.770917
Vegfd	1.88945e-92	-2.81787	-20.5857	1.26608e-114	-3.14226	-22.9477	1.63934e-33	-2.23794	-12.3166	9.07388e-132	-3.36649	-24.5854
Vegfc	2.2107e-15	0.915027	8.24681	6.89455e-06	0.593848	4.97294	1.94008e-07	0.56482	5.57025	5.79897e-44	3.44673	14.1253
Vegfb	1.18026e-05	0.577235	4.80055	0.00946533	0.432055	3.19263	1.59539e-10	0.925236	6.73242	0.613688	0.169222	1.24587
Vegfa	0.267597	-0.131725	-1.77147	0.647109	-0.100536	-1.33396	1	-0.0645044	-0.577295	0.000663795	-0.307812	-3.85861
Vdr	0.285869	2.48561	1.73625	0.503281	2.43869	1.50799	0.236408	3.2664	1.78883	0.641328	1.60696	1.21215
Vdac3	1	0.0756424	0.511684	0.753724	-0.0564006	-1.21447	8.91171e-05	0.332702	4.32634	2.08857e-05	-0.240777	-4.66363
Vdac2	6.84666e-24	0.51856	10.3596	1.13565e-20	0.464403	9.64624	1.6021e-11	0.478168	7.06759	1.78782e-38	0.682907	13.1992
Vdac1	5.25677e-13	0.506484	7.55042	0.00244171	0.24818	3.59456	2.67288e-22	0.761592	9.99241	5.58037e-06	0.375268	4.93794
Vcpkmt	0.24452	0.584177	1.81812	0.979679	0.372709	0.976134	0.0566715	0.858285	2.43602	0.840474	0.379912	0.989103
Vcpip1	0.0102511	-0.472251	-3.08427	0.265646	-0.297437	-1.87809	0.0408468	-0.497896	-2.56276	8.53256e-05	-0.638999	-4.35366
Vcp	1.07632e-08	0.298157	6.09093	0.000881386	0.155365	3.86928	1.66045e-11	0.461044	7.06256	2.68334e-05	0.161012	4.61018
Vcl	4.09523e-10	0.468789	6.60749	3.37926e-13	0.622809	7.65071	0.0153971	0.219116	2.91166	3.16514e-20	0.850394	9.48818
Vcan	1.53049e-91	0.966426	20.4838	6.65143e-38	0.625178	13.1393	8.32846e-186	1.66811	29.2396	4.61474e-06	0.197245	4.97609
Vcam1	3.28663e-47	0.971278	14.6663	0.123374	0.141347	2.24922	1.93149e-40	0.971327	13.5577	2.81268e-156	3.03711	26.7855
Vbp1	0.677946	0.0799871	1.17926	0.713338	0.156755	1.25826	0.440834	0.075317	1.42931	1	-0.010838	0.114795
Vax2os	1	-2.55617	-0.111282	1	-2.34741	-0.0963428	1	-2.4626	-0.0935287	1	-2.95321	-0.117978
Vax2	1	-0.879026	-0.056705	1	-1.13785	-0.087782	1	-0.902282	-0.0532899	1	-0.35845	0.0007323
Vav3	0.900069	-0.285098	-0.937476	0.95846	-0.228814	-0.996986	0.00547177	-0.785493	-3.24217	0.000607768	1.73573	3.88108
Vav2	0.000519824	1.11958	3.93119	0.0248639	0.898342	2.87194	0.000369792	1.19111	3.98281	0.00191436	1.30918	3.57592
Vav1	1	-20.9251	-0.0940138	1	-21.8769	-0.17251	1	-19.9417	-0.0395253	1	-20.5363	-0.055977
Vat1	2.15085e-14	-0.263246	-7.96442	4.58169e-05	-0.193176	-4.5738	1.42901e-06	-0.116493	-5.19732	6.25786e-45	-0.644257	-14.2827
Vasp	2.40867e-08	0.587155	5.95777	0.00167168	0.406913	3.69917	1.71212e-08	0.610155	5.99282	1.92785e-09	0.811013	6.34882
Vasn	1.07418e-14	-0.329117	-8.05133	0.0238857	-0.132325	-2.88615	0.310284	-0.0085162	-1.64201	1.33306e-120	-1.15403	-23.5145
Vash2	1	-0.518447	-0.357304	1	-0.548185	-0.467774	1	-0.677869	-0.420383	1	-0.0590358	0.0535849
Vash1	1	-3.8302	-0.319221	1	-3.3482	-0.197041	1	-2.18537	-0.0737661	1	-5.33418	-0.808723
Vars2	1	-0.321807	-0.282407	1	-0.365774	-0.366241	1	-0.0639338	0.0809431	1	-0.70554	-0.742426
Vars	1	0.0566558	0.333679	1	-0.0404967	-0.424858	0.24212	0.333327	1.77637	0.392808	-0.302026	-1.54462
Vapb	0.0615876	-0.177008	-2.44235	0.000164055	-0.327879	-4.28299	0.0298749	0.198207	2.67863	3.77641e-17	-0.648427	-8.70896
Vapa	1.03633e-14	0.419426	8.05603	3.92349e-12	0.364205	7.32184	5.814e-12	0.480044	7.21063	3.95411e-12	0.369528	7.25964
Vangl2	0.963204	0.245477	0.871357	1	0.258144	0.615437	0.540422	0.37989	1.29155	1	-0.0189559	0.0481854
Vangl1	0.394849	-0.305514	-1.54906	1	0.0929057	0.500167	0.0882453	-0.485697	-2.253	0.100008	-0.393122	-2.23624
Vamp9	1	-18.5143	-0.0148443	1	-18.7604	-0.0143758	1	-18.9516	-0.0197626	1	0	0
Vamp8	4.84078e-69	1.15754	17.7697	2.07511e-48	1.0284	14.8687	4.08772e-91	1.55978	20.4387	1.01347e-18	0.631351	9.11528
Vamp7	0.000101676	0.37264	4.3273	0.150431	0.206121	2.15791	1.04e-08	0.575067	6.07572	0.153116	0.211928	2.04435
Vamp5	6.20506e-72	2.26454	18.1417	5.81313e-44	1.79127	14.1623	2.16524e-66	2.35794	17.4237	2.59954e-64	2.95294	17.1282
Vamp4	0.994208	0.0264746	0.839167	1	-0.0288604	-0.0324302	0.125038	0.135833	2.09816	1	-0.115154	-0.755431
Vamp3	0.00221286	0.35467	3.54585	0.685348	0.153323	1.28872	9.19504e-08	0.646638	5.70313	0.897148	0.0957055	0.92925
Vamp2	0.524636	-0.208026	-1.36561	1	0.0706085	0.656548	0.0452706	-0.388689	-2.52361	0.621863	-0.165327	-1.23646
Vamp1	1	-0.911444	-0.304182	1	-1.25923	-0.456784	1	-0.369111	-0.0410248	1	-1.27828	-0.476708
Vac14	0.864673	0.328727	0.977268	1	0.306779	0.714691	0.456841	0.496433	1.40577	1	0.0508848	0.103059
V1ra8	1	0.68401	0.109347	1	1.98806	0.15526	1	0.264284	0.0713255	1	0.54122	0.0761397
Uxt	0.000127951	0.646413	4.27367	0.0267714	0.484923	2.84518	1.21093e-06	0.865756	5.22906	0.0465357	0.457322	2.54882
Uxs1	3.01913e-29	1.15049	11.4937	1.34656e-16	0.928106	8.61722	1.4324e-37	1.50259	13.0577	6.70274e-13	0.831649	7.50035
Uvssa	0.215158	-0.379941	-1.88364	0.832883	-0.229056	-1.1275	0.23499	-0.444338	-1.79208	0.0956508	-0.438914	-2.25567
Uvrag	1	-0.00357649	0.471201	0.582246	0.237501	1.40862	1	-0.0830315	0.361209	1	-0.135824	-0.733511
Uty	1	-17.7474	-0.00989619	1	0	0	1	-18.8348	-0.0197626	1	0	0
Uts2b	1	-18.377	-0.0148443	1	-18.1786	-0.0143758	1	-19.0171	-0.0197626	1	0	0
Uts2	1	-18.6143	-0.0197924	1	0	0	1	0	0	1	-20.7769	-0.074636
Utrn	1.66354e-07	-0.440482	-5.62161	0.0966163	-0.204912	-2.35467	0.173271	-0.216507	-1.94624	4.40505e-46	-1.10766	-14.4675
Utp6	1	-0.211623	-0.390301	1	-0.260271	-0.795951	1	-0.102476	0.251558	0.911263	-0.359258	-0.913725
Utp4	1	-0.258076	-0.687899	0.482881	-0.38892	-1.535	1	-0.200766	-0.0398355	1	-0.18907	-0.526465
Utp3	0.0158699	0.242982	2.93977	0.0463527	0.284748	2.6476	0.107687	0.132219	2.16639	0.00203578	0.435876	3.55846
Utp25	1	0.0999892	0.372555	1	0.216443	0.342665	1	0.0699693	0.488802	1	0.0129282	0.037113
Utp23	1	0.0410723	0.267088	1	-0.176537	-0.45898	0.926718	0.195558	0.865048	1	0.05109	-0.0305711
Utp20	1	-0.235849	-0.425624	0.9002	-0.350165	-1.05712	1	-0.0672028	0.444551	0.763494	-0.402048	-1.07237
Utp18	0.0502443	0.358264	2.52309	0.423855	0.290719	1.61699	0.00431741	0.497383	3.31338	0.686702	0.181061	1.15898
Utp15	1	-0.196256	-0.363725	1	-0.222976	-0.606854	1	-0.113666	0.102929	1	-0.323605	-0.778289
Utp14b	2.89974e-06	-1.31764	-5.0852	0.0515496	-0.826799	-2.6066	5.58915e-08	-1.56573	-5.7899	8.16922e-06	-1.34183	-4.85966
Utp14a	1	-0.108295	-0.25408	0.54746	-0.230213	-1.45184	0.525265	0.0591669	1.31235	0.388147	-0.2653	-1.55184
Utp11	0.000114441	0.37704	4.29978	0.0601458	0.257935	2.54806	1.81738e-07	0.519672	5.58201	0.0736042	0.259195	2.36644
Utf1	1	-17.1533	-0.0049481	1	0	0	1	-18.2407	-0.00988132	1	0	0
Ust	0.00207884	-0.731617	-3.56367	0.000118911	-0.863791	-4.35799	1	-0.191067	0.00216138	7.52925e-14	-1.38948	-7.78606
Uspl1	1	-0.000804479	0.303219	1	0.113588	0.327921	1	-0.145786	0.141544	1	0.177606	0.450521
Usp9x	0.151367	0.152244	2.05531	0.00116445	0.231682	3.79664	0.72127	0.0259092	-1.08249	7.90486e-06	0.321025	4.86671
Usp8	1	-0.016224	0.181492	0.840911	-0.110098	-1.11947	0.440279	0.0702799	1.43029	1	-0.0626145	-0.563432
Usp7	0.00162591	-0.274311	-3.63068	0.261036	-0.138502	-1.88799	0.000730126	-0.332122	-3.80913	0.000312234	-0.331237	-4.04778
Usp6nl	0.480999	0.309788	1.42483	0.83127	0.354541	1.12963	0.185688	0.451876	1.91182	1	-0.00347012	0.296679
Usp54	1	-0.407415	-0.258192	1	-0.206234	-0.127223	1	-0.571805	-0.335205	1	-0.294804	-0.175528
Usp53	0.0267501	-0.419185	-2.75752	2.37823e-10	-0.840989	-6.73553	0.010772	-0.536	-3.02963	0.00029103	0.806351	4.06477
Usp51	1	-0.642643	-0.0369592	1	-0.255589	-0.024396	1	-1.21292	-0.0637762	1	1.08529	0.0127225
Usp50	1	-0.0609941	0.111561	1	-0.245546	-0.0639427	1	-0.0952796	0.132816	1	0.328746	0.252888
Usp5	0.0156344	0.365895	2.94514	1	0.136434	0.917863	4.47017e-06	0.720367	4.97178	1	0.0554426	0.526358
Usp49	1	-0.28645	-0.108915	1	-0.399951	-0.284545	1	-0.275381	-0.0330412	1	-0.141406	0.0210024
Usp48	0.939675	-0.180154	-0.896234	0.769135	-0.17049	-1.19814	1	-0.209559	-0.60803	1	-0.130298	-0.676382
Usp47	0.0111889	0.244565	3.05548	0.0406578	0.271509	2.69596	0.0172085	0.213751	2.87403	0.0411717	0.273492	2.59579
Usp46	0.954107	0.100122	0.881336	1	0.0537927	0.395549	0.627947	0.120476	1.18585	1	0.121973	0.570813
Usp45	0.96783	0.0523218	0.865857	1	0.0443199	0.361923	0.638821	0.04669	1.17375	1	0.075336	0.578937
Usp43	1	-0.353513	0.00751924	1	18.8172	0.0330772	1	0.233948	0.0152124	1	-1.97392	-0.0433034
Usp42	0.0191732	0.508281	2.87423	0.0460875	0.605269	2.64973	0.018092	0.488533	2.85666	0.166279	0.423518	2.00511
Usp40	1	-0.124315	0.0325057	1	-0.0879758	-0.110395	1	-0.0528782	0.517004	1	-0.309512	-0.7104
Usp4	0.883182	0.0692569	0.956867	0.88323	0.160823	1.07412	0.0269017	0.272173	2.71718	0.0166553	-0.394531	-2.91674
Usp39	0.229292	0.357786	1.85106	1	0.136559	0.673692	0.0132951	0.696435	2.96152	1	0.0682077	0.513577
Usp38	1	-0.041465	0.0425314	1	0.104244	0.294159	1	-0.168936	-0.217958	1	0.0492755	0.190154
Usp37	0.0606584	-0.439316	-2.4488	0.482527	-0.259099	-1.53568	0.0216569	-0.575709	-2.79409	0.180825	-0.375309	-1.96498
Usp36	1	-0.175854	-0.681786	1	-0.0912924	-0.550877	0.637982	-0.313217	-1.17477	1	0.0217018	0.362362
Usp35	1	-0.242015	-0.279351	1	-0.132734	-0.215727	0.971349	-0.589782	-0.819648	1	0.657662	0.774334
Usp34	0.00145471	-0.201382	-3.66111	1	-0.0544972	-0.876759	1.38076e-06	-0.298778	-5.2039	0.0207629	-0.188714	-2.8413
Usp33	1	-0.181522	-0.534519	1	-0.0506071	-0.0246142	0.921801	-0.296879	-0.87012	1	-0.101727	-0.340637
Usp32	1	0.0104216	0.27512	1	-0.0546318	-0.438143	1	0.0263323	0.712417	1	0.0688099	0.260884
Usp31	1	-0.197777	-0.332465	1	0.110506	0.461959	0.496064	-0.507954	-1.3522	1	0.175746	0.70006
Usp30	1	-0.0251138	0.0885323	1	0.144004	0.166935	1	-0.0998426	0.111233	1	-0.0815981	-0.0928655
Usp3	0.409678	-0.277735	-1.52663	0.050356	-0.375343	-2.61556	0.766258	-0.293521	-1.03077	1	-0.0989591	-0.415585
Usp29	1	-1.60392	-0.0666892	1	-0.879341	-0.0244261	1	-2.39689	-0.133002	1	19.4089	0.0313717
Usp28	1	-0.384128	-0.401503	1	-0.230788	-0.251851	1	-0.559081	-0.551756	1	-0.180131	-0.145269
Usp27x	1	-0.834102	-0.532903	1	-0.581307	-0.307564	0.903814	-1.2428	-0.889283	1	0.0619631	0.0688948
Usp25	0.111987	-0.213362	-2.1925	2.69107e-07	-0.48593	-5.58936	0.70147	0.0322854	1.10375	0.00961939	-0.305107	-3.09736
Usp24	0.0277843	-0.501788	-2.7434	0.0858537	-0.437104	-2.40419	0.90188	-0.292083	-0.891186	2.34937e-07	-0.946844	-5.54186
Usp22	0.0021172	0.358415	3.55836	0.481195	0.184345	1.53738	0.000249939	0.407966	4.0798	0.00113284	0.511311	3.719
Usp21	1	0.102927	0.397023	1	0.361944	0.558219	1	0.0889655	0.53868	1	-0.167858	-0.244579
Usp20	1	-0.257255	-0.0501283	1	-0.231247	-0.0762723	1	-0.338476	-0.0341994	1	-0.109664	-0.0254548
Usp2	0.491277	-0.28363	-1.40984	1	0.0982908	0.771502	0.0397466	-0.509954	-2.57344	0.450718	-0.249865	-1.45836
Usp19	0.478206	0.101387	1.42933	0.812113	0.12613	1.15087	0.938718	0.00544435	0.85256	0.0891158	0.282973	2.28625
Usp18	0.097101	-0.911009	-2.25502	0.181008	-0.874591	-2.06965	0.542153	1.11208	1.28931	1.82093e-15	-2.40079	-8.25188
Usp16	0.483107	-0.104198	-1.42193	0.571948	-0.102481	-1.42137	0.333735	-0.135925	-1.60029	1	-0.0384336	-0.495318
Usp15	0.106028	0.188938	2.21664	0.11192	0.273633	2.29116	0.00880931	0.263738	3.09414	1	-0.0621061	-0.457668
Usp14	0.0782401	0.192382	2.34593	1	0.0562503	0.572843	0.0148978	0.23602	2.92319	0.0425512	0.297142	2.58297
Usp13	1	0.17667	0.359588	1	0.0022653	0.0354543	1	0.0559765	0.287112	1	0.813286	0.767812
Usp12	2.11324e-07	0.718301	5.57871	0.000303707	0.620781	4.1369	4.86099e-08	0.768635	5.81415	1.85743e-05	0.751429	4.68865
Usp11	1	0.0313706	0.336854	1	0.0945829	0.264474	1	0.0449014	0.506631	1	-0.0777668	-0.0296923
Usp10	1	-0.124632	-0.375597	1	-0.106137	-0.591327	1	-0.035691	0.445358	0.428937	-0.320844	-1.48982
Usp1	0.341418	0.15981	1.63399	1	-0.0291116	0.0644542	0.0323626	0.302233	2.64939	0.761343	0.145018	1.07515
Uso1	0.21721	0.126889	1.87875	1	0.0403802	0.50183	0.0499617	0.174684	2.48583	0.280127	0.147983	1.73931
Ushbp1	1	-22.342	-0.262249	1	-22.3149	-0.244389	1	-22.6365	-0.276677	1	-21.4785	-0.149272
Usf3	1	-0.0272903	0.258316	1	0.14133	0.607072	1	-0.129507	0.1143	1	-0.0245293	-0.0296826
Usf2	0.000914758	0.30313	3.78576	0.0258011	0.271737	2.85861	6.14957e-05	0.366494	4.41112	0.100046	0.216822	2.23602
Usf1	0.00221849	0.623943	3.54511	0.0517009	0.533004	2.60551	0.000865827	0.677813	3.76453	0.0186415	0.640464	2.87801
Use1	3.20284e-05	-0.247568	-4.58882	3.93327e-07	-0.344461	-5.52085	0.98301	0.0757558	0.807828	3.35191e-30	-0.715957	-11.6639
Usb1	1	0.0602357	0.479932	1	0.225963	0.591951	1	-0.00444852	0.47511	1	-0.0139376	0.144322
Uros	1	-0.130878	-0.00809406	1	-0.14028	-0.139568	1	0.107551	0.410817	1	-0.525919	-0.625121
Urod	0.00284578	0.405884	3.47356	0.934975	0.133379	1.02104	1.49026e-05	0.595843	4.72213	0.0198645	0.429847	2.85653
Uroc1	1	-19.8459	-0.054429	1	-20.6825	-0.0862549	1	-19.4794	-0.0395253	1	-18.5153	-0.018659
Urm1	1.37832e-06	0.673972	5.2307	0.0142984	0.442674	3.05896	2.38973e-08	0.807158	5.93625	3.62992e-05	0.744226	4.54484
Uri1	1	-0.0728694	-0.0503225	1	-0.0782893	-0.416432	1	-0.0680788	0.358577	1	-0.0755144	-0.326362
Urgcp	1	0.0834268	0.547636	1	-0.00350234	-0.183395	0.525265	0.21068	1.31238	1	-0.0467977	-0.175039
Urb2	1	-0.376567	-0.452773	1	-0.0985803	-0.120649	1	0.00837444	0.205238	0.19082	-1.183	-1.93834
Urb1	1	-0.186414	-0.0697446	1	-0.170442	-0.179017	1	-0.290439	-0.104201	1	0.0338764	0.166115
Urah	1	2.26985	0.124132	1	21.3299	0.132309	1	2.44971	0.120158	1	0.882257	0.0694709
Uqcrq	5.05647e-14	0.403041	7.85597	1	-0.0143394	-0.519402	2.26786e-46	0.862853	14.5326	0.0198645	0.114501	2.85655
Uqcrh	9.61975e-34	-0.203905	-12.3633	1.55726e-38	-0.330566	-13.2493	6.12932e-26	-0.110426	-10.8034	2.32001e-18	-0.224769	-9.02422
Uqcrfs1	1	-0.014637	-0.20797	0.00198485	-0.263973	-3.65244	0.0012038	0.278152	3.67646	0.0135274	-0.225944	-2.98588
Uqcrc2	1.87916e-09	0.4149	6.37292	0.00279024	0.243464	3.55648	1.71354e-14	0.584755	7.98189	8.9209e-05	0.314134	4.34356
Uqcrc1	7.24098e-08	0.370732	5.76854	0.0114157	0.205211	3.13266	7.34321e-15	0.586349	8.08868	0.0657008	0.177175	2.41293
Uqcrb	1	0.132944	0.465023	8.74927e-05	-0.136399	-4.42923	3.35876e-06	0.41307	5.0292	0.170102	-0.0565409	-1.99423
Uqcr11	0.182542	-0.0188795	-1.96619	2.02084e-08	-0.270557	-6.03849	0.00134841	0.30999	3.64542	9.44675e-10	-0.308055	-6.46048
Uqcr10	1	0.0524828	-0.606674	1.84854e-06	-0.22832	-5.23195	0.00340543	0.307174	3.38312	0.212306	-0.0635825	-1.88532
Uqcc3	6.59688e-09	0.49944	6.1713	0.378134	0.142267	1.68442	4.91341e-21	0.913433	9.69616	0.025028	0.259702	2.77599
Uqcc2	3.39531e-07	0.335792	5.49271	0.0740055	0.135831	2.46459	4.29713e-49	0.983958	14.9588	1.11326e-25	-0.493524	-10.7331
Uqcc1	0.892043	0.24803	0.94723	1	0.0821795	0.273434	0.505365	0.359584	1.33941	1	0.260991	0.687835
Uprt	1	0.319603	0.346763	1	0.00258666	0.032686	1	0.642718	0.564383	1	0.19803	0.199469
Upp2	0.00111577	0.770607	3.73285	0.214605	0.417498	1.98965	0.000195458	0.923917	4.13949	0.00132443	1.0232	3.67729
Upp1	1	1.11304	0.164136	1	0.347526	0.0490252	1	1.46212	0.190817	1	2.12513	0.194997
Upk3bl	1	-17.7567	-0.0148443	1	0	0	1	0	0	1	-19.9189	-0.055977
Upk3b	1	-2.22927	-0.0766424	1	-0.0735333	0.00431049	1	-2.12674	-0.0638796	1	-3.37227	-0.173985
Upk3a	1	0	0	1	0	0	1	0	0	1	0	0
Upk2	1	-16.4001	-0.0049481	1	-18.1093	-0.0143758	1	0	0	1	0	0
Upk1a	1	-1.4902	-0.0790841	1	-0.457688	-0.00576988	1	-1.95063	-0.117971	1	-1.35218	-0.0679672
Upf3b	0.141332	0.250442	2.08746	0.490672	0.268573	1.52485	0.420169	0.0868666	1.46011	0.00854608	0.625976	3.13539
Upf3a	0.19964	0.160023	1.92206	0.50265	0.177852	1.50918	0.000797727	0.348698	3.78598	0.222803	-0.206935	-1.85996
Upf2	1	-0.106678	-0.304555	1	0.154719	0.807002	0.545965	-0.321076	-1.28438	1	0.0467616	0.229396
Upf1	0.408753	0.142056	1.52811	1	0.105939	0.714488	0.04936	0.244291	2.49075	1	-0.0107062	0.131746
Upb1	1	-19.0484	-0.0296886	1	-20.313	-0.0575033	1	-18.2221	-0.0197626	1	0	0
Uox	0.901758	4.00086	0.935861	1	2.28981	0.692123	0.851423	24.2079	0.944605	0.975825	24.2079	0.847037
Unkl	1	-0.360954	-0.450652	1	-0.14737	-0.0610916	1	-0.425784	-0.43815	1	-0.489018	-0.79273
Unk	1	-0.454175	-0.669746	1	-0.205892	-0.329523	1	-0.520078	-0.566638	0.806187	-0.617153	-1.02789
Ung	1	0.443094	0.447623	1	0.270745	0.257538	1	0.248418	0.339543	1	1.37344	0.712528
Unc93b1	7.68253e-07	0.592631	5.34109	0.311904	0.214282	1.79362	4.41054e-10	0.792669	6.57879	5.38938e-07	0.77842	5.39015
Unc93a2	1	-21.4152	-0.153391	1	-20.5857	-0.0862549	1	-18.7335	-0.0197626	1	-23.1749	-0.429157
Unc93a	1	1.60036	0.288538	1	-0.0192699	-0.0338069	1	23.0164	0.419824	1	3.43266	0.339182
Unc80	1	-2.12545	-0.27178	1	2.72833	0.0517936	1	-3.20309	-0.611572	1	20.6624	0.0627435
Unc79	1	-0.447712	-0.108268	1	-0.452286	-0.12362	1	-0.556704	-0.115804	1	-0.179868	-0.0291456
Unc5d	1	1.48226	0.0223817	1	1.34016	0.0187089	1	1.7966	0.0250989	1	1.1367	0.0127225
Unc5cl	1	-16.4202	-0.0049481	1	0	0	1	0	0	1	-18.5821	-0.018659
Unc5c	3.20863e-62	4.27274	16.8611	1.59041e-37	2.70575	13.073	3.14975e-61	6.82842	16.7262	1.11748e-49	7.09639	15.0299
Unc5b	1.21328e-93	3.16706	20.719	4.08864e-83	3.90113	19.5234	1.37036e-66	2.406	17.4502	4.81973e-86	5.94224	19.8386
Unc5a	1	0.223182	0.565388	0.465471	1.64067	1.55896	0.754703	-0.684751	-1.04343	0.142199	4.02976	2.07892
Unc50	1.88511e-12	0.566902	7.37832	2.19671e-05	0.397107	4.7334	5.94068e-17	0.731184	8.66815	8.195e-07	0.478073	5.31141
Unc45bos	0.912875	-1.43039	-0.924509	0.300118	-2.18734	-1.81369	1	-0.44071	-0.0996612	0.883791	-1.59088	-0.944013
Unc45b	0.000234727	-1.4528	-4.12803	2.59874e-05	-1.62943	-4.69779	0.455968	-0.823722	-1.40695	9.18442e-11	-2.13632	-6.81236
Unc45a	0.0106977	0.423738	3.07045	0.154103	0.366957	2.14621	0.0242319	0.315046	2.75437	0.00181088	0.773785	3.59177
Unc13d	1	-1.27829	-0.111178	1	-1.02341	-0.0733686	1	-1.16741	-0.0730628	1	-1.74068	-0.186053
Unc13c	1	-0.386788	-0.0587842	1	-0.714542	-0.10358	1	0.192154	0.0319656	1	-0.817876	-0.147593
Unc13b	1	-1.98056	-0.2372	1	-1.58799	-0.149408	1	-1.85206	-0.186923	1	-2.57178	-0.347579
Unc13a	1	0.938904	0.248831	1	0.518263	0.146286	1	0.84224	0.213211	1	2.28956	0.345851
Unc119b	0.694734	0.113166	1.15994	0.962669	0.164226	0.992082	0.201743	0.194823	1.86977	1	-0.108832	-0.444282
Unc119	2.84923e-08	2.15696	5.92896	5.22109e-06	2.04133	5.02873	1.10738e-06	1.82528	5.24627	2.61913e-08	3.66806	5.9242
Umps	0.797081	-0.338806	-1.04958	1	-0.0411272	-0.0385838	0.091733	0.596005	2.23591	4.93793e-15	-1.60406	-8.12991
Umad1	0.501825	-0.441571	-1.39578	0.444325	-0.464998	-1.58928	1	-0.273393	-0.40364	0.0617084	-0.720696	-2.43843
Ulk4	1	-0.0827403	0.0533338	1	0.249938	0.863248	1	-0.256987	-0.340536	1	-0.10678	-0.276292
Ulk3	1	0.179061	0.110093	1	0.298864	0.120822	1	0.085891	0.0948007	1	0.224977	0.0793228
Ulk2	0.355377	0.115113	1.6107	0.391811	0.191234	1.66322	0.114998	0.145424	2.1366	1	-0.0437354	-0.119463
Ulk1	1	-0.208943	-0.684642	1	-0.0352697	-0.0697201	0.525265	-0.395485	-1.31228	1	-0.00937185	-0.0132693
Ulbp1	0.138759	2.25242	2.09617	0.709587	1.15948	1.26169	0.0789364	3.49285	2.29993	0.196606	2.81548	1.92398
Uimc1	1	-0.108886	-0.316253	0.883657	-0.165117	-1.07343	0.81579	0.0114575	0.980862	0.328191	-0.268942	-1.65149
Uhrf2	1	-0.00537058	-0.310679	0.138528	-0.129719	-2.19638	4.49739e-06	-0.286261	-4.97054	2.99374e-27	0.940173	11.0651
Uhrf1bp1l	1	-0.00633989	0.441688	1	-0.160975	-0.901148	0.261808	0.147176	1.73538	1	-0.0928291	-0.441714
Uhrf1bp1	1	0.0861456	0.272619	1	0.0508565	0.0793265	1	0.281935	0.594151	1	-0.2183	-0.196872
Uhrf1	1	-0.55197	-0.182033	1	-1.224	-0.551502	1	-0.0442486	0.0533674	1	-0.26038	-0.0713944
Uhmk1	0.920993	0.0950766	0.91509	1	-0.0293354	0.0460462	0.211651	0.287398	1.84572	1	-0.098256	-0.0943105
Ugt8a	1	0	0	1	0	0	1	0	0	1	0	0
Ugt3a2	1	-20.6852	-0.0890657	1	-21.7247	-0.158134	1	-20.187	-0.0592879	1	-18.1478	-0.018659
Ugt2b36	1	-18.596	-0.0197924	1	-19.7446	-0.0431274	1	-18.0487	-0.00988132	1	0	0
Ugt1a9	1	2.17438	0.0322727	1	19.3179	0.0330772	1	1.08698	0.0250989	1	19.3179	0.0313717
Ugt1a7c	1	-2.56513	-0.813792	1	-2.62743	-0.826418	1	-2.34402	-0.596437	0.9546	-2.87527	-0.869865
Ugt1a6b	1	-3.07021	-0.180596	1	-1.97577	-0.0675912	1	-3.57155	-0.241826	1	-2.84288	-0.136647
Ugt1a6a	1	-4.31996	-0.680217	1	-4.28435	-0.656796	1	-4.33615	-0.607378	1	-4.33374	-0.565658
Ugt1a5	1	-2.68942	-0.121193	1	-0.926932	-0.0244411	1	-3.29322	-0.182518	1	-2.49311	-0.0806409
Ugt1a2	1	-19.793	-0.049481	1	-20.2042	-0.0575033	1	-19.2126	-0.029644	1	-20.1107	-0.055977
Ugt1a1	1	-18.9092	-0.0247405	1	-17.9602	-0.0143758	1	-18.7244	-0.0197626	1	-19.845	-0.037318
Ugp2	2.18229e-31	-0.851345	-11.9162	6.63914e-33	-0.919171	-12.2288	0.175084	0.126292	1.94112	5.75159e-233	-2.17183	-32.7286
Uggt2	1.19183e-06	0.646729	5.25884	0.00265423	0.504359	3.57075	1.17777e-05	0.566849	4.77146	5.36014e-09	1.0705	6.18617
Uggt1	0.0525218	0.241346	2.50562	1	-0.0499408	-0.502296	5.20222e-07	0.608068	5.38928	1	-0.0120324	-0.0761299
Ugdh	5.18129e-138	-0.986787	-25.1809	7.07068e-63	-0.776126	-16.965	1.89151e-44	-0.571124	-14.2241	0	-2.05029	-46.0766
Ugcg	6.85437e-21	0.592312	9.66672	3.48404e-11	-0.30919	-7.0162	1.18146e-79	1.34945	19.1015	3.11691e-20	0.621253	9.48985
Ufsp2	2.21281e-11	0.713876	7.03599	0.0202446	0.304511	2.94313	6.57286e-19	1.0777	9.17504	5.48181e-07	0.648069	5.38703
Ufsp1	1	0.316364	0.0927425	1	0.192897	0.0477614	1	0.327382	0.107841	1	0.478321	0.0840974
Ufm1	1.59442e-12	0.514848	7.40136	0.00758281	0.24074	3.26361	1.06671e-20	0.749864	9.61545	2.69392e-07	0.44415	5.51718
Ufl1	0.0336884	0.250385	2.67422	0.696867	0.145774	1.27548	0.00055172	0.387953	3.88184	0.739508	0.122504	1.09873
Ufd1	3.58646e-08	0.606245	5.88977	0.000646061	0.461275	3.94965	1.68809e-10	0.741342	6.72407	7.39552e-05	0.539863	4.38647
Ufc1	3.6999e-26	0.651143	10.8536	6.3209e-06	0.303351	4.99054	2.24558e-43	0.978575	14.0483	2.58091e-14	0.517951	7.92325
Uevld	1	-0.265284	-0.281102	1	-0.45549	-0.712224	1	0.150952	0.418987	0.899745	-0.688778	-0.92677
Ucp3	1	1.90632	0.0223868	1	1.86969	0.0187089	1	2.2911	0.0251092	1	1.3625	0.0127225
Ucp2	8.22197e-20	0.676181	9.40518	0.875034	-0.0581494	-1.08241	1.04107e-22	0.793079	10.0872	1.39295e-69	1.92141	17.8236
Ucn2	0.540309	2.23356	1.34579	0.632512	3.35345	1.34999	0.745201	1.48207	1.05435	0.544898	3.94051	1.33177
Ucn	1	-18.2135	-0.0148443	1	0	0	1	-18.7911	-0.0197626	1	-18.6269	-0.018659
Ucma	1	18.831	0.0372233	1	18.831	0.0330772	1	18.831	0.0349854	1	18.831	0.0313717
Uckl1os	1	-18.1164	-0.0148443	1	0	0	1	-18.6109	-0.0197626	1	-18.7089	-0.018659
Uckl1	0.00284903	0.669933	3.47313	0.0973196	0.509833	2.35131	5.94563e-05	0.964645	4.41906	0.300371	0.364632	1.70058
Uck2	1.5147e-131	5.1396	24.5821	4.92668e-95	4.03767	20.8855	4.0379e-120	5.94135	23.4891	1.78271e-98	6.63949	21.2349
Uck1	0.284697	0.301896	1.7388	1	0.116707	0.661543	0.0395137	0.517113	2.5758	0.987308	0.153329	0.834373
Uchl5	0.130336	0.3967	2.12429	1	0.15577	0.802601	0.00725714	0.70092	3.15493	0.820559	0.184014	1.01137
Uchl4	1	0.612003	0.236406	1	0.87811	0.246164	1	0.578183	0.237989	1	0.37219	0.122568
Uchl3	0.134329	0.254955	2.11087	1	-0.133243	-0.881476	2.05274e-06	0.804739	5.12625	1	-0.103611	-0.575852
Uchl1	0.0203731	-1.94393	-2.85331	1	-0.719874	-0.647619	1	0.989643	0.624344	2.08241e-27	-3.94803	-11.0981
Ubxn8	0.0211317	0.758823	2.84076	0.227791	0.61138	1.95988	0.0199348	0.746427	2.82295	0.0209684	1.01718	2.83794
Ubxn7	0.751713	0.113494	1.09683	1	0.120955	0.614925	0.521066	0.0979634	1.31812	0.974527	0.136311	0.848931
Ubxn6	0.00847078	0.256504	3.14428	0.213527	0.196773	1.99206	0.00515772	0.262398	3.25994	0.00909322	0.328267	3.11556
Ubxn4	1.49407e-11	0.399342	7.09131	1.85606e-06	0.272575	5.2311	6.98252e-13	0.519814	7.49982	5.76256e-08	0.327542	5.78928
Ubxn2b	0.794247	-0.466873	-1.05279	1	-0.394581	-0.917577	1	-0.368124	-0.481305	0.218559	-0.74024	-1.87019
Ubxn2a	0.000105065	0.631091	4.31986	0.0136113	0.526247	3.07577	2.22267e-05	0.689575	4.63748	0.00217088	0.658347	3.54077
Ubxn11	1	-0.254756	-0.036721	1	-0.129402	-0.00771073	1	-0.228073	0.0189457	1	-0.459729	-0.16424
Ubxn1	1	0.0713245	0.101005	0.788298	-0.0450875	-1.17639	9.12465e-07	0.402681	5.28314	8.1246e-15	-0.393009	-8.06844
Ubtf	9.9856e-10	-0.48647	-6.4709	6.81662e-06	-0.401605	-4.97524	1.52792e-08	-0.513925	-6.01169	4.00914e-10	-0.541957	-6.59188
Ubtd2	0.0141787	0.320497	2.97715	0.132239	0.298755	2.21749	0.000376241	0.460102	3.97838	0.985694	0.0839003	0.836062
Ubtd1	6.11162e-20	1.04071	9.43656	6.29282e-09	0.731576	6.23019	1.30881e-16	0.965976	8.57553	2.05103e-28	1.81583	11.3051
Ubr7	0.533378	0.320175	1.35423	1	0.286336	0.914719	0.229467	0.456973	1.80464	1	0.10651	0.511771
Ubr5	0.69413	0.0909818	1.16131	0.983662	0.090454	0.971801	0.033539	0.196903	2.63657	0.22247	-0.117925	-1.86078
Ubr4	0.0102678	0.28243	3.08371	0.261672	0.213162	1.88654	8.00375e-06	0.479423	4.85178	1	0.00490886	0.0182099
Ubr3	0.0323739	0.24333	2.68909	0.0226705	0.355353	2.90449	0.0403704	0.197024	2.56751	0.407223	0.193874	1.52231
Ubr2	1	-0.0741558	-0.421171	1	0.0707472	0.494382	1	-0.124916	-0.430238	0.479881	-0.155724	-1.41747
Ubr1	0.509403	-0.20844	-1.38635	1	0.0250147	0.343056	0.127983	-0.341845	-2.08798	0.284705	-0.219751	-1.73038
Ubqln4	0.182877	0.326236	1.96533	0.299827	0.428014	1.81432	0.0579627	0.418007	2.42691	1	0.0318432	0.473525
Ubqln2	0.263902	0.124993	1.77903	0.885429	0.105007	1.07137	0.197505	0.106947	1.88065	0.266246	0.1918	1.76681
Ubqln1	2.65398e-05	0.401963	4.62924	0.00898245	0.327182	3.21029	2.7419e-09	0.596591	6.29225	0.486784	0.13494	1.40812
Ubp1	0.887516	0.0495927	0.951805	0.867927	0.134629	1.09111	0.907223	-0.00330583	0.885762	1	0.0486996	0.500415
Ubox5	1	-1.02536	-0.251871	1	-1.30716	-0.367843	1	-0.790832	-0.11627	1	-1.05584	-0.2528
Ubn2	0.0695295	0.160525	2.39462	0.00035564	0.310646	4.09861	1	0.0218269	0.220311	0.00508544	0.263246	3.29419
Ubn1	0.238423	-0.0942937	-1.83052	1	0.0596253	0.790911	0.0517766	-0.134468	-2.47169	0.00566012	-0.211545	-3.26205
Ublcp1	0.857352	0.0672935	0.985129	1	-0.126204	-0.690648	0.0520849	0.265381	2.46936	1	-0.043952	-0.0516223
Ubl7	0.300973	0.203276	1.7069	1	0.0464553	0.42719	0.00370402	0.510888	3.35855	1	-0.129364	-0.459816
Ubl5	5.49833e-11	0.366342	6.90589	1	0.0573737	0.93597	1.32978e-26	0.662623	10.9444	0.000195474	0.211706	4.16049
Ubl4a	5.17808e-09	0.604133	6.21045	0.0234813	0.307139	2.89238	1.27407e-15	0.914847	8.30476	0.000405382	0.448023	3.98315
Ubl3	1	-0.0643136	-0.748993	1	-0.0166128	-0.30779	0.953225	0.0373226	0.837922	0.000368223	-0.323708	-4.00718
Ubiad1	1	0.4017	0.600061	1	0.314625	0.363977	1	0.457975	0.681418	1	0.408154	0.503647
Ubfd1	8.96242e-11	0.650733	6.83389	0.000316789	0.433832	4.12667	8.71999e-12	0.716519	7.15355	4.82757e-11	0.838296	6.90593
Ube4bos1	1	-0.236897	-0.0122472	1	-0.429404	-0.0100578	1	-0.0378727	-0.00452959	1	-0.342625	-0.024576
Ube4b	0.213815	-0.335202	-1.88679	1	-0.0973765	-0.55916	0.502224	-0.34971	-1.34378	0.000681877	-0.591694	-3.85175
Ube4a	1	-0.0683371	0.0184252	1	0.00755878	0.0984341	1	-0.0439475	0.670275	0.550723	-0.215124	-1.32397
Ube3c	0.965333	0.053865	0.86825	1	0.138764	0.90852	0.0716286	0.276112	2.33993	0.0814664	-0.427075	-2.32361
Ube3b	0.949406	0.0744726	0.886825	1	-0.0190651	0.131331	0.19943	0.256979	1.87572	1	-0.142843	-0.36824
Ube3a	0.00726982	-0.119261	-3.19319	1	-0.0110354	-0.46797	6.56455e-06	-0.199904	-4.89271	0.109768	-0.0927429	-2.19499
Ube2z	2.61982e-06	0.421908	5.10568	0.00578046	0.32269	3.34618	4.88428e-09	0.540436	6.19895	0.00682323	0.321149	3.20458
Ube2w	0.00281223	0.280732	3.47695	0.069789	0.241268	2.48905	0.00344182	0.270263	3.38	0.00252269	0.358831	3.49825
Ube2v2	0.688496	-0.139053	-1.16798	0.132173	-0.218231	-2.21788	0.944878	0.00959454	0.84664	0.00884239	-0.323048	-3.12444
Ube2v1	0.0472343	0.177674	2.54763	0.909617	0.0794688	1.04524	3.92565e-05	0.340869	4.51392	1	-0.0101012	-0.273353
Ube2u	1	-0.724621	-0.00733281	1	-1.78362	-0.0532229	1	-0.349909	0.00532588	1	18.8637	0.0313717
Ube2t	1	1.17073	0.40216	1	0.986684	0.293512	1	1.30224	0.421308	1	1.17453	0.340002
Ube2s	1.10263e-49	-0.536455	-15.0506	2.44416e-08	-0.258417	-6.00628	2.45755e-109	-0.812643	-22.4031	2.64258e-10	-0.300318	-6.65502
Ube2r2	1	0.102552	0.35146	0.0499255	-0.0954548	-2.61887	1.17243e-07	0.426703	5.65995	2.07737e-08	-0.253067	-5.96325
Ube2ql1	1	2.22906	0.751624	1	2.71951	0.711441	1	2.61656	0.755334	1	1.309	0.484617
Ube2q2	0.243832	0.18026	1.81947	0.282921	0.286483	1.84511	0.324388	0.100981	1.61755	0.484332	0.210017	1.41185
Ube2q1	7.25711e-06	0.427367	4.90067	0.0141597	0.304382	3.06245	3.9387e-09	0.589759	6.23359	0.0280688	0.278666	2.73434
Ube2o	1	-0.0873866	0.133622	0.934977	0.169667	1.02085	0.780077	-0.344335	-1.01622	0.740103	0.188582	1.09782
Ube2n	4.97889e-06	0.315635	4.97805	0.00266496	0.218577	3.5695	2.59358e-06	0.376668	5.08099	3.63531e-05	0.323776	4.54446
Ube2m	1.79546e-42	0.767395	13.9007	2.12094e-21	0.544847	9.81924	1.47781e-52	0.998753	15.4854	2.64837e-24	0.622397	10.4329
Ube2l6	0.301033	0.440007	1.70673	1	-0.0273875	-0.0218759	0.005979	1.10058	3.21481	1	0.0933696	0.393812
Ube2l3	1.08236e-11	0.430281	7.13654	0.0857789	0.151127	2.40461	1.00542e-23	0.701436	10.318	0.000104791	0.290031	4.3069
Ube2k	0.513946	0.108301	1.38014	0.801543	0.0807194	1.16346	0.349159	0.144963	1.57422	1	0.0698126	0.721706
Ube2j2	1.7451e-07	0.547953	5.61266	0.000454453	0.450205	4.037	2.8913e-10	0.700906	6.64327	0.0037931	0.383869	3.38071
Ube2j1	0.0832211	0.177626	2.32033	1	0.0302504	0.299598	0.000182044	0.345095	4.15635	1	0.0517437	0.512522
Ube2i	0.00655482	0.224969	3.22552	0.0716562	0.136315	2.47803	0.172203	0.249757	1.9494	1.04313e-06	0.296488	5.26586
Ube2h	0.0593517	-0.132022	-2.45784	0.329204	-0.107905	-1.76432	0.28258	-0.0921533	-1.69359	0.000897143	-0.245846	-3.78038
Ube2g2	1.24694e-10	0.641193	6.78531	0.000124266	0.455023	4.34805	1.2766e-09	0.620046	6.41395	5.27482e-14	0.983416	7.832
Ube2g1	1.37936e-05	0.600487	4.76799	0.00654639	0.479657	3.30904	1.751e-07	0.750472	5.58874	0.00864414	0.474017	3.13161
Ube2f	2.94313e-15	0.724017	8.21181	6.17323e-05	0.430055	4.50858	1.20988e-23	1.02133	10.3	1.17586e-07	0.582578	5.66488
Ube2e3	2.69977e-06	0.347956	5.09963	1.10942e-05	0.364848	4.87634	0.00025425	0.306431	4.07538	1.42957e-06	0.414036	5.20563
Ube2e2	6.83801e-07	0.471811	5.36297	0.447898	0.152316	1.58394	1.30426e-15	0.837733	8.30176	0.0541089	0.256431	2.49132
Ube2e1	0.000113721	0.307908	4.30146	0.0491361	0.209876	2.62554	6.75326e-06	0.375325	4.88675	0.0018534	0.305142	3.58508
Ube2d3	2.87603e-22	-0.133094	-9.99119	0.000621174	-0.0679592	-3.95962	3.08028e-33	-0.129272	-12.2649	9.05104e-20	-0.229338	-9.37697
Ube2d2a	1.03881e-05	-0.118163	-4.82708	1	0.0120569	0.147316	6.78595e-21	-0.263913	-9.6626	1	0.0209601	-0.147876
Ube2d1	0.00643847	0.32591	3.23123	0.490381	0.176618	1.52525	2.1071e-05	0.514729	4.64889	0.473289	0.167891	1.42655
Ube2cbp	1	0.324602	0.280092	1	0.129211	0.0878723	1	0.353825	0.347268	1	0.569101	0.286408
Ube2c	1	-0.755657	-0.163222	1	-1.21281	-0.317374	1	-0.349246	-0.0264743	1	-0.76776	-0.153578
Ube2b	6.68707e-05	0.264546	4.42371	0.00759721	0.167873	3.26288	0.00706363	0.304236	3.16352	8.72058e-10	0.315785	6.47284
Ube2a	6.69534e-13	0.603876	7.51808	0.000249108	0.361126	4.18493	3.58993e-19	0.823691	9.24113	3.52365e-07	0.519838	5.46836
Ubd	1	0.144418	0.0159318	1	-1.40894	-0.453842	1	2.73493	0.23058	1	3.11873	0.213734
Ubc	8.66965e-11	-0.145699	-6.83888	0.00237504	0.00305656	3.60233	2.71825e-52	-0.254859	-15.446	0.571947	-0.117441	-1.29782
Ubb	0.198865	-0.00904943	-1.92398	2.60732e-09	0.0698411	6.37019	1.14377e-43	-0.139193	-14.0964	2.1524e-27	0.160283	11.095
Ubash3b	0.00932647	0.642723	3.11418	0.010036	0.864866	3.17349	0.520034	0.133709	1.31981	2.09935e-06	2.18717	5.13219
Ubash3a	1	-1.46111	-0.0320811	1	-2.30648	-0.0819745	1	-0.863779	-0.00456061	1	-0.781624	-0.00596581
Ubap2l	1.21202e-24	-0.513193	-10.5258	1.23985e-05	-0.267405	-4.85326	3.38825e-35	-0.648379	-12.6294	1.84637e-20	-0.547374	-9.54483
Ubap2	0.836409	0.0921462	1.00652	1	-0.0175478	-0.161813	0.0671858	0.271456	2.36675	1	-0.100982	-0.463614
Ubap1l	1	1.75475	0.0398359	1	21.131	0.0661543	1	0.896452	0.0107242	1	2.35931	0.044104
Ubap1	0.196387	-0.373826	-1.93011	1	-0.165457	-0.873886	1	-0.179509	-0.138783	3.36145e-08	-0.936387	-5.88204
Ubald2	6.0009e-11	0.51409	6.893	0.163731	0.163525	2.11732	4.8604e-13	0.609504	7.54822	3.10537e-18	0.864731	8.99161
Ubald1	0.00013092	0.707986	4.26834	0.00345479	0.700191	3.49636	0.000128797	0.699397	4.24017	0.00209392	0.737069	3.55085
Ubac2	7.29406e-05	0.491833	4.40384	0.120281	0.282386	2.25976	2.69391e-08	0.730287	5.91571	0.0525747	0.333012	2.50292
Ubac1	0.456013	0.230877	1.45861	1	0.190304	0.908791	0.107375	0.377217	2.16761	1	0.00839497	0.227667
Uba7	0.281767	0.373073	1.74482	1	0.0831047	0.288396	0.0431926	0.58695	2.5417	0.488543	0.386449	1.40577
Uba6	1	-0.103905	-0.325945	1	-0.107077	-0.588709	0.801667	0.0685331	0.994658	0.0777063	-0.416273	-2.34323
Uba52	0.401734	-0.380586	-1.53845	1	-0.215303	-0.914719	0.375638	-0.477465	-1.52984	0.287183	-0.38633	-1.72535
Uba5	1.37175e-17	0.707882	8.84298	5.53052e-09	0.548269	6.25153	5.77263e-21	0.840589	9.6793	3.44644e-11	0.665039	6.95475
Uba3	5.62811e-07	0.594272	5.39898	0.00337962	0.43715	3.5029	2.02485e-10	0.809184	6.6965	0.00769395	0.403089	3.16764
Uba2	0.00880979	0.254134	3.1319	0.16253	0.200564	2.12067	2.58142e-06	0.452478	5.08194	1	-0.04676	-0.538553
Uba1	1	0.0106848	0.0849488	0.0141717	-0.216765	-3.06191	5.78288e-07	0.424929	5.36958	4.17368e-08	-0.421981	-5.84491
Uap1l1	0.00601964	0.332424	3.25194	1	-0.0564761	-0.507058	7.10303e-06	0.551722	4.87629	0.0011587	0.49386	3.71308
Uap1	4.89965e-143	-1.19387	-25.6378	8.14721e-141	-1.3174	-25.4486	1.85476e-16	-0.439259	-8.53441	0	-2.38457	-47.5326
Uaca	0.0235785	-0.48191	-2.80226	0.12368	-0.372168	-2.24799	0.0193375	-0.576625	-2.83361	0.0864809	-0.422323	-2.29869
U90926	1	2.8769	0.0322727	1	18.853	0.0330772	1	1.78957	0.0250989	1	18.853	0.0313717
U2surp	0.0140781	-0.173458	-2.97955	0.0644807	-0.158129	-2.51998	0.072705	-0.153553	-2.33335	0.00203384	-0.235409	-3.55885
U2af2	0.978707	-0.120115	-0.85462	1	-0.0831178	-0.80749	1	-0.100077	-0.0799813	0.159908	-0.210361	-2.02362
U2af1l4	1.1067e-07	0.854801	5.69397	0.000732237	0.649153	3.91792	1.43075e-10	1.14165	6.74877	0.00150453	0.61736	3.64265
U2af1	0.150054	-0.112632	-2.05944	0.00415944	-0.220318	-3.44285	0.600333	-0.0676354	-1.21808	0.833241	-0.0556575	-0.997286
Tyw5	1	0.145022	0.680056	1	0.260389	0.64136	1	0.0635396	0.644323	1	0.169387	0.515325
Tyw3	1	0.340376	0.309278	1	0.373122	0.253672	1	0.420257	0.358582	1	0.145864	0.159905
Tyw1	1	-0.049525	0.221481	1	-0.0701352	-0.0389448	1	-0.00720727	0.601494	1	-0.108006	-0.250066
Tysnd1	0.151286	0.423278	2.0556	0.821578	0.27745	1.14081	0.0153546	0.68161	2.91279	1	0.154114	0.770614
Tyrobp	1	1.67039	0.617929	1	0.73605	0.343011	1	2.43632	0.685395	1	2.34843	0.590732
Tyro3	1	-0.339447	-0.0808525	1	-0.402516	-0.185705	1	-0.444401	-0.0758344	1	0.0180462	0.0793423
Tyr	1	0.40459	0.032485	1	-0.266021	-0.0157299	1	1.29839	0.0653998	1	0.186243	0.0194206
Tyms	0.00324142	0.735056	3.4356	0.748226	0.257412	1.22052	2.96279e-06	1.37711	5.05436	0.237177	0.419846	1.82711
Tyk2	1	-0.00585688	0.336199	1	0.0115245	0.197718	1	-0.0315628	0.44559	1	0.0253904	0.169747
Txnrd3	0.284607	-1.32054	-1.73903	0.906701	-0.936201	-1.05098	0.920027	-0.918394	-0.871806	0.00211949	-2.21339	-3.54744
Txnrd2	1	0.147948	0.720866	1	0.0969539	0.311596	0.765067	0.21471	1.03209	1	0.0826539	0.364998
Txnrd1	1	0.00302644	-0.457229	0.0671509	-0.140142	-2.50426	0.0607493	0.191655	2.40819	0.0121647	-0.175433	-3.02121
Txnl4b	1	0.522236	0.307339	1	0.763568	0.310618	1	0.470334	0.302484	1	0.34092	0.184608
Txnl4a	8.02835e-13	0.508523	7.49391	0.00111162	0.270075	3.8092	1.92035e-18	0.688334	9.05695	4.55041e-09	0.487958	6.21269
Txnl1	2.07796e-16	0.507449	8.52941	6.25289e-11	0.42164	6.93187	1.37465e-17	0.616273	8.83639	8.28426e-10	0.404368	6.48093
Txnip	1.38981e-24	-0.740816	-10.5125	2.47783e-15	-0.644541	-8.27016	2.18441e-41	-1.00491	-13.7178	0.0128082	-0.257454	-3.00441
Txndc9	1	0.00403246	0.308266	0.0198914	-0.247731	-2.94943	0.00500701	0.244889	3.26892	0.666277	-0.108373	-1.1821
Txndc8	1	-0.35547	-0.0440461	1	-1.30848	-0.226831	1	0.26632	0.0311745	1	0.765545	0.0694514
Txndc5	3.70643e-19	0.436574	9.24311	2.05533e-16	0.35626	8.56766	2.17952e-08	0.456286	5.95173	1.46188e-34	0.506514	12.4962
Txndc2	1	-0.428467	0.00267213	1	-0.334363	0.0128562	1	-0.875127	-0.0335686	1	1.20186	0.0567777
Txndc17	0.00518143	0.214553	3.29738	0.0150617	-0.122555	-3.04211	1.41337e-15	0.537927	8.29191	1	0.0436226	0.725036
Txndc16	2.65669e-05	0.660875	4.62895	0.00517107	0.551758	3.37917	7.65582e-05	0.611169	4.36109	9.23118e-06	0.943924	4.83446
Txndc15	2.38734e-19	0.665345	9.29086	0.000288756	0.307719	4.14901	1.07276e-37	1.08918	13.0801	5.23248e-06	0.403492	4.95089
Txndc12	0.000446356	0.3824	3.96955	1	0.0689821	0.626089	1.35427e-06	0.5386	5.20756	9.77457e-05	0.538941	4.32283
Txndc11	1	-0.0936273	-0.246431	0.614334	-0.200433	-1.37053	1	-0.0740926	0.316869	1	0.0193664	0.251247
Txn2	1	-0.0342889	-0.568221	0.0350236	-0.194212	-2.75007	0.250972	0.128678	1.75714	0.209725	-0.137848	-1.89132
Txn1	3.0148e-20	-0.0872081	-9.51141	1.48001e-126	-0.517127	-24.1196	1	0.193198	-0.500111	0.00165524	-0.0624129	-3.61673
Txlng	0.761519	-0.327683	-1.08619	1	-0.201057	-0.814712	1	-0.26251	-0.418108	0.0970602	-0.60465	-2.24899
Txlnb	1	-0.971066	-0.0320552	1	-0.396875	-0.0100578	1	-0.475905	-0.0144161	1	-2.01519	-0.0806019
Txlna	1	-0.127841	-0.592969	1	-0.0880697	-0.667975	0.41232	-0.289821	-1.47238	0.484671	0.201355	1.41126
Txk	1	-0.272045	0.0101991	1	0.160957	0.0687196	1	-0.631011	-0.0375759	1	0.122725	0.0202213
Twsg1	0.00381566	-0.189743	-3.38763	9.44009e-06	-0.314359	-4.90919	0.108168	0.15676	2.16456	1.45963e-24	-0.660593	-10.4901
Twnk	1	0.157714	0.381327	1	0.220972	0.288863	1	0.100945	0.430032	1	0.195292	0.251003
Twistnb	0.994793	-0.151951	-0.838659	0.119382	-0.279741	-2.26311	0.759194	0.00188423	1.03858	0.11196	-0.278742	-2.18631
Twist2	0.00663787	0.312302	3.22133	0.348214	0.210839	1.73335	0.535651	0.0900146	1.29818	1.0073e-12	1.09147	7.44629
Twist1	4.50474e-07	-0.115227	-5.44101	0.157331	0.121691	2.13635	5.11101e-41	-0.367478	-13.6557	0.0535345	0.119219	2.49547
Twf2	0.857639	-0.303104	-0.984573	0.00794344	-0.704545	-3.24946	0.889633	0.0529428	0.904945	0.648016	-0.357276	-1.20397
Twf1	3.31391e-29	0.747738	11.4854	5.19308e-08	0.385591	5.87869	2.71945e-48	1.12406	14.8348	1.87553e-13	0.560021	7.66807
Tvp23bos	1	-2.70328	-0.366043	1	-3.11642	-0.480172	1	-2.01202	-0.157413	1	-3.13651	-0.459846
Tvp23b	1.35561e-26	0.758457	10.9465	9.57263e-15	0.598354	8.10399	1.03973e-20	0.721567	9.61817	4.09973e-35	1.08796	12.5981
Tvp23a	1	-0.108771	-0.162497	1	-0.478971	-0.772224	1	0.601014	0.723772	0.851862	-0.625284	-0.977172
Tut7	6.11568e-05	-0.250614	-4.44496	0.308053	-0.111135	-1.80024	1.25309e-06	-0.315616	-5.22241	3.32796e-05	-0.298089	-4.56358
Tut4	3.20013e-07	-0.507113	-5.50368	0.547901	-0.146364	-1.45112	1.89274e-09	-0.639008	-6.35104	5.85911e-11	-0.671684	-6.87785
Tut1	1	-0.0245163	0.0631005	1	-0.0484178	-0.0843366	1	0.00723084	0.213708	1	-0.0573287	-0.0561333
Tusc3	1.67589e-34	0.749621	12.5046	1.51928e-25	0.669546	10.7509	7.46598e-20	0.656553	9.41013	2.5032e-52	1.08183	15.4307
Tusc2	0.604887	-0.311011	-1.26343	0.453894	-0.330615	-1.57554	1	-0.125997	0.239292	0.00760851	-0.623963	-3.17124
Tusc1	1	-0.0805474	-0.0983638	1	-0.0847234	-0.336007	1	-0.0872764	0.127728	1	-0.0604993	-0.175996
Tulp4	0.00126627	0.254883	3.69875	2.59342e-08	0.348244	5.99604	0.833694	0.0922819	-0.962832	1.60376e-14	0.487371	7.98339
Tulp3	1	-0.0172343	0.300247	1	-0.116818	-0.45473	1	-0.0280865	0.545779	1	0.155018	0.691829
Tulp2	1	-1.80453	-0.0617696	1	-1.43192	-0.0388245	1	-1.63554	-0.0342201	1	-2.43183	-0.11792
Tulp1	1	1.05007	0.797068	1	0.438567	0.287223	0.996268	1.04987	0.795315	0.710331	2.86664	1.1311
Tug1	0.115431	-0.206611	-2.17881	1	-0.044609	-0.568601	0.0178105	-0.309176	-2.86222	0.143767	-0.199574	-2.07342
Tuft1	0.769086	1.98917	1.0782	1	2.01881	0.935301	0.832346	1.63647	0.96473	0.803679	3.15392	1.03015
Tufm	0.507615	0.139719	1.38874	0.775177	-0.210788	-1.19155	0.00104879	0.556954	3.71385	1	-0.0923668	-0.229474
Tubgcp6	1	-0.0166544	0.0878591	1	-0.0264245	-0.00531853	1	-0.0363363	0.131286	1	0.0395213	0.0903073
Tubgcp5	1	-0.0692356	0.0491185	1	-0.0650334	-0.152206	1	0.00292407	0.468709	1	-0.216442	-0.50229
Tubgcp4	1	-0.277121	-0.726637	1	-0.17655	-0.598932	1	-0.181594	0.0754517	0.134436	-0.577625	-2.10521
Tubgcp3	0.930739	-0.369106	-0.905002	1	-0.303524	-0.864572	1	-0.353149	-0.478657	0.502256	-0.48615	-1.38669
Tubgcp2	1	0.0480123	0.503831	1	-0.117098	-0.347156	0.372235	0.302617	1.53552	1	-0.19096	-0.54904
Tubg2	1	0.78529	0.397769	1	0.540831	0.247526	1	1.59651	0.591695	1	0.0567343	0.0613863
Tubg1	0.0990553	0.673982	2.24613	1	0.263472	0.861909	0.00787833	1.1403	3.12926	0.461825	0.482867	1.44231
Tube1	0.708023	-2.19705	-1.14501	0.665472	-2.40385	-1.31183	0.929081	-2.06152	-0.862504	0.843028	-2.16583	-0.986428
Tubd1	1	-0.0827468	0.100427	1	-0.469821	-0.316983	1	0.309326	0.415305	1	-0.197391	0.00590722
Tubb6	2.85563e-06	-0.205836	-5.0884	0.463081	-0.0792387	-1.56197	3.32996e-08	-0.222045	-5.87921	1.16866e-08	-0.33939	-6.05898
Tubb5	2.5821e-13	0.324567	7.64494	2.00127e-05	0.161781	4.75326	0.0286081	0.287728	2.6951	1.23136e-67	0.636993	17.57
Tubb4b	7.1872e-06	-0.172776	-4.90272	1.37942e-06	-0.262069	-5.28819	7.18125e-22	-0.345361	-9.89257	1.69701e-11	0.354615	7.0561
Tubb4a	5.92938e-06	-4.77381	-4.94228	0.9746	-2.68376	-0.980941	1	-1.89782	-0.4627	1.16605e-59	-6.93549	-16.4901
Tubb3	1	0.363169	0.730182	1	0.0140927	0.0618288	0.465788	0.943459	1.39357	1	-0.0491212	0.0417314
Tubb2b	7.48339e-73	1.30842	18.258	1.16879e-38	0.990891	13.2712	3.09046e-111	2.00792	22.5988	4.46014e-18	0.640378	8.95105
Tubb2a	1.20727e-39	0.556061	13.4226	2.97385e-36	0.518961	12.845	2.0151e-12	0.396772	7.35707	6.97873e-88	0.970531	20.0513
Tuba8	1	-19.0088	-0.0247405	1	-18.7098	-0.0143758	1	-19.0169	-0.0197626	1	-19.3242	-0.037318
Tuba4a	0.306606	-0.604547	-1.69573	0.0711666	-0.75781	-2.48076	0.959124	-0.515896	-0.832068	0.356457	-0.566033	-1.60344
Tuba3b	1	2.74883	0.0645402	1	20.2874	0.0661543	1	1.66139	0.0501874	1	20.2874	0.0627435
Tuba1c	0.00295332	0.34171	3.46278	0.752361	0.134197	1.21602	0.00188469	0.34141	3.55297	1.2561e-05	0.670027	4.77051
Tuba1b	1.57138e-26	-0.485108	-10.9329	8.52986e-23	-0.51996	-10.1421	2.73369e-23	-0.464161	-10.2204	2.32753e-17	-0.481175	-8.76407
Tuba1a	9.25018e-40	-0.260641	-13.4425	8.10604e-23	-0.274371	-10.1475	7.37712e-88	-0.347002	-20.068	1	-0.0568123	0.374528
Tub	1	-0.544325	-0.32079	1	0.0316494	0.00277586	0.804082	-1.24265	-0.992052	1	2.08757	0.660017
Ttyh3	0.204972	-0.279852	-1.90849	0.000744706	-0.484054	-3.91336	0.0341475	-0.420731	-2.6298	0.0203442	0.445827	2.84837
Ttyh2	0.525196	-0.233937	-1.36454	0.0091073	0.551394	3.20575	0.00100056	-0.572828	-3.72657	0.0926652	-0.326639	-2.26955
Ttyh1	0.672472	-1.91509	-1.18586	1	0.594993	0.128374	0.0440237	-2.89381	-2.53449	1	0.876516	0.147446
Ttpal	0.752067	0.125737	1.0962	0.851624	0.241069	1.10864	0.83983	0.0332963	0.956777	0.936362	0.174439	0.888065
Ttpa	1	0.93042	0.0894334	1	-0.0344047	0.0171517	1	1.15321	0.100354	1	20.9908	0.125487
Ttn	1	-0.739426	-0.0541805	1	-0.417583	-0.0402011	1	-1.0283	-0.0679076	1	-0.430478	-0.0239023
Ttll7	1	1.81812	0.772561	1	1.77835	0.644264	0.850922	3.89398	0.945412	1	0.452011	0.291836
Ttll5	1.18441e-81	3.35611	19.339	7.80982e-62	3.16299	16.8225	1.31083e-73	3.44728	18.3567	3.19981e-59	3.4547	16.4283
Ttll4	1	-0.258135	-0.419949	1	-0.133451	-0.320044	1	-0.352543	-0.39289	1	-0.216528	-0.426306
Ttll3	0.69989	-1.03615	-1.15354	1	-0.899947	-0.904029	0.578464	-1.19358	-1.24446	0.993706	-0.854728	-0.82663
Ttll2	1	0.226021	0.0301287	1	-0.804559	-0.0833737	1	3.98556	0.130071	1	-0.384381	-0.0237851
Ttll13	1	-1.19172	-0.158039	1	-1.2988	-0.169674	1	-1.24484	-0.136994	1	-0.897848	-0.117041
Ttll12	0.419815	0.475608	1.51097	1	0.178643	0.541865	0.0506465	1.01374	2.48071	1	0.0373898	0.310134
Ttll11	1	0.763018	0.178823	1	0.507329	0.114743	1	0.837298	0.181406	1	1.01376	0.182851
Ttll10	1	0	0	1	0	0	1	0	0	1	0	0
Ttll1	1	-0.140328	-0.0489709	1	-0.126675	-0.152146	1	0.6219	0.73113	0.516977	-1.06326	-1.36779
Ttl	0.161335	0.334571	2.0259	1	0.190858	0.854567	0.0218083	0.471354	2.79157	0.602758	0.265043	1.25904
Ttk	1	0.357996	0.0475494	1	-0.435978	-0.050274	1	0.835894	0.0859587	1	1.11691	0.0822422
Tti2	1	-0.0338388	0.144064	1	0.151212	0.213486	1	-0.131053	0.12855	1	-0.0603666	0.0234238
Tti1	1	-0.274067	-0.223811	1	-0.13681	-0.138252	1	-0.0326228	0.152998	0.874254	-0.813648	-0.953445
Ttf2	1	0.230092	0.460388	1	-0.0418292	-0.0312717	0.89137	0.597442	0.902939	1	-0.0246028	0.071658
Ttf1	1	-0.0925813	0.186396	1	0.0809479	0.497451	1	-0.170131	0.14293	1	-0.149226	-0.21267
Ttc9c	0.370526	0.331513	1.58614	1	0.184795	0.740283	0.174651	0.410652	1.94227	0.528722	0.379983	1.35277
Ttc9b	1	-18.8336	-0.0197924	1	-17.9615	-0.0143758	1	-19.236	-0.0197626	1	-18.7496	-0.018659
Ttc9	1	2.3071	0.325368	1	2.72054	0.306391	1	1.84036	0.27617	1	3.20399	0.307771
Ttc8	1	0.00948024	0.3915	1	-0.144881	-0.295235	0.688698	0.225947	1.11866	1	-0.18192	-0.252849
Ttc7b	1	0.0246074	0.39419	1	0.0742861	0.315027	0.364495	0.309089	1.54817	0.228898	-0.498043	-1.84584
Ttc7	0.00876881	0.5841	3.13342	1	0.0898426	0.593403	0.000422494	0.811914	3.94926	0.00183201	0.969772	3.58832
Ttc6	1	0	0	1	0	0	1	0	0	1	0	0
Ttc5	0.480698	0.113489	1.42558	0.355338	0.24045	1.72164	0.43549	0.0690037	1.43714	1	0.0419528	0.427419
Ttc41	1	-0.67218	-0.118244	1	-0.861797	-0.160902	1	-0.279463	-0.00776648	1	-1.0622	-0.222385
Ttc4	1	0.0814348	0.706985	1	0.191641	0.772736	1	0.0311738	0.749874	1	0.0436489	0.247039
Ttc39c	0.982513	0.0981381	0.851083	1	0.0985357	0.489462	0.0064689	0.552084	3.19026	0.00298379	-0.587325	-3.4501
Ttc39b	2.76245e-07	0.650965	5.53028	0.104394	0.297574	2.32159	7.50018e-12	0.940202	7.17468	0.000111373	0.623564	4.29306
Ttc39a	1	0.254014	0.0130655	1	1.66926	0.0936196	1	-0.617644	-0.111461	1	3.40402	0.138229
Ttc38	0.566784	-0.816268	-1.31081	0.422822	-0.952089	-1.61828	1	-0.534275	-0.499894	0.206738	-1.13041	-1.89861
Ttc37	0.840085	0.0998205	1.00262	1	0.113607	0.567608	0.443582	0.117	1.4254	1	0.0458772	0.35252
Ttc36	1	-0.168316	-0.039287	1	-0.704963	-0.0918593	1	0.270884	0.000832493	1	-0.0736615	-0.030493
Ttc33	0.097101	0.290769	2.25506	1	0.129669	0.902637	0.0195636	0.381248	2.8293	0.171718	0.33716	1.98954
Ttc32	1	-0.312061	-0.436758	1	-0.313528	-0.518372	1	-0.304583	-0.256547	1	-0.325699	-0.489733
Ttc30b	0.149545	0.668751	2.0613	0.662736	0.471664	1.3153	0.0566263	0.852653	2.43644	0.445701	0.593554	1.46512
Ttc30a2	1	-1.62465	-0.0320862	1	-0.636303	0.00431049	1	-2.29019	-0.0737661	1	-0.457535	0.012703
Ttc30a1	1	-0.557958	-0.211709	1	-0.523882	-0.226402	1	-1.01814	-0.410843	1	1.45928	0.271312
Ttc3	2.89064e-10	-0.276876	-6.65979	0.0846918	-0.123344	-2.40983	1.56612e-21	-0.414145	-9.81328	0.00293042	-0.186609	-3.45539
Ttc28	1	0.0354803	0.141734	0.135178	0.153705	2.20794	1	0.056983	0.23166	0.0255222	-0.161289	-2.76876
Ttc27	1	-0.472642	-0.713354	1	-0.377647	-0.653908	1	-0.375767	-0.289366	0.574354	-0.766576	-1.29487
Ttc26	1	0.589357	0.534827	1	0.599917	0.381798	1	0.759398	0.661056	1	0.273426	0.272972
Ttc25	1	-1.69845	-0.148259	1	-1.711	-0.163768	1	-1.70883	-0.117888	1	-1.65872	-0.123905
Ttc23l	1	-1.33631	-0.0271356	1	0.767796	0.0186938	1	-2.19714	-0.0737661	1	0.248074	0.012703
Ttc23	1	0.0276418	0.283986	1	-0.0270461	-0.0274653	1	0.0776598	0.537801	1	0.00044415	0.0910103
Ttc22	1	0	0	1	0	0	1	0	0	1	0	0
Ttc21b	0.668156	-0.596091	-1.19029	0.549269	-0.638278	-1.44932	1	-0.531216	-0.669903	0.536621	-0.669668	-1.34238
Ttc21a	1	-0.868452	-0.111023	1	-1.23874	-0.194183	1	-0.730607	-0.0527211	1	-0.531967	-0.067069
Ttc19	0.0978693	0.160249	2.25153	0.00124361	0.283348	3.77858	0.411292	0.11997	1.47429	1	0.0822869	0.802113
Ttc17	0.556252	0.223364	1.32522	1	0.197739	0.806753	0.342153	0.242313	1.58669	0.874161	0.21904	0.954051
Ttc16	1	-1.23918	-0.750158	1	-1.26222	-0.76085	1	-1.25562	-0.654029	1	-1.17107	-0.606257
Ttc14	0.439386	-0.128854	-1.48201	1	-0.0261195	-0.341055	0.148588	-0.200862	-2.01953	0.544592	-0.112478	-1.33239
Ttc13	0.213256	0.374045	1.88823	1	0.0822857	0.465322	0.00350162	0.871523	3.37482	1	-0.0313223	0.143755
Ttc12	0.858884	0.938936	0.983092	1	0.0190739	-0.0224175	0.520034	1.55989	1.3198	0.615049	1.85447	1.24409
Ttc1	0.0935896	0.291509	2.27112	0.677833	0.206168	1.2969	0.00172648	0.52398	3.57756	1	-0.0164153	0.125419
Ttbk2	1	-0.00472443	0.0994228	1	0.0300366	-0.0830277	0.70147	0.144705	1.10371	0.357502	-0.321239	-1.60146
Ttbk1	1	-21.2456	-0.118754	1	-20.7141	-0.0862549	1	-21.7819	-0.158101	1	-20.1701	-0.037318
Tsx	1	-21.5012	-0.158339	1	-21.0265	-0.115007	1	-21.7326	-0.167983	1	-21.5263	-0.130613
Tstd3	0.912696	0.31257	0.92474	1	-0.176639	-0.27703	0.0620774	1.47176	2.3994	1	-0.403082	-0.684095
Tstd2	1	0.054092	0.379571	1	0.126445	0.374757	1	0.0500526	0.482887	1	-0.0316709	0.0330902
Tstd1	1	-0.742353	-0.0666323	1	-0.75318	-0.0675009	1	-0.511214	-0.0440239	1	-1.1226	-0.0805237
Tsta3	0.0107053	0.501446	3.07009	0.510023	0.284722	1.49988	0.000351164	0.708437	3.99596	0.140381	0.411238	2.08479
Tst	0.320145	-0.935271	-1.67178	0.0023204	-1.64373	-3.60857	1	-0.53563	-0.577471	1	-0.353301	-0.530019
Tssk6	1	0.843714	0.08716	1	0.518404	0.0361765	1	0.641881	0.0858346	1	2.40786	0.119638
Tssk4	1	0.569003	0.16438	1	0.107918	0.0516205	1	1.05652	0.24164	1	0.445323	0.0965758
Tssc4	1	-0.160667	-0.496847	1	-0.0154068	0.115307	0.385009	-0.35084	-1.51485	0.985227	0.0843772	0.837263
Tsr3	0.0202594	0.521297	2.85523	0.311904	0.36394	1.79365	0.00068002	0.805137	3.82782	0.642121	0.22832	1.21077
Tsr2	0.29358	0.329254	1.72061	0.762347	0.292343	1.20514	0.153703	0.369225	2.00343	0.701844	0.297547	1.14101
Tsr1	1	-0.193407	-0.243391	0.760689	-0.352203	-1.2074	1	-0.181393	0.0817601	1	0.0231191	0.494928
Tspyl5	1	0.587802	0.139502	1	0.525053	0.115044	1	2.30139	0.280633	1	-0.680737	-0.153187
Tspyl4	0.885109	-0.68763	-0.954545	1	-0.666037	-0.935293	1	-0.455951	-0.316321	0.25556	-1.10708	-1.78827
Tspyl3	1	-0.43691	-0.343803	1	-0.604405	-0.536434	1	-0.259428	-0.0969931	1	-0.542578	-0.41705
Tspyl2	1	-0.143622	-0.241931	1	0.239419	0.937971	0.941176	-0.35321	-0.850016	1	-0.141366	-0.524649
Tspyl1	0.520276	0.0885032	1.37166	1	0.0918072	0.860345	0.776484	0.00037758	1.01994	0.127278	0.283922	2.12979
Tspoap1	1	2.37636	0.0322727	1	18.9439	0.0330772	1	1.289	0.0250989	1	18.9439	0.0313717
Tspo	2.78538e-34	0.504924	12.4634	0.0180799	-0.0619193	-2.98111	3.92669e-73	0.828027	18.2967	1.92718e-58	0.663325	16.3183
Tspear	1	-16.4287	-0.0049481	1	-18.1379	-0.0143758	1	0	0	1	0	0
Tspan9	0.00120408	0.541848	3.71239	0.151344	0.374831	2.15494	0.272058	0.152179	1.71489	1.86735e-14	2.61731	7.96398
Tspan8	1	2.99102	0.258223	1	1.70066	0.178408	1	5.17257	0.270022	1	3.5807	0.232295
Tspan7	0.419316	-1.28275	-1.51175	1	-0.641389	-0.502206	0.917626	-1.00081	-0.874965	0.00358691	-2.20294	-3.39667
Tspan6	5.87104e-31	1.13458	11.8328	3.85772e-11	0.685573	7.00163	1.90337e-40	1.5003	13.5589	4.36942e-22	1.13263	9.9298
Tspan5	0.00276205	-0.424722	-3.48206	0.907496	-0.12456	-1.04934	0.414401	-0.26591	-1.469	3.02128e-18	-1.03016	-8.99477
Tspan4	1.14225e-110	1.35904	22.5355	2.20842e-29	0.649862	11.5445	4.58826e-122	1.65183	23.6792	2.62812e-139	1.97767	25.2823
Tspan33	1	-1.09056	-0.0122835	1	-1.28882	-0.0244562	1	-1.35227	-0.0144471	1	0.306093	0.012703
Tspan32	1	-0.626412	-0.0319878	1	0.379296	0.0273298	1	-0.9921	-0.0632591	1	-0.737706	-0.0366443
Tspan31	9.43605e-18	0.560751	8.88508	4.54495e-08	0.390097	5.90133	7.77355e-12	0.514011	7.16972	1.52336e-33	0.92844	12.3069
Tspan3	6.98079e-45	0.713365	14.2956	2.15155e-32	0.589893	12.1322	8.07991e-35	0.763419	12.56	6.18448e-46	0.781881	14.4439
Tspan2	1	-0.679244	-0.141975	1	-1.24501	-0.406999	1	-0.674741	-0.110871	1	0.818668	0.202242
Tspan18	1	-0.122515	-0.253645	1	-0.244497	-0.770276	0.00172616	1.30558	3.57768	1.80157e-10	-1.35379	-6.71248
Tspan17	2.07409e-14	1.00216	7.96907	0.293509	0.217802	1.82597	2.94379e-24	1.61271	10.4368	1.73988e-14	1.29998	7.97313
Tspan15	1	-0.721472	-0.180156	1	1.63897	0.182929	1	-1.66707	-0.585692	1	1.82595	0.189178
Tspan14	1	-0.0994718	0.0104477	1	0.047921	0.234158	1	0.083973	0.660901	0.413601	-0.577001	-1.51251
Tspan13	1	2.3942	0.829967	1	0.814672	0.366647	0.817157	24.1683	0.97959	1	3.72233	0.804105
Tspan12	1	-0.493098	-0.525829	1	-0.592035	-0.72526	1	-0.200004	0.054779	0.698538	-0.864829	-1.14497
Tspan11	1.37198e-44	1.27446	14.248	0.481531	0.122462	1.53693	1.06729e-56	1.66892	16.0893	1.47894e-99	4.0357	21.3521
Tspan1	1	-17.9586	-0.0148443	1	-17.993	-0.0143758	1	-18.5039	-0.0197626	1	0	0
Tsnax	1	-0.0630672	-0.0582767	1	-0.0498779	-0.329756	0.639463	0.0273852	1.17294	0.165738	-0.257145	-2.00663
Tsn	0.372075	0.128191	1.58398	0.676362	-0.0656083	-1.2991	5.41782e-06	0.372779	4.93239	0.326495	-0.0845073	-1.65462
Tslp	3.09148e-06	-2.34416	-5.07266	2.3466e-05	-2.31208	-4.71919	0.000130699	-2.30439	-4.23656	4.02966e-06	-2.46579	-5.00356
Tsku	0.0201496	0.820978	2.85726	0.591965	0.396469	1.3968	0.000125123	1.66366	4.2472	0.88554	0.246224	0.941572
Tsks	1	-19.513	-0.0395848	1	-19.2114	-0.0287516	1	-19.6214	-0.0395253	1	-19.6426	-0.037318
Tsix	1	-0.239864	-0.678189	1	0.121797	0.20585	0.633573	-0.459653	-1.17966	1	-0.187176	-0.59703
Tshz3	1.95078e-08	0.449413	5.99274	9.75433e-13	0.695869	7.51074	0.486679	0.0727676	1.36475	1.38438e-23	1.08382	10.2727
Tshz2	1.03315e-97	-2.06514	-21.1681	4.00474e-118	-2.3033	-23.2975	3.8898e-06	-0.794424	-4.99969	0	-3.48501	-40.1442
Tshz1	1.03288e-05	-0.653697	-4.82829	5.87747e-05	-0.624763	-4.51958	0.274486	-0.373869	-1.7092	1.02891e-18	-1.17115	-9.11358
Tshr	1	2.241	0.0918518	1	1.05318	0.0560514	1	2.87449	0.0950593	1	20.8068	0.0941152
Tsga13	1	-0.946378	-0.0172342	1	0.7901	0.0186938	1	-1.75698	-0.0539931	1	0.482436	0.012703
Tsga10	0.14992	-1.4337	-2.05988	0.472581	-1.2117	-1.54865	0.396667	-1.3233	-1.49653	0.0159091	-1.87288	-2.93173
Tsg101	0.000592828	0.309774	3.8981	0.240948	0.171779	1.93008	2.54492e-09	0.563191	6.30414	1	0.0237545	0.290216
Tsfm	0.011988	0.429316	3.03296	1	0.125509	0.856425	2.65125e-06	0.876902	5.07655	1	0.0936863	0.739457
Tsen54	0.969199	0.626313	0.86448	1	0.666325	0.744721	0.78481	0.777294	1.01164	1	0.307099	0.383013
Tsen34	1	0.0822971	0.795118	0.547901	-0.0716315	-1.45118	0.000174238	0.318584	4.16692	0.0135017	-0.165964	-2.98654
Tsen2	1	-0.1629	-0.223418	1	-0.415184	-0.874442	1	0.206155	0.601773	0.978184	-0.44958	-0.843854
Tsen15	0.665565	-0.252717	-1.19302	0.525397	-0.272815	-1.48024	1	-0.085852	0.265053	0.010238	-0.536802	-3.07803
Tsc22d4	0.0564023	0.203321	2.47773	0.757178	0.130772	1.2109	0.00140736	0.305949	3.63345	0.914369	0.0967973	0.91062
Tsc22d3	0.567009	0.0586865	1.31051	1.84854e-06	0.610391	5.23205	0.00934285	-0.383708	-3.07516	0.000449068	0.473803	3.95779
Tsc22d2	7.83881e-16	-0.399736	-8.37161	4.4066e-11	-0.375808	-6.98255	3.81921e-27	-0.555689	-11.0579	0.343025	-0.0839071	-1.62518
Tsc22d1	2.29249e-128	1.37281	24.2811	6.74382e-146	1.64385	25.9056	7.73284e-63	1.04412	16.9465	1.35517e-146	1.79231	25.9384
Tsc2	0.895313	0.10428	0.942295	1	0.0781329	0.442077	0.193304	0.281892	1.89182	1	-0.187634	-0.592782
Tsc1	0.592432	0.138769	1.27849	0.318235	0.35109	1.78347	0.528085	0.0946022	1.30812	1	-0.0313067	0.0361366
Tsacc	1	0.119563	0.160426	1	-0.150887	-0.0302035	1	0.206715	0.219799	1	0.367715	0.229112
Trub2	0.837175	0.280467	1.00566	1	0.197198	0.583586	0.48402	0.439049	1.36836	1	0.0925021	0.450951
Trub1	1	-0.197162	-0.08259	1	-0.183945	-0.188653	1	-0.168968	0.0679852	1	-0.272093	-0.194958
Trrap	0.00581454	-0.435446	-3.26222	0.655599	-0.17742	-1.32437	6.79862e-05	-0.629718	-4.38852	0.0870376	-0.335097	-2.29581
Trpv6	1	-17.8191	-0.00989619	1	0	0	1	-18.1449	-0.00988132	1	-18.695	-0.018659
Trpv4	1	-0.698136	-0.445484	1	0.19183	0.121062	1	0.26154	0.219902	0.0964056	-2.12995	-2.25227
Trpv3	1	-0.0705674	0.00258409	1	0.440629	0.00434058	1	-0.121482	0.00532588	1	-0.484974	-0.00594628
Trpv2	0.994041	0.735139	0.839374	1	0.278904	0.279219	0.899804	0.817743	0.894355	0.725902	1.44361	1.114
Trpv1	1	-19.332	-0.0296886	1	0	0	1	-20.174	-0.0494066	1	-18.818	-0.018659
Trpt1	1	-0.247407	-0.013793	1	-0.0556751	0.0656503	1	-0.533674	-0.229359	1	0.244564	0.295879
Trps1	7.62112e-19	2.35127	9.1652	1.02055e-07	1.33682	5.76178	5.42716e-22	3.35648	9.92087	8.13037e-16	2.84305	8.34932
Trpm7	0.301365	-0.126408	-1.70591	1	0.0601439	0.803699	0.223654	-0.155712	-1.81807	0.000318312	-0.304009	-4.04298
Trpm6	1	1.87159	0.300552	1	0.392694	0.0906557	1	3.9833	0.365004	1	4.35651	0.32646
Trpm5	1	-17.5004	-0.00989619	1	-17.9644	-0.0143758	1	-17.7971	-0.00988132	1	0	0
Trpm4	0.27341	0.478207	1.76084	0.584984	0.504859	1.40529	0.582847	0.269823	1.239	0.0561115	0.985451	2.47644
Trpm3	1	-0.570607	-0.22319	1	-0.980716	-0.552969	1	-0.502014	-0.110737	1	0.0494241	0.0851909
Trpm2	1	3.70282	0.106714	1	20.8478	0.0992315	1	2.61542	0.0950593	1	20.8478	0.0941152
Trpm1	1	0.553715	0.0124751	1	-0.836775	-0.0244411	1	19.2938	0.0349854	1	0.725415	0.012703
Trpd52l3	1	-18.2928	-0.0148443	1	-18.9725	-0.0143758	1	0	0	1	-19.4837	-0.037318
Trpc6	1	3.40288	0.578205	1	3.04843	0.504538	1	3.68187	0.55506	1	3.41849	0.477391
Trpc4ap	0.0103344	0.247803	3.08142	0.598959	0.137385	1.38919	9.20672e-05	0.360942	4.31881	0.32254	0.172265	1.66153
Trpc4	1	1.27311	0.0447581	1	2.20931	0.0517785	1	0.436773	0.0205641	1	20.5815	0.0627435
Trpc3	1	-0.80196	-0.0320293	1	-0.745429	-0.0244111	1	19.5205	0.0349854	1	-2.46318	-0.15516
Trpc1	0.454338	-0.297315	-1.46103	1	0.0503405	0.122146	0.0100367	-0.610943	-3.05262	1	0.0192011	0.0962926
Trp63	1	0.377678	0.0626086	1	-0.550309	-0.113404	1	0.980138	0.126249	1	1.41652	0.144888
Trp53rkb	1	0.357895	0.295467	1	0.485595	0.305578	1	0.481873	0.369968	1	-0.00970781	0.0189519
Trp53rka	1	0.179582	0.751549	1	0.0900685	0.28635	0.561294	0.371498	1.26594	1	-0.0553413	0.0719021
Trp53inp2	0.0413601	0.445188	2.59777	0.946006	0.192678	1.01011	0.000271395	0.822899	4.05935	1	0.139438	0.819698
Trp53inp1	3.44002e-13	1.16598	7.60692	2.67723e-06	0.851614	5.16017	2.73573e-15	1.37906	8.21109	8.19514e-10	1.2189	6.48263
Trp53i13	3.27596e-05	0.423477	4.58389	0.0418481	0.284678	2.68519	0.0100702	0.258373	3.05142	1.03439e-14	1.08913	8.03834
Trp53i11	0.134291	2.00105	2.11106	0.243316	2.29543	1.92491	0.188571	1.73418	1.90453	0.220236	2.27721	1.86595
Trp53cor1	1	-0.172257	0.0103441	1	-0.473574	-0.100698	1	0.0204916	0.0821065	1	-0.0919946	0.0146655
Trp53bp2	0.0112761	-0.704702	-3.05308	0.17638	-0.47858	-2.08188	0.000907118	-0.940621	-3.75224	0.287171	-0.444643	-1.72545
Trp53bp1	1	-0.120731	-0.102545	1	-0.0664326	-0.145029	1	0.0177713	0.656097	0.465656	-0.439722	-1.43737
Trp53	1	0.00164067	-0.0550867	0.818896	-0.0741169	-1.14368	1	0.0363186	0.580278	1	0.0346165	0.180956
Troap	1	1.06751	0.0124906	1	-0.169417	-0.024396	1	1.82045	0.0250989	1	19.66	0.0313717
Tro	1	-0.0581985	0.185464	1	0.709867	0.669465	1	-0.750235	-0.656521	0.764926	1.70979	1.07016
Trnt1	0.491082	0.111727	1.41014	1	0.0684797	0.748197	0.20748	0.157453	1.85596	0.980171	0.0769915	0.841804
Trnp1	1	1.11465	0.0993296	1	0.553916	0.0747151	1	2.28088	0.120137	1	0.512465	0.0507338
Trnau1ap	0.156763	-0.294418	-2.03942	0.0346108	-0.357532	-2.75442	1	-0.131645	-0.0621112	0.00038153	-0.521824	-3.99815
Trmu	1	0.0369008	0.119811	1	-0.0033385	-0.0686443	1	0.0739562	0.279128	1	0.0157897	0.0138161
Trmt9b	1	-18.5022	-0.0197924	1	-17.779	-0.0143758	1	-18.828	-0.0197626	1	-18.5111	-0.018659
Trmt61b	1	-0.226232	-0.119541	1	-0.143741	-0.115119	1	0.347907	0.229716	1	-1.05429	-0.735142
Trmt61a	1	0.0152266	0.210528	1	-0.213749	-0.559227	1	0.174377	0.711135	1	0.0344374	0.176894
Trmt6	0.908603	0.100487	0.928914	1	-0.0457336	-0.109801	0.100261	0.348508	2.19803	1	-0.154759	-0.50517
Trmt5	1	0.0503436	0.23986	1	-0.264352	-0.0705701	1	0.507984	0.566395	1	-0.262513	-0.0734351
Trmt44	1	-0.0246426	0.059126	1	0.323828	0.187149	1	-0.206256	-0.013656	1	-0.0421446	0.00583887
Trmt2b	1	0.0179563	0.383031	1	-0.0890327	-0.0986598	0.643464	0.302561	1.16825	1	-0.33475	-0.633576
Trmt2a	0.182205	0.518747	1.96721	0.519397	0.503566	1.48766	0.080078	0.617669	2.29374	0.688881	0.347517	1.15607
Trmt1l	0.0796269	0.505039	2.33854	0.097994	0.656161	2.34855	0.098206	0.442718	2.20697	0.356773	0.442767	1.60279
Trmt13	0.610333	0.24419	1.25728	0.92296	0.298406	1.03319	0.691887	0.154866	1.11525	0.574965	0.36956	1.29419
Trmt12	0.927293	1.16678	0.908658	1	1.19363	0.779341	0.736928	1.64925	1.06423	1	0.464558	0.405372
Trmt112	0.917405	0.0996486	0.920284	0.238423	-0.0944125	-1.93575	1.07159e-06	0.39245	5.25278	0.000489338	-0.19811	-3.93604
Trmt11	1	-0.020125	0.20535	1	0.0184043	-0.00270064	1	0.080045	0.643718	1	-0.257452	-0.437671
Trmt10c	1	-0.0110834	0.266861	1	-0.0815789	-0.346817	1	0.0100293	0.639613	1	0.0442886	0.248679
Trmt10b	1	-0.594826	-0.528211	1	-0.587572	-0.52694	1	-0.513066	-0.29009	1	-0.762554	-0.760138
Trmt10a	1	0.142656	0.582902	1	-0.158509	-0.297484	0.723793	0.326959	1.07954	1	0.234781	0.54571
Trmt1	0.33146	0.220685	1.65171	0.756991	0.23843	1.21147	0.124389	0.26186	2.10062	1	0.114276	0.689446
Trmo	1	-0.204643	-0.0208022	1	-0.115426	-0.0129089	1	-0.185012	0.044179	1	-0.356079	-0.145113
Trit1	1	-0.397095	-0.261413	1	-0.328442	-0.26455	1	-0.49771	-0.271279	1	-0.264098	-0.130144
Trir	1.32621e-06	0.323132	5.23811	0.00424675	0.206889	3.43665	2.77114e-08	0.427669	5.91079	0.000221449	0.269583	4.13066
Triqk	0.413982	0.264948	1.52025	0.341605	0.448521	1.74421	0.754965	0.108194	1.04307	0.422588	0.377975	1.49923
Trip6	0.0262429	0.222233	2.76444	1	0.0535132	0.537404	3.52793e-06	0.452314	5.01932	1	0.0163375	0.248992
Trip4	0.959929	-0.250986	-0.874441	0.417763	-0.348738	-1.62533	1	-0.0450492	0.630874	0.0713421	-0.503009	-2.37917
Trip13	1	-0.86672	-0.283075	1	-1.27296	-0.428799	1	-0.569121	-0.130551	1	-0.790462	-0.26438
Trip12	0.0131582	-0.153299	-3.00276	0.0993612	-0.141002	-2.34243	0.0924241	-0.111994	-2.23259	0.000288426	-0.254709	-4.06707
Trip11	1	0.0233324	0.103302	1	0.0740986	0.891662	1	-0.011877	-0.480203	1	0.0291418	0.138991
Trip10	2.69665e-17	-0.885088	-8.76612	5.53006e-10	-0.730417	-6.60934	5.9353e-05	-0.596253	-4.4195	3.90161e-57	-1.55675	-16.1326
Triobp	2.1119e-18	-1.07766	-9.05257	0.000349254	-0.568475	-4.10329	0.645495	-0.269406	-1.16588	3.10205e-154	-2.55154	-26.6094
Trio	1.09183e-16	-0.61742	-8.60483	0.165114	-0.164993	-2.11326	0.000146432	-0.374685	-4.20898	2.39784e-103	-1.52226	-21.7576
Trim9	0.697103	-2.11162	-1.15728	1	-1.0485	-0.412866	0.109212	-2.96168	-2.1606	1	1.88079	0.251706
Trim80	1	-20.2211	-0.0593771	1	-20.8537	-0.0862549	1	-20.3815	-0.0592879	1	0	0
Trim8	0.532706	-0.156445	-1.35526	1	0.00268218	-0.012608	0.697204	-0.181119	-1.109	0.0129666	-0.308634	-3.0001
Trim72	1	-1.8309	-0.182865	1	-1.75161	-0.149483	1	-2.11276	-0.22649	1	-1.13994	-0.0678696
Trim71	1	-1.6182	-0.0765803	1	-1.65298	-0.067546	1	-1.85082	-0.0934667	1	-0.877397	-0.0246151
Trim7	0.89905	1.54188	0.938502	1	1.27086	0.684247	0.776212	1.90611	1.02033	1	1.29349	0.724225
Trim69	0.359091	-1.17828	-1.60438	0.38383	-1.26779	-1.6757	0.356396	-1.26517	-1.56171	0.900215	-0.826135	-0.926067
Trim68	1	-0.326345	-0.348459	1	-0.317139	-0.391758	1	-0.270882	-0.174358	1	-0.44843	-0.476298
Trim66	1	-22.7855	-0.351315	1	-22.3518	-0.230013	1	-23.1077	-0.395253	1	-22.5152	-0.279885
Trim65	1	-0.276098	-0.13655	1	-0.589984	-0.510654	1	-0.303047	-0.0833992	1	0.388591	0.305359
Trim62	1	0.609768	0.778555	1	0.764012	0.747843	1	0.468279	0.670503	1	0.726507	0.699113
Trim6	1	-1.73448	-0.301704	1	-2.06493	-0.385537	1	-1.62044	-0.225988	1	-1.42764	-0.210571
Trim59	1	0.200073	0.259	1	-0.213948	-0.200088	1	0.404163	0.464396	1	0.476797	0.359452
Trim56	0.0169976	-0.378585	-2.916	0.00141893	-0.456004	-3.74265	0.28855	-0.317853	-1.68174	0.0144979	-0.396431	-2.96268
Trim5	1	0.606335	0.0223713	1	18.9041	0.0330772	1	-0.481212	0.00532588	1	18.9041	0.0313717
Trim47	0.240949	0.155233	1.82523	6.12883e-07	-0.522934	-5.43996	0.000310454	0.396205	4.0265	2.03543e-09	0.907927	6.34032
Trim46	0.290164	1.49263	1.72737	0.847721	0.978246	1.11255	0.309451	1.4213	1.64361	0.180394	3.16682	1.96615
Trim45	1	-1.01317	-0.296378	1	-1.33729	-0.425602	1	-0.208374	-0.00715116	1	-1.65462	-0.551715
Trim44	0.126837	0.144234	2.13751	0.00982479	0.298042	3.18042	1	-0.0672996	-0.132842	0.000177671	0.426258	4.18328
Trim43b	1	0.00478613	-0.00234588	1	19.5696	0.0330772	1	-0.460549	-0.0144057	1	-0.643881	-0.024576
Trim41	0.163225	0.377302	2.02057	0.252604	0.507783	1.90487	0.188603	0.291103	1.90438	0.388671	0.39246	1.551
Trim39	1	0.193226	0.738833	1	0.159657	0.40809	0.884908	0.217193	0.909604	1	0.189602	0.538807
Trim38	1	-18.8063	-0.0247405	1	0	0	1	-19.2846	-0.029644	1	-19.4302	-0.037318
Trim37	1	-0.247303	-0.454142	1	-0.282243	-0.665914	1	-0.0733767	0.192156	0.642049	-0.520155	-1.21108
Trim36	1	1.35567	0.364802	1	1.09804	0.280122	1	0.976739	0.296667	1	4.65005	0.451868
Trim35	0.00286714	0.263282	3.47125	0.0141555	0.275502	3.06264	4.27209e-07	0.441983	5.42594	0.710331	-0.0858586	-1.13109
Trim34b	1	0.24923	0.0199969	1	0.536334	0.0230118	1	0.148792	0.0205331	1	0.118094	0.00676646
Trim34a	1	0.0115373	-0.0110562	1	-0.207424	-0.0733986	1	0.271169	0.0887303	1	-0.155879	-0.113975
Trim33	0.17289	0.19001	1.99282	0.404173	0.22192	1.6448	0.194267	0.13854	1.88935	0.243884	0.257851	1.81227
Trim32	0.810416	0.27236	1.03468	1	0.142442	0.560439	0.249565	0.645057	1.76027	1	-0.169181	-0.149653
Trim30d	1	-17.1154	-0.00989619	1	-17.7725	-0.0143758	1	0	0	1	-18.3274	-0.018659
Trim30c	1	1.64381	0.0223868	1	-0.0656557	-0.0100277	1	19.5444	0.0349854	1	19.5444	0.0313717
Trim30b	1	-0.534405	-0.0270786	1	-0.474362	-0.024396	1	-0.164682	-0.0144057	1	-1.1499	-0.0432448
Trim30a	0.0170454	-0.406996	-2.91505	6.87792e-13	-0.954156	-7.55719	0.00113402	0.627912	3.69282	3.96437e-15	-1.07649	-8.1569
Trim3	2.95141e-05	0.662241	4.60653	0.000885887	0.673083	3.86794	0.000150724	0.572874	4.20207	6.47723e-05	0.851025	4.41578
Trim29	1	0.670474	0.092323	1	1.92779	0.159744	1	0.451765	0.0670131	1	0.131989	0.0142652
Trim28	0.00412416	0.258381	3.36464	0.501551	0.140066	1.51112	1.85227e-06	0.425242	5.14634	0.822836	0.0937204	1.00863
Trim27	0.000101179	0.438333	4.32846	0.0387201	0.323336	2.71417	9.47468e-07	0.563334	5.27585	0.0210141	0.348538	2.8371
Trim26	1	-0.19274	-0.447672	1	-0.116368	-0.370845	1	-0.17539	0.0652136	0.546039	-0.326018	-1.32996
Trim25	0.132302	-0.442142	-2.11778	3.53514e-07	-0.941591	-5.54027	1	-0.251805	-0.45816	1	0.0192068	0.0700567
Trim24	0.480158	-0.364877	-1.42642	1	-0.229168	-0.861037	1	-0.305302	-0.628558	0.0103436	-0.643228	-3.07447
Trim23	1	0.0671911	0.507129	1	0.109757	0.391186	0.544552	0.332962	1.28636	0.808821	-0.420784	-1.02443
Trim21	1	-0.258573	-0.251791	1	-0.425423	-0.604168	1	-0.0783785	0.191101	1	-0.370543	-0.526172
Trim2	0.000124672	-0.526534	-4.27982	0.000253837	-0.519779	-4.18026	0.482129	-0.279188	-1.37073	5.13872e-15	-0.974203	-8.12487
Trim17	1	-21.7153	-0.173183	1	-21.956	-0.186886	1	-21.062	-0.0988132	1	-22.3188	-0.223908
Trim16	1	-0.306455	-0.296717	1	0.200224	0.321737	1	0.0871399	0.388567	0.0925361	-1.25765	-2.27024
Trim15	1	-16.8806	-0.0049481	1	0	0	1	-17.968	-0.00988132	1	0	0
Trim14	1	-1.65215	-0.61968	1	-1.78563	-0.687444	1	-1.80927	-0.614876	1	-0.977864	-0.283439
Trim13	1	-0.214234	0.0114653	1	-0.487523	-0.225071	1	0.320655	0.395873	1	-0.669897	-0.412168
Trim12c	0.403402	-0.381787	-1.53554	0.103945	-0.493919	-2.32355	1	-0.101649	0.309739	0.00408407	-0.729957	-3.35949
Trim12a	1	-0.447484	-0.0145698	1	-0.469552	-0.0259607	1	-0.434944	-0.00845419	1	-0.44334	-0.00528233
Trim11	0.808274	0.239296	1.03732	1	0.264478	0.779521	0.273403	0.473478	1.712	1	-0.188504	-0.332894
Trim10	1	-1.4094	-0.108659	1	-0.932242	-0.0488823	1	-1.6037	-0.117816	1	-1.5232	-0.123827
Tril	3.1942e-22	-1.02571	-9.9807	2.0677e-17	-0.956133	-8.83314	1.07637e-49	-1.50265	-15.0514	0.0968637	0.358344	2.25
Trib3	1	-0.795234	-0.29115	1	-0.472692	-0.135054	1	1.18269	0.251583	0.49422	-2.32022	-1.39769
Trib2	1.94742e-06	2.49319	5.16361	0.00144528	1.63431	3.73757	1.69443e-06	2.9233	5.16368	7.78542e-06	3.66491	4.86992
Trib1	7.08487e-09	-0.435383	-6.15963	5.19608e-15	-0.606554	-8.17903	8.24726e-11	-0.519654	-6.83095	1	0.0204019	0.287247
Triap1	0.0168652	0.46338	2.91918	0.683696	0.225223	1.29018	0.000852176	0.651076	3.76856	0.104411	0.440613	2.21726
Trhr2	1	1.1756	0.407155	1	0.0113641	0.0765356	1	1.84088	0.471387	1	4.68884	0.545896
Trhde	0.718574	-1.78733	-1.13312	0.103311	-2.65306	-2.32623	0.957197	-1.64642	-0.833878	1	1.52823	0.320992
Trh	1	-17.8606	-0.00989619	1	-18.9024	-0.0143758	1	0	0	1	-18.5894	-0.018659
Trf	1	-0.368478	-0.403354	1	-0.236801	-0.172562	1	-0.20152	-0.0582279	0.661758	-0.80604	-1.1871
Trerf1	4.3453e-07	-0.693631	-5.44787	4.63478e-09	-0.791446	-6.27969	0.00297165	-0.570104	-3.42252	2.53075e-08	-0.805546	-5.93018
Treml4	1	-18.2833	-0.0148443	1	-18.0946	-0.0143758	1	-18.2056	-0.00988132	1	-18.6375	-0.018659
Trem3	1	-18.3534	-0.0197924	1	-19.57	-0.0431274	1	-17.6516	-0.00988132	1	0	0
Trem2	1	3.25044	0.263197	1	1.7845	0.178498	1	4.84801	0.270002	1	22.4742	0.250974
Trem1	1	-18.8827	-0.0247405	1	-19.7627	-0.0431274	1	-18.7764	-0.0197626	1	0	0
Treh	1	-16.1607	-0.0049481	1	0	0	1	-17.2481	-0.00988132	1	0	0
Trdv4	1	-20.1712	-0.0643252	1	0	0	1	-19.1016	-0.029644	1	-21.9685	-0.18659
Trdn	1	-2.98153	-0.425544	1	-2.87587	-0.365271	1	20.515	0.0699707	0.599758	-4.67924	-1.26273
Trdmt1	1	0.0156974	0.120515	1	0.0595006	0.0592109	1	0.152987	0.298384	1	-0.286402	-0.185838
Trdc	1	0.731667	0.0571866	1	20.8601	0.0992315	1	20.8601	0.104956	1	-1.43287	-0.111339
Trbc2	0.0435177	5.35869	2.57847	0.123435	4.70205	2.24885	0.052771	6.88207	2.46406	0.121225	4.69373	2.15149
Trbc1	1	0.964801	0.03981	1	-0.333012	-0.00572475	1	2.75139	0.0600894	1	1.96191	0.0440845
Trat1	1	0.113477	0.00752442	1	-1.02	-0.0244411	1	1.66031	0.0250989	1	0.524484	0.012703
Trarg1	1	-0.99713	-0.205024	1	-1.57907	-0.444146	1	-1.12262	-0.19078	1	1.90876	0.163596
Trappc9	1	0.0126193	0.217815	1	-0.0269499	-0.240417	0.336608	0.333577	1.59546	0.214771	-0.468294	-1.87931
Trappc8	0.81036	0.0817124	1.03506	1	-0.00486475	0.0555098	0.322045	0.138425	1.62159	1	0.0856888	0.769042
Trappc6b	2.06578e-19	0.631876	9.30649	3.50516e-12	0.538833	7.33748	1.46815e-20	0.715149	9.58198	8.00207e-13	0.590026	7.47688
Trappc6a	1	-0.102682	-0.484587	0.00910745	-0.353871	-3.20563	0.0759227	0.161907	2.31609	0.154401	-0.252528	-2.04012
Trappc5	4.56888e-07	0.592153	5.43827	0.00394493	0.416605	3.4583	1.09601e-08	0.706128	6.06703	3.34691e-05	0.611966	4.56232
Trappc4	9.94925e-28	0.754058	11.1839	2.68941e-15	0.583074	8.25995	1.0453e-32	0.925128	12.1641	2.6364e-16	0.652715	8.48345
Trappc3	8.67598e-10	0.479221	6.49286	0.000734804	0.316966	3.91688	1.44501e-12	0.590874	7.40226	4.52942e-07	0.480507	5.42259
Trappc2l	1	0.0426392	0.239919	0.00104372	-0.229409	-3.82543	0.00683188	0.25314	3.17354	1	0.00854869	-0.122704
Trappc2	1	0.0883443	0.499758	1	0.137487	0.381482	0.731772	0.212348	1.06995	1	-0.201152	-0.630979
Trappc13	0.00375145	0.399636	3.3928	0.128553	0.303747	2.23	3.95094e-06	0.671659	4.99649	1	0.0432713	0.464708
Trappc12	1	-0.242147	-0.448125	0.67092	-0.502373	-1.30543	0.998506	0.190775	0.792316	0.427849	-0.605723	-1.49162
Trappc11	1	0.0667406	0.570323	1	-0.0297648	0.0136536	0.57513	0.274113	1.24874	1	-0.184744	-0.22507
Trappc10	0.784262	0.0857802	1.0633	1	0.0201268	0.168011	0.315087	0.129829	1.63373	1	0.0857598	0.706592
Trappc1	0.330897	0.114805	1.65277	0.236779	-0.218979	-1.93925	1.41227e-08	0.639329	6.02463	0.0378892	-0.305197	-2.62685
Trap1	0.187127	0.203177	1.95411	1	-0.116261	-0.875119	8.47259e-06	0.631877	4.83997	1	-0.0964902	-0.63467
Trank1	1	-18.1269	-0.0148443	1	0	0	1	-19.2144	-0.029644	1	0	0
Tram2	0.633474	0.111444	1.22955	0.28019	-0.204767	-1.85061	0.0158852	0.296358	2.90111	0.382892	0.213788	1.56038
Tram1l1	1	1.45149	0.686421	1	1.57482	0.604664	1	1.36423	0.645838	1	1.47934	0.584093
Tram1	1.06482e-21	0.518999	9.85884	7.81704e-13	0.368526	7.54009	7.07432e-17	0.579251	8.64763	3.12794e-27	0.604805	11.0611
Trak2	1	-0.0522014	0.0225474	0.977274	0.137359	0.978736	0.834788	0.0202479	0.96171	0.0129234	-0.412023	-3.00133
Trak1	0.563849	0.118525	1.31554	1	0.00484026	0.00196342	0.0244563	0.286353	2.75108	1	-0.0506048	-0.236611
Traip	1	-0.416443	-0.0540458	1	-0.637706	-0.10953	1	-0.138994	0.0125908	1	-0.607985	-0.0854155
Trafd1	0.140043	-0.388407	-2.09166	0.0919723	-0.409339	-2.3751	0.962416	-0.284358	-0.828552	0.00608743	-0.563851	-3.24021
Traf7	6.81251e-05	0.453839	4.41921	0.0525378	0.312842	2.59952	5.94015e-10	0.753052	6.53301	0.874161	0.10673	0.954226
Traf6	1	-0.162159	-0.264572	1	-0.159836	-0.45209	1	-0.130594	0.0484293	1	-0.229655	-0.502348
Traf5	0.000663874	-1.19946	-3.86957	0.0183079	-0.977553	-2.97714	3.13617e-05	-1.49113	-4.56307	0.132627	-0.759436	-2.1113
Traf4	0.000229865	0.699651	4.13321	0.00684209	0.686985	3.29569	0.0900881	0.27968	2.24393	1.52552e-11	2.34793	7.07124
Traf3ip3	0.393198	3.84841	1.55182	0.697189	2.98264	1.27441	0.397712	4.14397	1.49472	0.511368	5.7566	1.37521
Traf3ip2	0.00856393	-1.22821	-3.14093	0.00212631	-1.39939	-3.63386	0.118539	-1.08261	-2.12233	0.00896176	-1.27377	-3.12014
Traf3ip1	1	0.143279	0.347749	1	0.178985	0.195341	1	0.267401	0.709697	1	-0.129941	-0.282326
Traf3	0.00243674	0.619311	3.51824	0.871794	0.19827	1.0859	3.1434e-07	1.20727	5.48247	0.41846	0.277493	1.50507
Traf2	6.63854e-05	1.18024	4.42546	0.0350328	0.782353	2.74989	1.41388e-05	1.3777	4.73326	0.000179273	1.42923	4.1811
Traf1	1	-0.989688	-0.212701	1	-0.867075	-0.138658	1	-1.43688	-0.37335	1	0.525516	0.0828866
Tradd	0.00381566	0.536877	3.38768	0.807354	0.185964	1.15676	2.75104e-06	0.96453	5.06913	0.300094	0.297272	1.70125
Trac	0.886834	3.46847	0.952893	1	2.1441	0.724418	0.827231	6.55387	0.969657	0.998551	3.78496	0.822041
Trabd2b	0.00161994	0.441573	3.63178	0.275871	0.25204	1.85849	0.999736	0.0137336	0.791116	1.7511e-21	2.98992	9.78916
Trabd	8.80623e-06	0.647577	4.86098	0.00246472	0.558926	3.59187	3.20194e-07	0.778091	5.47895	0.0046305	0.513062	3.3225
Tra2b	7.60838e-37	-0.440736	-12.9312	0.0128742	-0.115861	-3.09394	1.91456e-111	-0.802822	-22.6201	0.156691	-0.0674673	-2.03324
Tra2a	1.00179e-52	-0.541355	-15.51	1.45031e-11	-0.293852	-7.14115	1.32391e-71	-0.64286	-18.1032	1.0493e-49	-0.655108	-15.0341
Tpx2	1	0.0654719	0.00404962	1	-0.893914	-0.375163	1	1.40607	0.267256	1	0.0783881	-0.00245077
Tpte	1	-19.8627	-0.054429	1	-18.8935	-0.0287516	1	-20.5646	-0.0790506	1	-18.3517	-0.018659
Tpt1	1.49801e-186	-0.201817	-29.2948	9.85757e-130	-0.18906	-24.4218	2.08536e-206	-0.232305	-30.824	2.03486e-92	-0.154969	-20.5658
Tpst2	1.26069e-24	1.01131	10.522	4.87855e-19	1.00656	9.24748	4.47563e-30	1.25123	11.6542	1.15251e-07	0.594099	5.66839
Tpst1	7.21455e-46	-0.822143	-14.4536	1.20833e-26	-0.702785	-10.984	1.4108e-84	-1.14152	-19.6871	0.0104143	-0.225288	-3.07187
Tpsb2	1	2.34743	0.0273323	1	0.637991	0.00434058	1	20.1459	0.0349854	1	20.1459	0.0313717
Tpsab1	1	0.271913	0.0174206	1	-1.43784	-0.0244562	1	18.9514	0.0349854	1	18.9514	0.0313717
Tprn	1	0.784588	0.428545	1	0.39134	0.179701	1	1.62075	0.672618	1	0.197786	0.112667
Tprkb	0.932452	-0.239685	-0.903042	0.263609	-0.373414	-1.88189	0.817157	0.0329253	0.979627	0.0225426	-0.551341	-2.81257
Tprgl	1.01779e-12	0.423705	7.46188	5.40397e-13	0.428051	7.58893	7.87088e-09	0.433017	6.12133	1.60892e-10	0.398291	6.72936
Tprg	1	1.01579	0.03981	1	1.05786	0.0374027	1	2.0172	0.0502081	1	-0.0503571	0.00676646
Tpra1	1	-0.245167	-0.274069	1	-0.280835	-0.471724	1	-0.0646485	0.27009	0.895197	-0.527147	-0.931242
Tpr	0.209492	0.169797	1.89716	0.166811	0.10859	2.10817	0.138052	0.265381	2.05375	1	0.056911	0.539666
Tppp3	6.6334e-158	-1.87059	-26.9429	3.35904e-122	-1.85444	-23.6986	1.51878e-110	-1.74298	-22.5277	2.19688e-174	-2.14782	-28.3016
Tppp	0.784371	-2.58294	-1.06282	0.773261	-2.79173	-1.1937	0.764963	-2.70533	-1.0324	1	-1.85329	-0.508988
Tpp2	1	0.00321207	0.377873	1	-0.0571443	-0.686722	1	-0.0507143	0.020259	0.0908502	0.211283	2.27801
Tpp1	2.59024e-06	0.393313	5.10798	0.399879	0.134794	1.65113	8.07905e-20	0.855654	9.40145	1	-0.0532093	-0.634006
Tpo	1	1.15892	0.0223713	1	1.12021	0.0186938	1	1.65381	0.0250989	1	0.504167	0.012703
Tpmt	0.838014	-0.453763	-1.00458	0.42512	-0.624054	-1.61533	1	-0.434968	-0.669231	1	-0.232226	-0.427888
Tpm4	3.86307e-25	0.457585	10.6349	2.65408e-52	0.56221	15.4614	0.893555	0.173118	-0.900917	3.77319e-103	0.960775	21.7367
Tpm3-rs7	1	-0.148476	0.00717228	1	-0.292899	-0.108966	1	-0.254935	-0.0191422	1	0.374993	0.204624
Tpm3	8.20161e-07	-0.154885	-5.32871	0.000667116	-0.160621	-3.94158	3.69224e-24	-0.344545	-10.4151	1.85787e-05	0.287416	4.68853
Tpm2	2.49366e-94	2.70519	20.7956	1.71075e-76	2.79743	18.7249	4.01869e-71	2.28225	18.0414	7.50156e-88	4.0269	20.0476
Tpm1	3.00849e-80	0.985139	19.1703	3.00921e-32	0.595146	12.1042	5.42899e-69	1.05739	17.7662	9.93614e-116	1.43923	23.0317
Tpk1	1	0.179126	0.193015	1	0.0599204	0.0556903	1	0.236604	0.236242	1	0.231282	0.209467
Tpi1	1.57327e-06	0.315331	5.20478	1	0.014478	0.0687647	8.14404e-11	0.479549	6.8329	3.01735e-10	0.412991	6.63508
Tph1	1	-19.5061	-0.0346367	1	-20.4918	-0.0575033	1	-18.772	-0.0197626	1	-18.5035	-0.018659
Tpgs2	9.99131e-05	0.658583	4.33145	0.0410438	0.453501	2.69243	2.04349e-06	0.85047	5.12717	0.00796462	0.577802	3.15736
Tpgs1	1.29569e-08	0.701012	6.06027	0.00877893	0.402587	3.21783	3.38563e-14	1.04277	7.89535	0.000941973	0.50372	3.76752
Tpd52l2	1.36049e-09	0.408521	6.42301	6.69243e-07	0.355087	5.42356	1.03073e-10	0.493148	6.79772	8.85923e-05	0.309001	4.34515
Tpd52l1	1	1.32261	0.188892	1	2.32855	0.221385	1	1.76523	0.200832	1	0.155667	0.0457248
Tpd52	1	0.743026	0.632761	1	0.0309537	0.0260209	1	0.827971	0.69675	0.797063	2.70901	1.03665
Tpcn2	1	-0.305703	-0.367008	0.946583	-0.626771	-1.00892	1	0.324303	0.634525	0.591349	-0.807951	-1.27263
Tpcn1	0.0284775	-0.742507	-2.73434	0.3653	-0.492738	-1.70573	0.0309121	-0.83747	-2.66638	0.0107248	-0.850805	-3.06215
Tpbgl	0.341792	-3.18111	-1.6333	0.325897	-3.44973	-1.77053	0.83359	-2.67837	-0.963323	0.153853	-3.6099	-2.04198
Tpbg	8.92242e-40	0.767001	13.4453	1.00746e-31	0.710405	12.0033	3.64583e-11	0.49265	6.94962	1.22601e-105	1.55911	21.9991
Tox4	0.299167	0.129139	1.70982	0.730816	0.148536	1.23873	0.506445	0.0377656	1.33761	0.0833213	0.30828	2.31402
Tox3	1	-0.481603	-0.0343959	1	0.715464	0.0230419	1	1.92546	0.0502184	1	-2.28418	-0.25444
Tox2	1	-1.0562	-0.041941	1	-0.471753	-0.0100728	1	-1.04287	-0.0341891	1	-1.61743	-0.0805237
Tox	0.750205	-1.99746	-1.09864	1	-1.49487	-0.587904	0.190062	-2.68305	-1.90044	1	0.744849	0.208784
Tor4a	1	0.814728	0.475988	1	0.294514	0.183169	1	0.725117	0.452204	1	2.67887	0.703282
Tor3a	8.0702e-07	0.575094	5.33179	0.704898	0.155405	1.26646	1.19221e-12	0.903617	7.42847	5.95217e-05	0.585088	4.43485
Tor2a	1.69158e-31	1.08592	11.9376	3.572e-15	0.789784	8.22525	5.72859e-35	1.26216	12.5877	6.26641e-25	1.17271	10.5707
Tor1b	4.10361e-11	0.510392	6.94845	0.00827516	0.254729	3.2369	2.36839e-16	0.684527	8.50543	2.38508e-08	0.529235	5.94004
Tor1aip2	1.0905e-07	0.432636	5.69678	0.00252371	0.304036	3.58533	4.76596e-09	0.497998	6.20294	2.2829e-06	0.478902	5.11565
Tor1aip1	1.82974e-07	-0.309323	-5.60432	0.000215452	-0.264148	-4.21914	5.72682e-06	-0.289973	-4.92084	1.73633e-09	-0.4096	-6.3653
Tor1a	5.48908e-06	0.45265	4.95809	0.00213391	0.382218	3.63276	3.68063e-09	0.617561	6.24486	0.111225	0.231311	2.18935
Topors	0.0724867	0.149358	2.37742	0.00124551	0.342023	3.77798	0.458736	-0.182177	-1.40317	1.81589e-10	0.71965	6.71112
Topbp1	1	-0.149642	-0.243091	0.869746	-0.287874	-1.08809	0.655937	0.120566	1.1543	0.309845	-0.448489	-1.68409
Top3b	1	0.032262	0.563171	1	-0.0143021	0.0347171	0.468523	0.19013	1.3896	1	-0.202451	-0.545369
Top3a	1	0.0847664	0.268771	1	0.208526	0.258531	1	0.0382074	0.294909	1	0.0232069	0.121083
Top2b	0.002684	-0.222833	-3.49032	0.791496	-0.0785809	-1.17318	0.0406489	-0.186084	-2.56468	1.02485e-10	-0.479339	-6.79617
Top2a	1	-0.402278	-0.122747	1	-1.24392	-0.460124	1	0.462283	0.0928772	1	-0.205204	-0.0410381
Top1mt	0.489327	0.921572	1.41279	0.920457	0.749004	1.03532	0.40829	1.01074	1.47865	0.657883	0.99145	1.19163
Top1	2.36854e-25	-0.281482	-10.6807	0.00324274	-0.124097	-3.51466	6.31997e-93	-0.554955	-20.6427	0.00560291	0.104066	3.26521
Tonsl	1	-0.396701	-0.083359	1	-0.371814	-0.0745421	1	-0.0491081	-0.0173065	1	-0.957596	-0.184911
Tomt	1	-19.3234	-0.0346367	1	-18.1827	-0.0143758	1	-19.8967	-0.0494066	1	-18.8511	-0.018659
Tomm70a	0.0102283	0.257479	3.08507	1	0.063201	0.683021	7.06484e-05	0.392279	4.3794	0.0559915	0.262431	2.47747
Tomm7	0.00633217	0.212978	3.23657	0.0334076	0.151783	2.76759	2.94225e-08	0.428665	5.90065	0.0489815	-0.123168	-2.5295
Tomm6os	1	-17.9759	-0.0148443	1	-17.859	-0.0143758	1	-17.6544	-0.00988132	1	-18.5867	-0.018659
Tomm6	0.000352339	-0.081698	-4.02901	1.42867e-06	-0.208394	-5.28136	0.00305334	-0.000671414	-3.41452	0.210024	-0.0744605	-1.89061
Tomm5	1	0.0251429	-0.769355	3.87897e-07	-0.263421	-5.52339	0.00326156	0.295549	3.39546	0.123175	-0.103913	-2.14383
Tomm40l	1	0.168542	0.711373	1	-0.0678654	-0.0259758	0.300505	0.599079	1.65933	1	-0.219556	-0.417069
Tomm40	1	0.0201125	0.671548	0.965122	-0.105928	-0.989629	0.427961	0.0597719	1.44856	0.755474	0.117709	1.08153
Tomm34	1	-0.0812605	0.0107895	1	-0.0665052	-0.28277	1	-0.0323594	0.774658	0.779528	-0.199082	-1.05509
Tomm22	1.95605e-06	0.373994	5.16271	0.183171	0.164416	2.06408	2.88796e-14	0.639757	7.91563	0.23063	0.157587	1.84208
Tomm20l	1	-18.0939	-0.0148443	1	-17.9801	-0.0143758	1	-18.07	-0.00988132	1	-18.281	-0.018659
Tomm20	0.322173	0.151959	1.66827	1	0.0262864	0.121378	1	0.126166	-0.200145	6.79547e-10	0.389889	6.51135
Tom1l2	1	-0.181543	-0.547364	0.769775	-0.27844	-1.19716	1	0.010988	0.607828	0.324643	-0.411414	-1.65801
Tom1l1	0.570039	1.47785	1.30652	1	0.785201	0.800449	0.320176	2.84694	1.62484	1	0.935073	0.819678
Tom1	1	-0.0158834	0.105181	1	0.0972799	0.307444	0.194267	0.433491	1.8894	0.00195366	-0.784072	-3.57018
Tollip	1	-0.0278887	0.221957	1	-0.0695329	-0.42965	0.302375	0.126493	1.65568	0.28397	-0.266347	-1.73179
Togaram1	1	-0.102756	-0.0211259	1	0.0356146	0.429251	1	-0.205082	-0.279573	1	-0.0626332	-0.108888
Toe1	0.234082	0.498412	1.84081	0.534106	0.51056	1.46964	0.292872	0.397275	1.67367	0.216963	0.716706	1.87366
Tob2	9.05494e-12	-0.506997	-7.16203	0.567701	-0.120509	-1.42641	5.18387e-39	-0.927089	-13.311	1	-0.00389752	-0.0210219
Tob1	5.9769e-21	-0.82981	-9.6809	0.0318898	-0.27809	-2.78403	1.68344e-44	-1.22923	-14.2324	1.50267e-08	-0.589218	-6.0174
Tnxb	0	-4.24035	-58.5675	0	-4.34914	-54.9116	0	-3.89751	-49.0244	0	-4.78277	-57.0098
Tns4	1	0.62553	0.00754513	1	0.963206	0.00434058	1	-0.0622124	-0.00452959	1	19.8563	0.0313717
Tns3	1.54775e-142	3.37304	25.5925	3.69489e-94	2.66226	20.7885	1.76243e-125	3.36182	24.0103	1.47221e-127	6.03878	24.187
Tns2	4.86487e-07	-0.671781	-5.4264	0.0340708	-0.375415	-2.76013	0.0103512	-0.503932	-3.0423	1.3742e-27	-1.2902	-11.1354
Tns1	8.11306e-31	-0.920726	-11.8051	3.30946e-20	-0.81324	-9.53443	0.000235817	-0.435555	-4.09419	6.65576e-130	-1.83791	-24.4101
Tnrc6c	1.15788e-08	-0.305765	-6.07886	0.00979947	-0.179687	-3.18126	4.96945e-23	-0.535819	-10.161	1	0.046822	0.393265
Tnrc6b	3.9562e-11	-0.400931	-6.95392	0.0021458	-0.235584	-3.63103	2.51579e-08	-0.373586	-5.92728	8.75699e-24	-0.666658	-10.3174
Tnrc6a	1	-0.0648917	-0.663291	1	-0.0537666	-0.760549	1	-0.0484207	-0.118871	0.578331	-0.114123	-1.28962
Tnrc18	0.127027	-0.169246	-2.13676	0.171269	-0.167831	-2.09539	0.475927	-0.138831	-1.37929	0.0281451	-0.233952	-2.73337
Tnr	1	-0.379659	-0.00220606	1	-0.256364	-0.015775	1	-0.992247	-0.0434034	1	20.7899	0.0941152
Tnpo3	0.200893	-0.247072	-1.91895	0.178836	-0.240044	-2.07593	0.795772	-0.214175	-1.00064	0.0352831	-0.32392	-2.65232
Tnpo2	1	0.0118099	0.707099	0.54082	0.222116	1.46106	1	-0.0563826	0.687608	1	-0.108864	-0.52836
Tnpo1	1	0.0394534	0.685848	1	0.0353252	0.315937	0.463698	0.0807372	1.39646	1	-0.039601	-0.460715
Tnnt3	0.31307	-2.16566	-1.68414	0.868256	-1.75206	-1.09049	0.518268	-2.02604	-1.32247	0.061728	-2.79201	-2.43817
Tnnt2	1	2.58137	0.0273323	1	2.15563	0.0187089	1	2.25731	0.0251092	1	20.0611	0.0313717
Tnnt1	1	0.66804	0.406355	1	0.735995	0.333074	1	0.445257	0.352206	1	1.15811	0.434957
Tnni3k	1	5.77414	0.218402	1	4.06497	0.184117	1	21.8074	0.209912	1	21.8074	0.18823
Tnni3	1	-0.457653	-0.0219984	1	-0.655973	-0.0445868	1	-0.804968	-0.0532278	1	1.68637	0.0754269
Tnni2	1	0.978101	0.181337	1	1.08131	0.168154	1	2.30416	0.255467	1	-0.263253	-0.0168429
Tnni1	1	-1.6947	-0.125984	1	-1.51682	-0.0962375	1	-2.21193	-0.1823	1	0.291776	-0.00592675
Tnnc2	1	-0.015829	-0.0169494	1	1.0401	0.0417583	1	-0.212939	-0.0235063	1	-0.504073	-0.073728
Tnnc1	1	0.300149	0.217594	1	0.70744	0.250264	1	1.23678	0.430735	1	-0.933952	-0.317652
Tnn	1.57787e-08	6.60401	6.02767	1.11621e-06	6.22245	5.32828	1.05722e-07	6.71499	5.67832	2.58088e-06	7.03503	5.09176
Tnmd	0.984381	-2.00702	-0.849384	1	-0.909335	-0.248632	0.297625	-2.88156	-1.665	1	4.25672	0.263755
Tnks2	0.582013	-0.098934	-1.29156	1	-0.0225394	-0.36846	0.13449	-0.175016	-2.06565	1	-0.0383632	-0.491569
Tnks1bp1	0.210195	-0.23152	-1.89522	0.081545	-0.267742	-2.42516	0.841163	0.0125742	0.954978	5.34991e-08	-0.625956	-5.80236
Tnks	0.347835	0.1409	1.62354	0.793289	0.151008	1.17124	0.11156	0.176501	2.14991	1	0.0548567	0.542381
Tnk2	1	0.299598	0.811643	1	0.392023	0.738793	0.67997	0.423104	1.12849	1	-0.0338574	-0.0291846
Tnk1	1	-1.42961	-0.246965	1	-1.78612	-0.384905	1	-1.54201	-0.206194	1	-0.269494	-0.0423465
Tnip3	1	20.5155	0.0744467	1	20.5155	0.0661543	1	20.5155	0.0699707	1	20.5155	0.0627435
Tnip2	0.295637	0.301747	1.71685	1	-0.0419482	-0.0432629	0.0287052	0.543989	2.69377	0.460986	0.352185	1.44362
Tnip1	0.0269989	0.492556	2.75383	0.816902	-0.204097	-1.14545	2.91967e-06	1.16168	5.05728	0.0818472	0.521608	2.32156
Tnik	0.0657801	-0.570531	-2.41667	4.89107e-05	-0.88119	-4.5596	0.208949	-0.595683	-1.85208	1	0.0479972	0.302255
Tnfsf9	1	-0.0504558	-0.0453511	0.445612	0.167258	1.58733	1	-0.0610242	0.274092	0.0269452	-0.297001	-2.74885
Tnfsf8	0.219133	1.04992	1.87447	1	-0.425491	-0.944907	0.00520157	4.91649	3.25748	0.123175	1.72667	2.14384
Tnfsf4	0.871128	5.12157	0.970634	1	3.61013	0.80737	0.851423	24.2062	0.944605	0.99227	5.92066	0.828583
Tnfsf18	6.3801e-11	4.45695	6.88406	5.08151e-07	2.8909	5.47436	9.3337e-11	9.64183	6.81235	1.76838e-08	5.80777	5.99017
Tnfsf15	1	-1.75651	-0.227638	1	-3.26716	-0.788947	1	0.766731	0.0706791	1	0.334422	0.0321333
Tnfsf14	1	-20.1298	-0.054429	1	-20.9246	-0.0862549	1	-18.8835	-0.0197626	1	-20.409	-0.055977
Tnfsf13os	1	3.18571	0.0694934	1	20.2136	0.0661543	1	2.09832	0.0600791	1	20.2136	0.0627435
Tnfsf13b	1	-0.105615	-0.121659	0.00011619	-0.790139	-4.36355	0.155813	0.304655	1.99684	0.46787	0.32588	1.43421
Tnfsf13	0.142029	-0.446524	-2.0853	0.666688	-0.282237	-1.31051	0.0530713	-0.588591	-2.46165	0.41274	-0.346781	-1.51422
Tnfsf12	1	0.0499923	-0.341388	1	0.0421514	0.451067	0.000269106	-0.0839107	-4.06145	5.52774e-08	0.362725	5.79647
Tnfsf11	0.286333	2.08366	1.73533	1	0.44641	0.548786	0.126214	5.46586	2.09408	0.215639	6.1768	1.8773
Tnfsf10	1	-0.0112812	0.00343337	1	-0.498249	-0.13346	1	0.901431	0.166374	1	-0.537935	-0.127996
Tnfrsf9	1	-0.724059	-0.00732763	1	-1.44203	-0.0244562	1	0.351217	0.0152124	1	-1.01624	-0.0246151
Tnfrsf4	1	-0.248204	-0.0241139	1	-0.32969	-0.0517559	1	-0.707638	-0.125696	1	2.65241	0.213597
Tnfrsf26	9.46652e-05	2.99905	4.34404	0.000717789	3.23211	3.92311	0.000624029	2.48938	3.85007	0.000350905	4.65645	4.01905
Tnfrsf25	1	1.05455	0.13196	1	0.884894	0.102241	1	0.705266	0.0966519	1	3.03516	0.182401
Tnfrsf23	1.75089e-13	1.87175	7.69594	8.62e-08	1.45873	5.79144	3.98129e-14	2.15995	7.87466	3.03359e-10	1.96983	6.63422
Tnfrsf22	1	0.699652	0.497518	1	0.206725	0.188556	1	1.31628	0.706088	1	0.463218	0.298066
Tnfrsf21	1.98675e-74	1.75514	18.4562	2.79203e-93	2.69966	20.6901	3.09952e-30	1.01318	11.6856	2.07341e-93	3.05689	20.6769
Tnfrsf1b	0.575695	-0.369101	-1.29963	0.0243835	-0.683777	-2.87895	0.00224279	1.37986	3.50354	7.90153e-14	-1.58401	-7.77989
Tnfrsf1a	1.26204e-10	0.394276	6.7835	0.742227	0.0105576	-1.22796	2.00291e-07	0.431447	5.56463	6.34741e-61	0.901451	16.6663
Tnfrsf19	2.67356e-09	2.35201	6.31719	3.86063e-07	2.38014	5.52432	5.42519e-07	1.77976	5.38147	7.82922e-10	7.79899	6.48965
Tnfrsf18	1	-2.7258	-0.813468	1	-0.370293	-0.0317306	0.288246	-3.7273	-1.6826	1	2.2289	0.150912
Tnfrsf17	1	-18.1884	-0.0148443	1	-17.837	-0.0143758	1	-18.8804	-0.0197626	1	0	0
Tnfrsf14	1	0.208098	0.415568	1	0.196641	0.27557	1	0.203813	0.497836	1	0.233085	0.26934
Tnfrsf13c	1	-0.467895	0.00257373	1	-0.623328	-0.0100578	1	0.170747	0.0152124	1	-1.14394	-0.00596581
Tnfrsf13b	1	0.447604	0.0348205	1	-0.441915	-0.00579998	1	1.13412	0.0501874	1	1.11138	0.044065
Tnfrsf12a	1.15481e-22	0.541456	10.0824	1.60569e-36	0.691942	12.8931	0.0351085	0.262329	2.61981	1.38694e-58	0.976071	16.3387
Tnfrsf11b	2.52284e-11	1.77723	7.01754	2.43685e-06	1.33618	5.17875	1.57913e-18	4.18755	9.0785	0.0409408	0.563101	2.59802
Tnfrsf11a	1	1.45921	0.0671553	1	1.47557	0.0561266	1	1.31996	0.0654205	1	1.77745	0.0568558
Tnfrsf10b	0.0226375	1.44634	2.81692	0.312984	0.947892	1.79176	0.0144396	1.65149	2.93389	0.0263838	1.92133	2.75676
Tnfaip8l3	1	0.332494	0.047539	1	-0.144911	0.00713901	1	2.84028	0.155133	1	-0.806882	-0.122939
Tnfaip8l2	1	-19.8554	-0.049481	1	-20.2673	-0.0718791	1	-19.9114	-0.0395253	1	-18.7498	-0.018659
Tnfaip8l1	1	-1.82799	-0.0815465	1	-1.98142	-0.0819444	1	-1.95328	-0.0836216	1	-1.21878	-0.0432448
Tnfaip8	1.62275e-08	0.798397	6.02298	0.0393391	0.36472	2.70844	7.71133e-15	1.28098	8.08257	0.000492269	0.601948	3.93453
Tnfaip6	6.81695e-290	-1.41391	-36.5396	2.01229e-206	-1.34649	-30.8323	8.11066e-253	-1.40735	-34.1225	1.13212e-241	-1.51913	-33.3364
Tnfaip3	0.0492417	0.265618	2.53128	0.0466297	-0.263472	-2.64511	3.29262e-09	0.767444	6.26278	0.691843	0.163815	1.15247
Tnfaip2	1.43468e-16	-0.732387	-8.57272	2.57697e-27	-0.962452	-11.1238	0.000123763	-0.475522	-4.24994	8.38732e-22	-0.910902	-9.86401
Tnfaip1	1.84397e-07	0.563872	5.6029	0.00630478	0.370703	3.32023	5.24068e-16	0.998335	8.41152	0.891437	0.0931427	0.935206
Tnf	1	-0.402967	-0.0369333	1	0.440418	0.11047	1	-0.992549	-0.200274	1	0.468865	0.0955213
Pmepa1	0	1.95831	65.4426	0	1.58303	56.7545	0	2.3	61.7284	0	1.79568	56.5542
Tmx4	1.50042e-13	0.700503	7.71596	1.30348e-05	0.4771	4.84293	1.57775e-17	0.869223	8.82089	6.531e-09	0.684674	6.15406
Tmx3	0.583592	-0.105959	-1.28961	0.121275	-0.168856	-2.2563	1	-0.00378077	0.50235	0.01839	-0.226258	-2.88309
Tmx2	0.275044	0.228906	1.75753	1	0.124502	0.859961	0.0223965	0.436533	2.78235	1	-0.0157946	0.257438
Tmx1	3.13362e-08	0.527902	5.91279	3.41626e-05	0.480866	4.63851	7.91866e-10	0.609038	6.48814	0.000343101	0.428389	4.02467
Tmub2	0.264357	0.242417	1.77762	1	0.106398	0.615196	0.0282723	0.397746	2.69963	1	0.127887	0.807102
Tmub1	0.245371	0.683754	1.81639	0.441433	0.754428	1.5929	0.186004	0.706526	1.91093	0.673757	0.547932	1.17358
Tmtc4	0.0438129	0.916022	2.57599	0.333598	0.689531	1.75686	0.0252599	1.02153	2.73908	0.0944067	1.04061	2.26137
Tmtc3	1	0.0489179	0.779445	1	0.0617867	0.398288	0.652357	0.0592445	1.15848	1	0.0101388	0.234727
Tmtc2	0.964883	-0.946924	-0.869353	1	-0.550868	-0.444138	0.978906	-1.08558	-0.812254	0.678706	-1.1087	-1.16803
Tmtc1	3.97512e-08	1.33273	5.87207	0.0057555	0.734842	3.3475	2.23835e-10	1.78134	6.68163	1.62311e-06	1.51808	5.1814
Tmsb4x	1.33105e-35	0.173383	12.7069	5.27526e-36	0.105693	12.8001	1.16838e-101	0.366796	21.598	3.40486e-20	-0.135326	-9.48043
Tmsb15b2	1	-0.368671	-0.0562959	1	-0.643206	-0.142261	1	0.965278	0.155764	1	-1.36066	-0.321773
[truncated: 18,455 more rows]

## Sheet: cluster vs rest comparison
	Cluster 1_gene name	Cluster 1_adjusted p-value (FDR)	Cluster 1_Log2FC vs rest	Cluster 1_Rank score	Cluster 2_gene name	Cluster 2_adjusted p-value (FDR)	Cluster 2_Log2FC vs rest	Cluster 2_Rank score	Cluster 3_gene name	Cluster 3_adjusted p-value (FDR)	Cluster 3_Log2FC vs rest	Cluster 3_Rank score	Cluster 4_gene name	Cluster 4_adjusted p-value (FDR)	Cluster 4_Log2FC vs rest	Cluster 4_Rank score
[truncated: 20,356 more rows]

[truncated: 5 more sheets: GO_BP iCAFs, GO_BP myCAFs, GO_CD26- NFs, GO_CD26+ NFs, qPCR primers iCAFs and myCAFs]
