# Supplementary material for: CD26-negative and CD26-positive tissue-resident fibroblasts contribute to functionally distinct CAF subpopulations in breast cancer
Source: Nat Commun. 2023 Jan 12;14:183. doi: 10.1038/s41467-023-35793-w (PMC9837080; doi:10.1038/s41467-023-35793-w)
Supplement: Supplementary file 6 — Source Data [file 41467_2023_35793_MOESM6_ESM.xlsx]

## Sheet: Figure 1B
mouse model	time point	mammary epithelium												CD45+												CD31+												fibro's
WB1P	3x3	42.5	44.8	34.7	11.3	53.2	53.4	40.3						46.7	17.5	49.2	57.9	29.8	36.6	46						2.15	2.2	3.4	6.5	3.3	2.3	1.9						5.15	33.4	8.9	19.7	11.1	5.3	9.7
	8x8	50.3	50	54.8	20.1	53.1	59.9	60.1	57.1	56.2	50.7	73.8	69.6	37.3	39.8	29.2	53.3	27.4	13.9	21.5	29.2	30.6	40.7	8.5	13	2.9	3.1	2.07	4.42	3.4	1.9	1.5	1.5	1.4	3.1	0.7	0.4	6.3	5.5	10.6	16.3	13.5	10.3	9.3	8.8	6.7	5.6	7.1	14
	15x15	52.8	73.9	61.3	56.8	65.3	81.1	58.6	73.6					27.7	13.7	27.2	35.1	19.6	8.3	28.8	6.2					4	2	1.6	1.3	1.3	1.1	1.4	0.4					9.2	6.7	4	3.1	6	5.3	3.4	8.9
WB1P-Myc	3x3	48.9	25	25.5	26.4	17	27.5	23.8	59.9	24.2				44.5	55.7	54.7	57.2	72.5	60	61.6	20	50.3				1.8	5.4	1.7	3.1	3.3	2.5	1.4	3.6	3.5				3.3	10	5.6	10.6	6.8	7.7	7.9	7.2	19.7
	8x8	72.8	66.2	77.9	43.5	71.9	60							10.3	20.8	8.2	39.9	8.4	23.5							1.2	4.2	0.6	1.7	1.2	2.8							11.6	5.3	7.2	8	10.4	8.9
	15x15	73.1	56.8	84.5	69.8	74.8	75.2	64.6						4.17	23.6	2.5	9.7	12.5	4.3	21.6						1.5	4.5	1.3	1	0.4	0.6	1.9						13.9	11.3	8.3	8.8	7.7	14.4	6.4
WEPtn	early	7.8	7.8	4.5	6.5	13.6	7.6							29.5	65.9	43.5	41.7	33.3	40.2							8.9	3.3	2.9	6.7	6.2	5.8							50.6	22.2	48.4	44.1	42.9	41.7
	advanced	16.6	30.1	18.2	10.4	18.1	20							31.6	24.7	30.2	39.2	29	32.2							7.6	4.2	2.5	8.1	4	7.3							40.5	37.5	45.9	38.1	42	39.7
	late	31.6	15.3	34.9	18.2	29.6	24.8							50.9	37.8	30.6	49.1	21.5	23							1.5	4	2	2.1	2.7	6.3							13.5	40.3	28.4	28.1	41	40.3
WEH1047R	early	2.5	7.6	4.3	5.4	8.1	12.7	6.6	6.4					40.7	71.9	84.7	74.2	37.2	70.7	84.5	73.3					3.5	1.6	1.1	1.6	2.9	0.9	0.5	1.4					51.7	17.9	9.5	17.7	49.6	14.6	7.9	17.8
	advanced	21	10.1	13	17	15	12.8							34.6	40.9	72.4	55.9	50.9	75.7							4.6	3.5	0.9	1.5	2.8	1.6							37.8	43.9	13.1	24.3	29.5	9.5
	late	22.5	17.8	24.8	30.8	20.9	20.9	33.4						50	54.8	42.6	44.3	57.5	20.4	47.3						5.1	5.2	3.5	1.9	1.7	3.1	2.3						21.3	21.8	27.6	21.5	18.3	53.2	15.8

## Sheet: Figure 2BCD
transplantation	mouse model	time point	tomato+								tomato-
MMEC transplantation	WEPtn	control	98.8	96.6	96	99.5	98.5				1.2	3.4	4	0.5	1.5
		early	99.3	98.7	98.2	98.4	99				0.7	1.3	1.8	1.6	1
		advanced	96.3	98.6	96.4	96.3	97.8				3.7	1.4	3.6	3.7	2.2
		end-stage	94.2	99.4	99	99.6	92.1				5.8	0.6	1	0.4	7.9
	WEH1047R	control	99.6	97	98.9	95.8	99.8				0.4	3	1.1	4.2	0.2
		early	94.3	99.9	99.9	100	98.6				5.7	0.1	0.1	0	1.4
		advanced	97	97.3	99.7	98.4	99.3				3	2.7	0.3	1.6	0.7
		end-stage	98.9	97.7	99.1	99.5	98.2				1.1	2.3	0.9	0.5	1.8
	WB1P	control	99.3	94.7	99.3	98.6	99.6	99.6	99.2		0.7	5.3	0.7	1.4	0.4	0.4	0.8
		3x3	97.1	97.3	96.7	99.6	99.8	99.5	98.2	99.3	2.9	2.7	3.3	0.4	0.2	0.5	1.8	0.7
		8x8	98.9	94.8	93.3	90.2	88.7	97.1			1.1	5.2	6.7	9.8	11.3	2.9
		15x15	80.7	99.2	85.5	98.3	91.4				19.3	0.8	14.5	1.7	8.6
	WB1P-Myc	control	98.7	98.3	99.3	99.6	99.1	99.2	99.4		1.3	1.7	0.7	0.4	0.9	0.8	0.6
		3x3	99.1	98.1	98.8	89.9	99.1	97.8	98.1		0.9	1.9	1.2	10.1	0.9	2.2	1.9
		8x8	99.5	96.7	98.9	98.1	98.9				0.5	3.3	1.1	1.9	1.1
		15x15	98	96.1	97.1	95.5	98.8				2	3.9	2.9	4.5	1.2
transplantation	mouse model	time point	tomato+								tomato-
BM transplantation	WEPtn	control	0.2	0	0.5	0	0.2				99.8	100	99.5	100	99.8
		early	8	0	0	6.7	3.2				92	100	100	93.3	96.8
		advanced	0	0.4	0.2	0.3	0.4				100	99.6	99.8	99.7	99.6
		end-stage	1.3	1.5	2	1.8	1.9				98.7	98.5	98	98.2	98.1
	WEH1047R	control	0.2	0.3	0	0.1	0.4	0.2	0		99.8	99.7	100	99.9	99.6	99.8	100
		early	1.8	4.5	3.9	4.3	7.1	5.5	4.7	6.5	98.2	95.5	96.1	95.7	92.9	94.5	95.3	93.5
		advanced	2.8	4	1	0.7	0.2	1.2			97.2	96	99	99.3	99.8	98.8
		end-stage	0.2	0	0.8	0.7	0.5	0.4	0.5	0.3	99.8	100	99.2	99.3	99.5	99.6	99.5	99.7
	WB1P	control	0.1	0.2	0.1	0.2	0.2	0.4			99.9	99.8	99.9	99.8	99.8	99.6
		3x3	8	0	1.4	3.6	0.4				92	100	98.6	96.4	99.6
		8x8	0.3	0.9	0.1	0.7	0.1	0.9			99.7	99.1	99.9	99.3	99.9	99.1
		15x15	0.4	2.5	0.2	0.5	0.9				99.6	97.5	99.8	99.5	99.1
	WB1P-Myc	control	0.2	0.1	0.1	0.3	0	0.1	0	3.3	99.8	99.9	99.9	99.7	100	99.9	100	96.7
		3x3	0	0	1.3	0.3	0	0.4	1.4		100	100	98.7	99.7	100	99.6	98.6
		8x8	0.8	0	3.7	0	1.8	0.4	0	1.2	99.2	100	96.3	100	98.2	99.6	100	98.8
		15x15	0.6	0.6	0.1	0	0	0			99.4	99.4	99.9	100	100	100
transplantation	mouse model	time point	tomato+								tomato-
whole MG transplantation	WEPtn	control	43.8	26.1	17	17.9	22.9				56.2	73.9	83	82.1	17.1
		early	68	16.3	31.3	3.8	11.7	14.8	7.1	2	32	83.7	68.7	96.2	88.3	85.2	92.9	98
		advanced	6.5	33	33.1	22.6	10	24.3	48.5		93.5	67	66.9	77.4	90	75.7	51.5
		end-stage	4.5	49	20.5	28.8	23				95.5	51	79.5	71.2	77
	WEH1047R	control	37.2	11.7	15	12.7	19				62.8	88.3	85	87.3	81
		early	4.2	23.9	17.5	12.7	16.4				95.8	76.1	82.5	87.3	83.6
		advanced	33.2	20.3	19.9	29.5	22.4				66.8	79.7	80.1	70.5	77.6
		end-stage	7.5	37.4	22	26.1	6.4	26.2			92.5	62.6	78	73.9	93.6	73.8
	WB1P	control	7.9	18.7	11	26	22				92.1	81.3	89	74	78
		3x3	12.3	29.4	21	19	21.9				87.7	70.6	79	81	78.1
		8x8	4.5	1.8	2.4	12.7	7.3				95.5	98.2	97.6	87.3	92.7
		15x15	4.5	14.2	7.7	8.1	6.9				95.5	85.8	92.3	91.9	93.1
	WB1P-Myc	control	21.6	19	25	18.8	25.2				78.4	81	75	81.2	74.8
		3x3	15.2	5.5	8.6	18.9	3.2				84.8	94.5	91.4	81.1	96.8
		8x8	2.5	19	31.3	1.8	4.5				97.5	81	68.7	98.2	95.5
		15x15	1.2	23.8	4.6	3.7	11.8				98.8	76.2	95.4	96.3	88.2

## Sheet: Figure 3H
relative expression compared to GAPDH
genes	iCAFs (CD34+)			myCAFs (CD34-)
Cxcl12	1.16954	1.28812	1.06337	0.417268	0.268952	0.408542
S100a4	13.4071	18.6849	14.9734	8.12546	3.16793	3.64263
C3	14.9825	23.6799	10.3638	10.08	3.37745	3.21926
Dpp4	2.19072	2.31764	3.36907	0.139848	0.158412	0.55641
Tnc	1.57563	3.17683	1.2892	4.4754	5.19959	7.93577
Acta2	2.6911	2.42372	2.73561	8.68943	4.51908	6.73697
Tgfb1	0.177592	0.1909	0.117452	0.57123	0.289461	0.316656
Serpine2	2.35164	4.24513	2.356	9.29922	5.53369	6.6831

## Sheet: Figure 3J
percentage contraction compared to no-cells control
tumor cells			iCAFs			myCAFs
101.5	100		74.5	78.1		52.4	45.9

## Sheet: Figure 4KL
iCAF singscore			myCAF singscore				iCAF singscore			myCAF singscore
ILC tumor epithelium	ILC tumor stroma		ILC tumor epithelium	ILC tumor stroma			IDC tumor epithelium	IDC tumor stroma		IDC tumor epithelium	IDC tumor stroma
0.069175	0.196415		-0.04489	0.098562			0.097519	0.149443		-0.08802	0.058053
0.131744	0.113213		0.025999	0.072003			0.025969	0.225862		-0.06494	0.05922
0.091959	0.113258		-0.01969	0.101573			0.089807	0.115814		-0.05257	-0.00618
0.07543	0.141704		0.009671	0.044141			-0.03493	0.133054		-0.06277	0.054917
0.085258	0.129815		0.059584	0.192984			0.168606	0.161359		0.006784	0.069601
0.025137	0.182465		-0.06655	0.125694			0.092074	0.031092		-0.01428	0.078286
0.145939	0.095471		0.00785	0.035555			0.170944	0.15405		0.051147	0.092617
0.017822	0.148446		-0.03338	-0.03248			0.085289	0.176272		-0.02756	-0.03042
0.046638	0.124854		0.031178	0.13216			0.129162	0.08308		-0.04859	0.077868
0.108712	0.116605		0.050661	0.100635			0.02766	0.101961		-0.11285	0.04961
0.107253	0.133362		-0.07426	0.063221			0.187096	0.154048		0.021229	0.071881
0.107194	0.112927		-0.08178	0.018762			0.053537	0.149438		-0.10344	0.005081
0.117694	0.172055		-0.00172	0.140757			0.144301	0.1148		-0.01217	0.091043
0.007976	0.123222		-0.10119	0.140346			-0.0659	0.088644		-0.1148	0.033784
0.160799	0.122105		0.021737	-0.02101			0.056887	0.087767		-0.04708	0.088779
0.180073	0.078064		-0.04104	0.020084			0.190615	0.146546		0.000609	0.048404
0.009141	0.164982		0.036251	0.077776			0.141798	0.158871		-0.00809	0.057177
0.059813	0.076501		-0.07585	0.009452			0.145732	0.102546		0.004149	0.077169
0.085494			-0.03061				0.142395	0.24149		-0.01879	0.062704
0.047557			-0.01839				0.123215	0.217784		-0.035	0.099354
0.039174			0.051203				0.229902	0.096511		-0.04274	0.038843
0.155775			0.02529				0.109396	0.274981		-0.00079	0.088746
							0.073546	0.173012		-0.07792	0.106476
							0.080313	0.163468		-0.0036	0.062647
							0.151972	0.144798		-0.01632	0.053322
							0.070089	0.197066		-0.05101	0.062217
							0.104864	0.068955		0.005397	0.069923
							0.085122	0.204298		-0.10547	0.060069
							-0.033	0.184932		0.062361	0.04701
							0.216403	0.125656		-0.08856	0.091903
							0.144347	0.120034		-0.07719	0.021459
							0.006974	0.130193		-0.04554	0.061219
							0.148833	0.257478		-0.0931	-0.00434
							-0.02222	0.093953		-0.05534	0.06646
							0.049706	0.200798		-0.10752	0.095681
							0.060647	0.146265		0.011723	0.044206
								0.294549			0.06471
								0.115676			0.023709
							0.058053
							0.05922
							-0.00618
							0.054917
							0.069601
							0.078286
							0.092617
							-0.03042
							0.077868
							0.04961
							0.071881
							0.005081
							0.091043
							0.033784
							0.088779
							0.048404
							0.057177
							0.077169
							0.062704
							0.099354
							0.038843
							0.088746
							0.106476
							0.062647
							0.053322
							0.062217
							0.069923
							0.060069
							0.04701
							0.091903
							0.021459
							0.061219
							-0.00434
							0.06646
							0.095681
							0.044206
							0.06471
							0.023709

## Sheet: Figure 5D
	normal MG												WEPtn						H1047R						WB1P							WB1P-Myc
CD26-	38.5	65.2	49.5	43.7	56.3	55.5	32.7	39.2	44.6	49.7	44.3	48.3	67.8	73.7	71.1	76.2	66.3	61.5	75.9	84.9	71.6	78.3	73.9	79.1	87	94.2	81.5	88.8	75.3	94	88	94.2	75.9	78.1	53.4	78.3
CD26+	55.2	30.9	46.5	53.6	40.6	41.3	64.7	58.1	52.7	48.1	53.5	49.9	29.1	23.6	26	21.9	31.6	36.1	21.3	12.4	25.1	19.4	23.6	19.4	10	4.3	10.5	9.2	23.3	4.8	10.6	4.3	22.4	20.9	45.2	19.4

## Sheet: Figure 6C
	CD26- NFs							CD26+ NFs
0,2% FCS	0	13	0	3	1	1	0	0	2	0	2	4	2	0
20% FCS	30	120	24	47	20	115	60	25	140	30	35	36	122	40
WEPtn tumor cells	13	2	6	19	31	5	12	25	31	50	67	88	125	138
WB1P tumor cells	30	34	45	90	55	55		65	79	49	100	69	89

## Sheet: Figure 6E
invasion in um
tumor cells only					CD26- NFs							CD26+ NFs
129.97	147.45	130.58	186.39	83.2503	188.85	334.87	310.61	191.57	199.124	213.662	301.355	219.68	443.63	395.83	410.542	369.35	445.99	539.439

## Sheet: Figure 7C
	Control gland						Tx gland
EN1+	15.4	14.4	10.2	10	8.7	9.8	10.6	9.6	12.2	18.4	13.4	9.6
double -	24.8	29	33.8	28.6	19.4	22.3	26.4	34.6	36.9	19	27.5	35.3
CD26+	31.3	36.3	35.3	28.5	33.7	47.8	32.4	36.7	26.2	44.3	22.6	38
double+	28.5	20.2	26.4	19.9	24.2	30.7	30.6	19.8	23.5	24.7	25	23.5

## Sheet: Figure 7EFG
	EN1+										CD26+										+/+										-/-
control	6.6	9.8	17.2	19.8	16.6	10.2	10	8.7	15.1	8.3	35.6	49.7	35.3	35.3	28.5	33.7	47.8	52.6	31.6	42.4	43.8	9.9	17	11	26.4	36.7	19.9	24.2	28.3	34.4	14	30.6	30.5	33.8	28.6	19.4	22.3	14.5	25	14.8
WEPtn tumors (end-stage)	30.5	36.3	23.9	32	22.8						16.1	23.9	13.5	15.3	18.9						31.7	37	12.5	23	30						53.1	43.1	50.6	53.7	50.1
WB1P tumors (15x15)	34	37.2	33.7	39	59.8	46					5.5	11.4	17.6	11.7	6.1	13.4					14	17	11.9	11.3	18.7	16.6					46.5	35.5	36.7	37.9	15.1	24
WB1P-Myc tumors (15x15)	32.3	26.9	22.4	40.3	30						11.2	21.6	18.5	10.9	15						17	24.6	27.4	15.2	22						39.6	26.8	31.8	33.6	32
								4.069e-06		1.15e-08
								4.2786e-06

[truncated: 24 more sheets: Figure 7K, Figure 7L, Figure 8C, Figure 8D, Figure 8F, Figure 8G, Sup Figure 3B, Sup Figure 3E, Sup Figure 3F, Sup Figure 3G, Sup Figure 3H (genoPCR), Sup Figure 4F, Sup Figure 5B, Sup Figure 5D, Sup Figure 5E, Sup Figure 5G, Sup Figure 6B, Sup Figure 7D, Sup Figure 11, Sup Figure 12C …]
